# Supplementary material for: Crystal structure and Hirshfeld surface analyses, crystal voids, inter­action energy calculations and energy frameworks of (E)-2-[(pyren-1-yl­methylidene)amino]­ethanol
Source: Acta Crystallogr E Crystallogr Commun. 2025 Jun 10;81(Pt 7):595–9. doi: 10.1107/S2056989025004451 (PMC12230609; doi:10.1107/S2056989025004451)
Supplement: Supplementary file 1 [file e-81-00595-sup1.cif]

##############################################################################
#                                                                            #
# This CIF contains the data in a paper accepted for publication in          #
# Acta Crystallographica Section E. It conforms to the requirements of       #
# Notes for Authors for Acta Crystallographica Section E, and has been       #
# peer reviewed under the auspices of the IUCr Commission on Journals.       #
#                                                                            #
# Full details of the Crystallographic Information File format               #
# are given in the paper "The Crystallographic Information File (CIF):       #
# a New Standard Archive File for Crystallography" by S. R. Hall, F. H.      #
# Allen and I. D. Brown [Acta Cryst. (1991), A47, 655-685].                  #
#                                                                            #
# The current version of the core CIF dictionary is obtainable from          #
# ftp://ftp.iucr.org/pub/cif_core.dic.                                       #
#                                                                            #
# Software is freely available for graphical display of the structure(s)     #
# in this CIF. For information consult the CIF software page                 #
# http://www.iucr.org/resources/cif/software.                                #
#                                                                            #
# This file may be used for bona fide research purposes within the           #
# scientific community so long as proper attribution is given to the journal # 
# article from which it was obtained.                                        #
#                                                                            #
##############################################################################
data_I
_audit_creation_method     'SHELXL-2018/3'
_journal_date_recd_electronic     2025-04-23
_journal_date_accepted     2025-05-16
_journal_name_full     'Acta Crystallographica, Section E'
_journal_year     2025
_journal_volume     81
_journal_issue      1
_journal_page_first     0
_journal_page_last     0
_journal_paper_category     GO
_journal_paper_doi     10.1107/S2056989025004451
_journal_coeditor_code     EE2014
_publ_contact_author_name     'Naser E. Eltayeb'
_publ_contact_author_address
;
Department of Chemistry,
Bahir Dar University,
PO Box 79,
Bahir Dar,
Ethiopia
;
_publ_contact_author_email     'netaha@kau.edu.sa'
_publ_contact_author_fax     ?
_publ_contact_author_phone     ?
_publ_section_title
;
Crystal structure and Hirshfeld surface analyses, crystal voids, interaction
energy calculations and energy frameworks of
(<i>E</i>)-2-[(pyren-1-ylmethylidene)amino]ethanol
;
_publ_section_title_footnote     .
loop_
    _publ_author_name
    _publ_author_footnote
    _publ_author_address
    'Eltayeb, Naser E.' .
;
Department of Chemistry,
Rabigh College of Science and Arts,
King Abdulaziz University,
Jeddah 21589,
Saudi Arabia
Department of Chemistry,
Faculty of Pure and Applied Sciences,
International University of Africa,
Khartoum 2469,
Sudan
;
    'H\"okelek, Tuncer' .
;
Department of Physics,
Hacettepe University,
06800 Beytepe, Ankara,
T\"urkiye
;
    'Lasri, Jamal' .
;
Department of Chemistry,
Rabigh College of Science and Arts,
King Abdulaziz University,
Jeddah 21589,
Saudi Arabia
;
_publ_section_synopsis
;
The title compound contains a pyrene ring system consisting of four fused
benzene rings arranged in a planar configuration. In the crystal,
intermolecular O---H...N hydrogen bonds link the molecules into infinite
chains along the <i>c</i>- axis direction.  \p--\p stacking interactions
between the benzene rings of adjacent molecules help to consolidate the
three-dimensional architecture.
;
_chemical_name_systematic
;
(<i>E</i>)-2-[(Pyren-1-ylmethylidene)amino]ethanol
;
_chemical_name_common     ?
_chemical_formula_moiety     'C19 H15 N O'
_chemical_formula_sum     'C19 H15 N O'
_chemical_formula_iupac     'C19 H15 N O'
_chemical_formula_weight     273.32
_chemical_melting_point     ?
_space_group_crystal_system     monoclinic
_space_group_name_H-M_alt     'P 21/c'
_space_group_name_Hall     '-P 2ybc'
loop_
    _space_group_symop_operation_xyz
    'x, y, z'
    '-x, y+1/2, -z+1/2'
    '-x, -y, -z'
    'x, -y-1/2, z-1/2'
_cell_length_a     7.447(2)
_cell_length_b     20.916(8)
_cell_length_c     8.446(3)
_cell_angle_alpha     90
_cell_angle_beta     93.347(9)
_cell_angle_gamma     90
_cell_volume     1313.3(8)
_cell_formula_units_Z     4
_cell_measurement_reflns_used     7593
_cell_measurement_theta_min     2.61
_cell_measurement_theta_max     25.43
_cell_measurement_temperature     100(2)
_exptl_crystal_description     'block'
_exptl_crystal_colour     'colourless'
_exptl_crystal_size_max     0.365
_exptl_crystal_size_mid     0.345
_exptl_crystal_size_min     0.284
_exptl_crystal_density_diffrn     1.382
_exptl_crystal_density_meas     ?
_exptl_crystal_density_method     ?
_exptl_crystal_F_000     576
_exptl_absorpt_coefficient_mu     0.085
_exptl_absorpt_correction_type     multi-scan
_exptl_absorpt_process_details
;
(SADABS; Krause <i>et al.</i>,  2015)
;
_exptl_absorpt_correction_T_min     ?
_exptl_absorpt_correction_T_max     ?
_diffrn_ambient_temperature     100(2)
_diffrn_source     ?
_diffrn_radiation_type     MoK\a
_diffrn_radiation_wavelength     0.71073
_diffrn_measurement_device_type     'Bruker D8 Quest'
_diffrn_measurement_method     '\f and \w scans'
_diffrn_detector_area_resol_mean     ?
_diffrn_reflns_number     14470
_diffrn_reflns_av_R_equivalents     0.0443
_diffrn_reflns_av_unetI/netI     0.0298
_diffrn_reflns_theta_min     2.740
_diffrn_reflns_theta_max     25.267
_diffrn_reflns_theta_full     25.242
_diffrn_measured_fraction_theta_max     0.997
_diffrn_measured_fraction_theta_full     0.998
_diffrn_reflns_limit_h_min     -8
_diffrn_reflns_limit_h_max     8
_diffrn_reflns_limit_k_min     -25
_diffrn_reflns_limit_k_max     25
_diffrn_reflns_limit_l_min     -10
_diffrn_reflns_limit_l_max     10
_diffrn_standards_number     0
_diffrn_standards_interval_count     0
_diffrn_standards_decay_%     0
_refine_special_details     ?
_reflns_number_total     2362
_reflns_number_gt     1980
_reflns_threshold_expression     'I > 2\s(I)'
_refine_ls_structure_factor_coef     Fsqd
_refine_ls_matrix_type     full
_refine_ls_R_factor_all     0.0476
_refine_ls_R_factor_gt     0.0379
_refine_ls_wR_factor_gt     0.0992
_refine_ls_wR_factor_ref     0.1060
_refine_ls_goodness_of_fit_ref     1.039
_refine_ls_restrained_S_all     1.039
_refine_ls_number_reflns     2362
_refine_ls_number_parameters     193
_refine_ls_number_restraints     0
_refine_ls_hydrogen_treatment     mixed
_refine_ls_weighting_scheme     calc
_refine_ls_weighting_details
              'w=1/[\s^2^(Fo^2^)+(0.0576P)^2^+0.4126P] where P=(Fo^2^+2Fc^2^)/3'
_atom_sites_solution_hydrogens     mixed
_atom_sites_solution_primary     ?
_atom_sites_solution_secondary     ?
_refine_ls_shift/su_max     0.019
_refine_ls_shift/su_mean     0.003
_refine_diff_density_max     0.175
_refine_diff_density_min     -0.252
_refine_ls_extinction_method     none
_refine_ls_extinction_coef     .
loop_
    _atom_type_symbol
    _atom_type_description
    _atom_type_scat_dispersion_real
    _atom_type_scat_dispersion_imag
    _atom_type_scat_source
    'C' 'C' 0.0033 0.0016
                         'International Tables Vol C Tables 4.2.6.8 and 6.1.1.4'
    'H' 'H' 0.0000 0.0000
                         'International Tables Vol C Tables 4.2.6.8 and 6.1.1.4'
    'N' 'N' 0.0061 0.0033
                         'International Tables Vol C Tables 4.2.6.8 and 6.1.1.4'
    'O' 'O' 0.0106 0.0060
                         'International Tables Vol C Tables 4.2.6.8 and 6.1.1.4'
_computing_data_collection
;
APEX3 (Bruker, 2021)
;
_computing_cell_refinement
;
SAINT (Bruker, 2021)
;
_computing_data_reduction
;
SAINT (Bruker, 2021)
;
_computing_structure_solution
;
<i>SHELXT2014/5</i> (Sheldrick, 2015<i>a</i>)
;
_computing_structure_refinement
;
<i>SHELXL2018/3</i> (Sheldrick, 2015<i>b</i>)
;
_computing_molecular_graphics
;
SHELXTL (Sheldrick, 2008)
;
_computing_publication_material
;
SHELXTL (Sheldrick, 2008)
;
loop_
    _atom_site_type_symbol
    _atom_site_label
    _atom_site_fract_x
    _atom_site_fract_y
    _atom_site_fract_z
    _atom_site_U_iso_or_equiv
    _atom_site_adp_type
    _atom_site_calc_flag
    _atom_site_occupancy
    _atom_site_disorder_assembly
    _atom_site_disorder_group
    O O1 0.20414(13) 0.21597(5) 0.52257(12) 0.0216(3) Uani d 1 . .
    H H1 0.248(2) 0.2057(8) 0.616(2) 0.032 Uiso d 1 . .
    N N1 0.37839(14) 0.30976(5) 0.32442(13) 0.0152(3) Uani d 1 . .
    C C1 0.32460(18) 0.19901(6) 0.40609(16) 0.0171(3) Uani d 1 . .
    H H1A 0.256590 0.191054 0.306579 0.020 Uiso calc 1 . .
    H H1B 0.385335 0.159619 0.437830 0.020 Uiso calc 1 . .
    C C2 0.46484(18) 0.25029(6) 0.38038(16) 0.0164(3) Uani d 1 . .
    H H2A 0.534355 0.258221 0.479141 0.020 Uiso calc 1 . .
    H H2B 0.546544 0.235486 0.302886 0.020 Uiso calc 1 . .
    C C3 0.38451(17) 0.35642(6) 0.42167(15) 0.0146(3) Uani d 1 . .
    H H3 0.444841 0.350163 0.519987 0.017 Uiso calc 1 . .
    C C4 0.30263(16) 0.41963(6) 0.38920(15) 0.0130(3) Uani d 1 . .
    C C5 0.23407(17) 0.43504(6) 0.23570(15) 0.0145(3) Uani d 1 . .
    H H5 0.237547 0.404567 0.155754 0.017 Uiso calc 1 . .
    C C6 0.16132(16) 0.49467(6) 0.20070(15) 0.0143(3) Uani d 1 . .
    H H6 0.117589 0.503528 0.097642 0.017 Uiso calc 1 . .
    C C7 0.15235(16) 0.54192(6) 0.31769(15) 0.0128(3) Uani d 1 . .
    C C8 0.07710(17) 0.60437(6) 0.28453(15) 0.0154(3) Uani d 1 . .
    H H8 0.035518 0.614331 0.181508 0.019 Uiso calc 1 . .
    C C9 0.06565(17) 0.64883(6) 0.40009(16) 0.0167(3) Uani d 1 . .
    H H9 0.016214 0.688652 0.375061 0.020 Uiso calc 1 . .
    C C10 0.12884(16) 0.63543(6) 0.56126(15) 0.0140(3) Uani d 1 . .
    C C11 0.11339(17) 0.68037(6) 0.68337(17) 0.0174(3) Uani d 1 . .
    H H11 0.060084 0.719801 0.660935 0.021 Uiso calc 1 . .
    C C12 0.17704(17) 0.66639(6) 0.83720(16) 0.0179(3) Uani d 1 . .
    H H12 0.166897 0.696676 0.916797 0.021 Uiso calc 1 . .
    C C13 0.25590(17) 0.60745(6) 0.87342(15) 0.0167(3) Uani d 1 . .
    H H13 0.299764 0.599066 0.976686 0.020 Uiso calc 1 . .
    C C14 0.27000(16) 0.56069(6) 0.75641(15) 0.0138(3) Uani d 1 . .
    C C15 0.34525(17) 0.49843(6) 0.78892(15) 0.0149(3) Uani d 1 . .
    H H15 0.386896 0.488566 0.891982 0.018 Uiso calc 1 . .
    C C16 0.35730(17) 0.45384(6) 0.67445(15) 0.0146(3) Uani d 1 . .
    H H16 0.407480 0.414277 0.701019 0.018 Uiso calc 1 . .
    C C17 0.29455(16) 0.46569(6) 0.51163(15) 0.0125(3) Uani d 1 . .
    C C18 0.21810(16) 0.52728(6) 0.47568(15) 0.0122(3) Uani d 1 . .
    C C19 0.20622(16) 0.57444(6) 0.59733(15) 0.0126(3) Uani d 1 . .
loop_
    _atom_site_aniso_label
    _atom_site_aniso_U_11
    _atom_site_aniso_U_22
    _atom_site_aniso_U_33
    _atom_site_aniso_U_12
    _atom_site_aniso_U_13
    _atom_site_aniso_U_23
    O1 0.0190(5) 0.0258(6) 0.0203(5) 0.0037(4) 0.0046(4) 0.0078(4)
    N1 0.0156(6) 0.0122(6) 0.0180(6) -0.0018(4) 0.0029(4) 0.0010(4)
    C1 0.0208(7) 0.0129(7) 0.0173(7) 0.0002(5) -0.0013(5) 0.0012(5)
    C2 0.0168(7) 0.0151(7) 0.0175(7) 0.0025(5) 0.0021(5) -0.0003(5)
    C3 0.0127(6) 0.0167(7) 0.0145(6) -0.0029(5) 0.0020(5) 0.0011(5)
    C4 0.0098(6) 0.0138(7) 0.0156(7) -0.0029(5) 0.0022(5) 0.0017(5)
    C5 0.0141(7) 0.0148(7) 0.0150(7) -0.0027(5) 0.0028(5) -0.0022(5)
    C6 0.0119(6) 0.0191(7) 0.0118(6) -0.0016(5) -0.0009(5) 0.0029(5)
    C7 0.0086(6) 0.0162(6) 0.0139(6) -0.0028(5) 0.0020(5) 0.0024(5)
    C8 0.0129(6) 0.0187(7) 0.0146(6) -0.0001(5) 0.0001(5) 0.0049(5)
    C9 0.0131(6) 0.0135(6) 0.0235(7) 0.0007(5) 0.0020(5) 0.0054(5)
    C10 0.0099(6) 0.0143(7) 0.0181(7) -0.0030(5) 0.0030(5) 0.0001(5)
    C11 0.0129(6) 0.0146(7) 0.0248(8) -0.0007(5) 0.0031(5) -0.0008(5)
    C12 0.0156(7) 0.0174(7) 0.0209(7) -0.0036(5) 0.0039(5) -0.0063(6)
    C13 0.0142(7) 0.0227(7) 0.0134(7) -0.0049(5) 0.0015(5) -0.0014(5)
    C14 0.0093(6) 0.0160(7) 0.0162(7) -0.0039(5) 0.0023(5) 0.0004(5)
    C15 0.0127(6) 0.0198(7) 0.0119(6) -0.0026(5) -0.0006(5) 0.0022(5)
    C16 0.0135(6) 0.0129(6) 0.0173(7) -0.0003(5) 0.0001(5) 0.0043(5)
    C17 0.0093(6) 0.0138(7) 0.0144(6) -0.0036(5) 0.0021(5) 0.0018(5)
    C18 0.0079(6) 0.0144(7) 0.0146(7) -0.0034(5) 0.0023(5) 0.0014(5)
    C19 0.0082(6) 0.0155(7) 0.0143(7) -0.0036(5) 0.0031(5) 0.0002(5)
_geom_special_details
;
 All esds (except the esd in the dihedral angle between two l.s. planes)
 are estimated using the full covariance matrix.  The cell esds are taken
 into account individually in the estimation of esds in distances, angles
 and torsion angles; correlations between esds in cell parameters are only
 used when they are defined by crystal symmetry.  An approximate (isotropic)
 treatment of cell esds is used for estimating esds involving l.s. planes.
;
loop_
    _geom_bond_atom_site_label_1
    _geom_bond_atom_site_label_2
    _geom_bond_site_symmetry_2
    _geom_bond_distance
    _geom_bond_publ_flag
    O1 C1 . 1.4148(17) ?
    O1 H1 . 0.862(19) ?
    N1 C3 . 1.2745(17) ?
    N1 C2 . 1.4662(17) ?
    C1 C2 . 1.5215(19) ?
    C1 H1A . 0.9700 ?
    C1 H1B . 0.9700 ?
    C2 H2A . 0.9700 ?
    C2 H2B . 0.9700 ?
    C3 C4 . 1.4750(18) ?
    C3 H3 . 0.9300 ?
    C4 C5 . 1.4029(19) ?
    C4 C17 . 1.4171(19) ?
    C5 C6 . 1.3847(19) ?
    C5 H5 . 0.9300 ?
    C6 C7 . 1.4019(19) ?
    C6 H6 . 0.9300 ?
    C7 C18 . 1.4275(18) ?
    C7 C8 . 1.4424(18) ?
    C8 C9 . 1.3543(19) ?
    C8 H8 . 0.9300 ?
    C9 C10 . 1.4415(19) ?
    C9 H9 . 0.9300 ?
    C10 C11 . 1.4051(19) ?
    C10 C19 . 1.4254(19) ?
    C11 C12 . 1.388(2) ?
    C11 H11 . 0.9300 ?
    C12 C13 . 1.3918(19) ?
    C12 H12 . 0.9300 ?
    C13 C14 . 1.3988(19) ?
    C13 H13 . 0.9300 ?
    C14 C19 . 1.4279(19) ?
    C14 C15 . 1.4378(19) ?
    C15 C16 . 1.3500(19) ?
    C15 H15 . 0.9300 ?
    C16 C17 . 1.4476(18) ?
    C16 H16 . 0.9300 ?
    C17 C18 . 1.4337(19) ?
    C18 C19 . 1.4307(19) ?
loop_
    _geom_contact_atom_site_label_1
    _geom_contact_atom_site_label_2
    _geom_contact_distance
    _geom_contact_site_symmetry_1
    _geom_contact_site_symmetry_2
    _geom_contact_publ_flag
    O1 N1 2.9300(19) . . yes
    O1 N1 2.8440(18) . 4_566 yes
    N1 H5 2.62 . . yes
    H1 N1 1.997(16) . 4_566 yes
    C3 C19 3.386(2) . 3_666 yes
    C17 C17 3.396(2) . 3_666 yes
    H1 C2 2.841(16) . 4_566 yes
    C3 H16 2.65 . . yes
    C16 H3 2.63 . . yes
    H1 H5 2.33 . 4_566 yes
    H2A H3 2.07 . . yes
    H3 H16 2.06 . . yes
loop_
    _geom_angle_atom_site_label_1
    _geom_angle_atom_site_label_2
    _geom_angle_atom_site_label_3
    _geom_angle_site_symmetry_1
    _geom_angle_site_symmetry_3
    _geom_angle
    _geom_angle_publ_flag
    C1 O1 H1 . . 110.7(12) ?
    C3 N1 C2 . . 116.32(11) ?
    O1 C1 C2 . . 113.01(11) ?
    O1 C1 H1A . . 109.0 ?
    C2 C1 H1A . . 109.0 ?
    O1 C1 H1B . . 109.0 ?
    C2 C1 H1B . . 109.0 ?
    H1A C1 H1B . . 107.8 ?
    N1 C2 C1 . . 110.61(11) ?
    N1 C2 H2A . . 109.5 ?
    C1 C2 H2A . . 109.5 ?
    N1 C2 H2B . . 109.5 ?
    C1 C2 H2B . . 109.5 ?
    H2A C2 H2B . . 108.1 ?
    N1 C3 C4 . . 124.59(12) ?
    N1 C3 H3 . . 117.7 ?
    C4 C3 H3 . . 117.7 ?
    C5 C4 C17 . . 119.30(12) ?
    C5 C4 C3 . . 120.13(12) ?
    C17 C4 C3 . . 120.56(12) ?
    C6 C5 C4 . . 121.40(12) ?
    C6 C5 H5 . . 119.3 ?
    C4 C5 H5 . . 119.3 ?
    C5 C6 C7 . . 121.24(12) ?
    C5 C6 H6 . . 119.4 ?
    C7 C6 H6 . . 119.4 ?
    C6 C7 C18 . . 118.67(12) ?
    C6 C7 C8 . . 122.39(12) ?
    C18 C7 C8 . . 118.94(12) ?
    C9 C8 C7 . . 121.47(12) ?
    C9 C8 H8 . . 119.3 ?
    C7 C8 H8 . . 119.3 ?
    C8 C9 C10 . . 121.07(12) ?
    C8 C9 H9 . . 119.5 ?
    C10 C9 H9 . . 119.5 ?
    C11 C10 C19 . . 119.43(12) ?
    C11 C10 C9 . . 121.79(12) ?
    C19 C10 C9 . . 118.78(12) ?
    C12 C11 C10 . . 120.53(13) ?
    C12 C11 H11 . . 119.7 ?
    C10 C11 H11 . . 119.7 ?
    C11 C12 C13 . . 120.60(12) ?
    C11 C12 H12 . . 119.7 ?
    C13 C12 H12 . . 119.7 ?
    C12 C13 C14 . . 120.81(12) ?
    C12 C13 H13 . . 119.6 ?
    C14 C13 H13 . . 119.6 ?
    C13 C14 C19 . . 119.30(12) ?
    C13 C14 C15 . . 122.89(12) ?
    C19 C14 C15 . . 117.82(12) ?
    C16 C15 C14 . . 122.03(12) ?
    C16 C15 H15 . . 119.0 ?
    C14 C15 H15 . . 119.0 ?
    C15 C16 C17 . . 122.05(12) ?
    C15 C16 H16 . . 119.0 ?
    C17 C16 H16 . . 119.0 ?
    C4 C17 C18 . . 119.31(12) ?
    C4 C17 C16 . . 123.47(12) ?
    C18 C17 C16 . . 117.21(12) ?
    C7 C18 C19 . . 119.41(12) ?
    C7 C18 C17 . . 120.07(12) ?
    C19 C18 C17 . . 120.52(12) ?
    C10 C19 C14 . . 119.31(12) ?
    C10 C19 C18 . . 120.32(12) ?
    C14 C19 C18 . . 120.38(12) ?
loop_
    _geom_torsion_atom_site_label_1
    _geom_torsion_atom_site_label_2
    _geom_torsion_atom_site_label_3
    _geom_torsion_atom_site_label_4
    _geom_torsion_site_symmetry_1
    _geom_torsion_site_symmetry_2
    _geom_torsion_site_symmetry_3
    _geom_torsion_site_symmetry_4
    _geom_torsion
    _geom_torsion_publ_flag
    C3 N1 C2 C1 . . . . 110.27(13) ?
    O1 C1 C2 N1 . . . . -61.54(14) ?
    C2 N1 C3 C4 . . . . -178.71(11) ?
    N1 C3 C4 C5 . . . . -9.67(19) ?
    N1 C3 C4 C17 . . . . 171.23(12) ?
    C17 C4 C5 C6 . . . . 1.06(19) ?
    C3 C4 C5 C6 . . . . -178.05(11) ?
    C4 C5 C6 C7 . . . . -0.38(19) ?
    C5 C6 C7 C18 . . . . -0.74(18) ?
    C5 C6 C7 C8 . . . . -179.92(11) ?
    C6 C7 C8 C9 . . . . 178.35(12) ?
    C18 C7 C8 C9 . . . . -0.83(18) ?
    C7 C8 C9 C10 . . . . 0.13(19) ?
    C8 C9 C10 C11 . . . . -178.20(12) ?
    C8 C9 C10 C19 . . . . 0.74(18) ?
    C19 C10 C11 C12 . . . . 1.71(19) ?
    C9 C10 C11 C12 . . . . -179.36(12) ?
    C10 C11 C12 C13 . . . . -0.53(19) ?
    C11 C12 C13 C14 . . . . -1.1(2) ?
    C12 C13 C14 C19 . . . . 1.47(19) ?
    C12 C13 C14 C15 . . . . -178.03(11) ?
    C13 C14 C15 C16 . . . . 179.82(12) ?
    C19 C14 C15 C16 . . . . 0.32(18) ?
    C14 C15 C16 C17 . . . . -0.28(19) ?
    C5 C4 C17 C18 . . . . -0.61(18) ?
    C3 C4 C17 C18 . . . . 178.50(10) ?
    C5 C4 C17 C16 . . . . 178.35(11) ?
    C3 C4 C17 C16 . . . . -2.55(19) ?
    C15 C16 C17 C4 . . . . -178.97(12) ?
    C15 C16 C17 C18 . . . . 0.00(18) ?
    C6 C7 C18 C19 . . . . -178.58(11) ?
    C8 C7 C18 C19 . . . . 0.64(17) ?
    C6 C7 C18 C17 . . . . 1.17(17) ?
    C8 C7 C18 C17 . . . . -179.62(11) ?
    C4 C17 C18 C7 . . . . -0.50(18) ?
    C16 C17 C18 C7 . . . . -179.52(10) ?
    C4 C17 C18 C19 . . . . 179.24(10) ?
    C16 C17 C18 C19 . . . . 0.23(18) ?
    C11 C10 C19 C14 . . . . -1.30(18) ?
    C9 C10 C19 C14 . . . . 179.74(11) ?
    C11 C10 C19 C18 . . . . 178.05(11) ?
    C9 C10 C19 C18 . . . . -0.91(18) ?
    C13 C14 C19 C10 . . . . -0.27(18) ?
    C15 C14 C19 C10 . . . . 179.26(11) ?
    C13 C14 C19 C18 . . . . -179.61(11) ?
    C15 C14 C19 C18 . . . . -0.09(17) ?
    C7 C18 C19 C10 . . . . 0.23(18) ?
    C17 C18 C19 C10 . . . . -179.52(11) ?
    C7 C18 C19 C14 . . . . 179.57(11) ?
    C17 C18 C19 C14 . . . . -0.18(18) ?
loop_
    _geom_hbond_atom_site_label_D
    _geom_hbond_atom_site_label_H
    _geom_hbond_atom_site_label_A
    _geom_hbond_site_symmetry_A
    _geom_hbond_distance_DH
    _geom_hbond_distance_HA
    _geom_hbond_distance_DA
    _geom_hbond_angle_DHA
    _geom_hbond_publ_flag
    O1 H1 N1 4_566 0.853(17) 1.997(16) 2.8440(18) 171.6(14) yes
_shelx_space_group_comment
;
The symmetry employed for this shelxl refinement is uniquely defined
by the following loop, which should always be used as a source of
symmetry information in preference to the above space-group names.
They are only intended as comments.
;
_shelx_estimated_absorpt_T_min     0.970
_shelx_estimated_absorpt_T_max     0.976
_shelx_hkl_file
;
   1   0   0   55.19    2.80
  -1   0   0   65.39    2.80
   3   0   0   78.99    4.40
   3   0   0   78.19    3.90
   4   0   0  209.28   10.30
   4   0   0  201.58    9.70
   5   0   0    7.50    1.70
   5   0   0   11.50    1.40
   6   0   0    9.20    1.30
   6   0   0    9.20    2.10
   7   0   0  136.19    6.80
   7   0   0  144.69    7.90
   7   0   0  113.29    7.80
   8   0   0    2.70    1.10
   8   0   0   -0.60    2.50
   8   0   0    2.00    1.90
  -1  -1   0  131.09    5.90
  -1  -1   0  131.99    6.10
   1  -1   0  133.29    5.90
   1   1   0  119.59    6.00
  -1   1   0  126.99    6.10
   1   1   0  125.29    5.90
  -1   1   0  139.89    5.90
  -2  -1   0 6226.58  282.77
   2  -1   0 6581.04  282.87
  -2   1   0 6234.18  282.67
  -3  -1   0  121.79    5.20
   3  -1   0  116.79    5.50
   3  -1   0  113.79    5.90
   3   1   0  108.09    5.50
   4  -1   0  104.19    5.60
   4  -1   0  102.19    5.10
   4   1   0   95.39    5.70
   4   1   0  101.39    5.10
   4   1   0  101.89    5.80
   5  -1   0   35.40    2.40
   5  -1   0   29.40    3.00
   5   1   0   32.10    3.20
   5   1   0   38.70    3.20
   5   1   0   34.20    2.30
   6  -1   0  104.59    5.70
   6  -1   0   87.89    6.30
   6   1   0  116.09    5.70
   6   1   0  117.39    6.80
   6   1   0  116.29    6.60
   7  -1   0   33.60    2.70
   7  -1   0   29.00    3.80
   7  -1   0   34.20    3.90
   7   1   0   30.20    3.50
   7   1   0   30.20    4.20
   7   1   0   35.90    2.60
   8  -1   0   21.70    3.50
   8  -1   0   20.60    3.10
   8  -1   0   25.40    2.40
   8   1   0   25.60    2.50
   8   1   0   17.40    3.50
   8   1   0   26.40    3.50
   1  -2   0  120.29    5.50
  -1  -2   0  123.29    5.60
  -1  -2   0  121.29    5.50
   1  -2   0  117.29    5.60
   1   2   0  120.99    5.60
  -1   2   0  108.69    5.60
  -1   2   0  112.79    5.50
   1   2   0  120.39    5.50
  -2  -2   0 3156.78  143.39
   2  -2   0 3272.97  143.39
  -2   2   0 3160.88  143.29
  -3  -2   0  182.48    8.10
   3  -2   0  180.88    8.20
  -3   2   0  183.58    8.80
   3   2   0  177.28    8.20
   3   2   0  151.98    8.50
   4  -2   0   23.40    1.70
   4  -2   0   23.80    2.20
   4   2   0   21.90    1.60
   4   2   0   19.20    2.20
   5  -2   0   22.60    2.60
   5  -2   0   22.20    1.90
   5   2   0   17.70    1.70
   5   2   0   19.30    2.50
   5   2   0   22.80    3.00
   6  -2   0   12.10    1.60
   6  -2   0   12.00    2.10
   6   2   0    9.80    1.30
   6   2   0   10.50    2.40
   6   2   0    9.20    1.90
   7  -2   0   19.70    2.30
   7  -2   0   21.00    4.00
   7   2   0   17.20    3.60
   7   2   0   21.30    2.10
   7   2   0   14.50    2.60
   8  -2   0    6.30    2.40
   8  -2   0    3.70    1.30
   8  -2   0   -0.90    2.40
   8   2   0   -2.70    2.80
   8   2   0    1.70    1.20
   8   2   0    2.70    1.80
   1  -3   0 1640.74   77.19
   1   3   0 1822.42   77.29
  -2  -3   0 1645.54   73.99
   2  -3   0 1704.93   73.89
   2  -3   0 1662.63   73.69
   2   3   0 1648.24   73.69
  -2   3   0 1464.55   73.89
   2   3   0 1782.52   73.89
   3  -3   0   28.30    2.10
  -3  -3   0   30.50    1.80
   3  -3   0   28.60    1.80
  -3   3   0   23.30    2.50
   3   3   0   27.20    1.80
  -4  -3   0  253.07   11.40
   4  -3   0  251.27   11.70
  -4  -3   0  257.37   11.40
  -4   3   0  258.07   12.50
   4   3   0  234.98   12.20
   4   3   0  244.78   11.70
   5  -3   0  149.29    7.40
   5  -3   0  148.09    7.90
   5   3   0  143.29    7.30
   5   3   0  151.88    8.00
   6  -3   0   25.50    2.50
   6  -3   0   29.40    3.20
   6   3   0   20.00    3.20
   6   3   0   34.10    3.10
   6   3   0   31.80    2.30
   7  -3   0    1.70    1.20
   7   3   0    4.10    1.00
   7   3   0    0.20    1.50
   8  -3   0   35.80    3.10
   8  -3   0   30.80    4.50
   8  -3   0   34.10    4.80
   8   3   0   32.40    3.70
   8   3   0   35.30    2.90
   8   3   0   29.10    4.20
   0  -4   0  135.39    6.60
   0  -4   0  146.49    6.60
   0  -4   0  140.29    6.70
   0   4   0  130.79    6.60
  -1  -4   0 1099.49   49.99
  -1  -4   0 1110.09   49.90
   1  -4   0 1122.39   49.90
   1  -4   0 1136.49   49.99
  -1   4   0 1122.69   49.99
   1   4   0 1092.89   49.90
   1   4   0 1115.29   49.99
   2  -4   0  239.28   12.90
   2  -4   0  279.37   12.90
  -2  -4   0  281.07   12.80
  -2  -4   0  300.97   13.20
  -2   4   0  282.07   13.10
   2   4   0  273.67   13.00
   2   4   0  287.27   12.80
   3  -4   0  133.69    6.80
  -3  -4   0  141.59    6.70
  -3  -4   0  139.39    6.70
   3  -4   0  146.29    7.10
   3   4   0  138.29    6.80
  -3   4   0  134.99    7.30
   3   4   0  142.19    7.10
  -4  -4   0   37.10    2.10
   4  -4   0   31.20    2.20
   4  -4   0   35.00    2.70
  -4  -4   0   34.80    2.00
   4   4   0   36.70    2.30
  -4   4   0   36.60    3.20
   5  -4   0   52.89    3.90
   5  -4   0   56.79    3.40
   5   4   0   59.49    3.40
   5   4   0   53.49    3.90
   6  -4   0  423.06   21.70
   6  -4   0  481.65   21.30
   6   4   0  468.05   22.40
   6   4   0  443.36   21.80
   6   4   0  467.55   21.20
   7  -4   0    0.50    1.90
   7  -4   0    2.10    1.40
   7   4   0    0.30    1.00
   7   4   0   -1.00    1.40
   7   4   0    1.50    2.50
   8  -4   0   16.90    2.30
   8  -4   0   20.70    3.40
   8   4   0   22.30    2.40
   8   4   0   22.30    3.40
   8   4   0   12.40    3.70
   0  -5   0    1.90    0.50
   0  -5   0    1.10    0.50
   0  -5   0    2.10    0.50
   0   5   0    1.10    0.50
  -1  -5   0  807.72   34.10
   1  -5   0  755.12   34.00
  -1  -5   0  733.13   33.80
   1  -5   0  766.12   33.90
   1   5   0  782.52   34.00
   1   5   0  688.83   33.80
  -1   5   0  719.53   34.00
   2  -5   0  297.57   14.20
   2  -5   0  300.97   14.00
  -2  -5   0  298.17   13.90
  -2  -5   0  314.87   14.20
   2   5   0  293.37   14.00
  -3  -5   0   52.99    3.00
   3  -5   0   42.60    3.00
  -3  -5   0   52.79    3.50
  -3  -5   0   51.59    3.00
   3  -5   0   62.19    3.50
   3   5   0   53.49    3.00
   3   5   0   55.09    3.40
  -3   5   0   51.99    3.60
   4  -5   0  212.28   10.50
  -4  -5   0  212.68    9.80
   4  -5   0  194.68   10.00
  -4  -5   0  219.28    9.90
   4   5   0  192.08   10.30
  -4   5   0  208.18   10.80
   4   5   0  217.88   10.10
  -5  -5   0   11.30    1.00
  -5  -5   0    9.40    0.90
   5  -5   0    8.30    1.80
   5  -5   0   10.30    1.40
  -5   5   0    9.50    2.10
   5   5   0    8.20    1.20
   5   5   0    5.80    1.40
   6  -5   0   99.39    5.60
   6  -5   0   98.19    6.20
   6   5   0   95.59    5.90
   6   5   0  101.29    5.50
   7  -5   0   68.49    5.40
   7  -5   0   64.79    4.50
   7   5   0   68.49    5.00
   7   5   0   69.89    4.30
   7   5   0   72.39    6.30
   8  -5   0   56.89    5.60
   8  -5   0   44.60    4.00
   8   5   0   56.29    4.70
   8   5   0   58.89    3.90
   8   5   0   49.70    5.80
   0  -6   0  232.48   10.90
   0  -6   0  226.88   11.00
   0  -6   0  234.98   11.00
   1  -6   0  294.87   12.80
  -1  -6   0  256.87   12.60
  -1  -6   0  258.57   12.50
   1  -6   0  287.07   12.70
   1   6   0  255.77   12.70
  -1   6   0  266.57   12.80
   1   6   0  249.58   12.50
  -2  -6   0  108.89    5.70
  -2  -6   0  124.89    6.10
  -2  -6   0  118.79    5.90
   2  -6   0  111.19    5.90
   2   6   0  116.89    6.10
   2   6   0  115.39    5.80
  -2   6   0  108.99    6.10
  -3  -6   0    6.00    0.90
  -3  -6   0    4.40    0.90
  -3  -6   0    6.10    1.30
   3  -6   0    9.80    1.20
   3  -6   0    7.70    1.30
  -3   6   0    6.40    1.40
   3   6   0    5.20    1.20
   3   6   0    4.80    0.90
  -4  -6   0 1907.01   86.19
   4  -6   0 2037.20   86.89
   4  -6   0 1894.11   86.39
  -4  -6   0 1849.02   86.19
   4   6   0 1916.41   86.79
   4   6   0 1950.30   86.39
  -4   6   0 1942.21   87.09
   5  -6   0   57.99    4.00
  -5  -6   0   51.89    2.90
  -5  -6   0   53.49    3.10
   5  -6   0   53.19    3.40
  -5   6   0   56.29    4.50
   5   6   0   50.59    3.40
   5   6   0   45.70    3.70
   6  -6   0  192.98    9.80
   6   6   0  191.28    9.80
   6   6   0  196.98   10.30
   7  -6   0   -3.40    1.90
   7  -6   0   -2.40    1.30
   7   6   0    1.30    1.10
   7   6   0    0.40    1.50
   7   6   0    3.00    2.80
   8  -6   0   11.60    2.20
   8  -6   0    7.60    3.00
   8   6   0    8.00    3.90
   8   6   0   13.20    2.00
   8   6   0   17.60    2.80
   0  -7   0    4.00    0.80
   0   7   0    3.90    0.80
   1  -7   0  140.99    7.60
  -1  -7   0  163.68    7.70
  -1  -7   0  150.08    7.50
  -1  -7   0  147.69    7.60
   1  -7   0  157.18    7.60
   1   7   0  151.78    7.50
   1   7   0  147.89    7.70
  -1   7   0  149.39    7.70
  -2  -7   0 1678.63   68.59
   2  -7   0 1515.35   68.39
   2  -7   0 1435.06   68.39
  -2  -7   0 1490.75   68.19
   2   7   0 1485.95   68.29
  -2   7   0 1459.05   68.49
   2   7   0 1579.24   68.59
  -3  -7   0    5.50    1.00
   3  -7   0    4.20    1.20
   3  -7   0    5.60    1.00
  -3  -7   0    4.20    1.20
  -3  -7   0    4.50    0.90
   3   7   0    4.30    0.90
   3   7   0    2.20    1.00
  -3   7   0    5.10    1.30
  -4  -7   0  651.13   29.90
   4  -7   0  637.84   30.00
  -4  -7   0  678.33   29.90
   4  -7   0  656.93   30.40
  -4  -7   0  583.44   30.50
  -4   7   0  642.64   30.60
   4   7   0  693.13   30.10
   4   7   0  685.63   30.40
   5  -7   0    0.80    0.90
   5  -7   0    1.50    1.30
  -5  -7   0    1.20    0.70
  -5  -7   0    2.80    1.00
   5   7   0    0.20    0.90
   5   7   0    0.40    1.10
  -5   7   0    0.30    1.60
  -6  -7   0   65.39    3.10
   6  -7   0   62.99    4.80
  -6  -7   0   61.09    3.20
   6   7   0   66.89    4.70
  -6   7   0   61.19    5.40
   7  -7   0   62.09    4.60
   7  -7   0   68.79    5.60
   7   7   0   64.49    4.40
   7   7   0   70.19    5.00
   8  -7   0   -1.70    1.80
   8  -7   0   -0.70    2.80
   8   7   0   -0.60    1.90
   8   7   0    0.40    1.50
   0  -8   0  448.36   21.40
   0  -8   0  468.65   21.40
   0  -8   0  462.65   21.30
   0   8   0  456.45   21.50
  -1  -8   0    1.30    0.70
   1  -8   0    0.10    0.70
  -1  -8   0    1.10    0.80
  -1  -8   0    2.00    0.80
   1  -8   0    1.30    0.70
   1  -8   0    0.70    0.60
   1   8   0    0.70    0.60
  -1   8   0    0.90    0.80
   1   8   0    1.00    0.70
  -2  -8   0 1468.35   64.09
   2  -8   0 1421.16   64.19
   2  -8   0 1345.37   64.29
  -2  -8   0 1530.55   64.39
   2   8   0 1396.56   64.29
   2   8   0 1419.76   64.09
  -2   8   0 1383.86   64.39
  -3  -8   0  151.98    7.70
  -3  -8   0  162.88    8.10
  -3  -8   0  149.09    7.60
   3  -8   0  143.89    7.90
   3  -8   0  148.49    7.80
  -3   8   0  147.99    8.10
   3   8   0  149.29    8.00
   3   8   0  149.69    7.70
  -4  -8   0   19.40    1.80
   4  -8   0   17.20    2.00
   4  -8   0   15.50    2.40
  -4  -8   0   20.40    2.90
  -4  -8   0   17.60    1.90
   4   8   0   19.50    2.00
  -4   8   0   22.90    2.80
   4   8   0   15.70    2.20
  -5  -8   0   25.90    2.30
   5  -8   0   28.20    2.60
   5  -8   0   19.70    3.00
  -5  -8   0   24.70    2.10
   5   8   0   25.60    2.80
   5   8   0   27.60    2.50
  -5   8   0   24.80    3.50
  -6  -8   0    0.60    1.00
  -6  -8   0    1.20    0.70
   6  -8   0   -0.30    1.70
   6  -8   0    0.40    1.10
   6   8   0   -0.40    1.10
   6   8   0    0.20    1.30
  -6   8   0    0.10    2.00
   7  -8   0   -0.30    2.30
   7  -8   0    0.40    1.40
   7   8   0   -1.10    1.30
   7   8   0    3.20    1.70
   8  -8   0    0.00    2.00
   8  -8   0    1.90    2.80
   8   8   0   -8.70    3.60
   8   8   0   -0.10    1.70
   8   8   0    0.90    2.10
   0  -9   0   -0.50    0.70
   0  -9   0    0.30    0.70
   0  -9   0    0.60    0.70
   0   9   0   -0.10    0.70
  -1  -9   0  299.27   14.20
   1  -9   0  291.67   14.30
   1  -9   0  309.27   14.50
  -1  -9   0  311.67   14.50
  -1  -9   0  290.77   14.30
   1  -9   0  283.07   14.20
   1   9   0  305.47   14.30
  -1   9   0  296.27   14.40
   1   9   0  292.47   14.50
   2  -9   0   84.69    4.90
   2  -9   0   81.79    5.00
  -2  -9   0   88.59    5.10
  -2  -9   0   87.59    4.80
   2   9   0   84.79    4.80
   2   9   0   81.59    5.00
  -2   9   0   86.69    5.20
  -3  -9   0   36.80    3.30
   3  -9   0   36.60    2.90
   3  -9   0   37.90    3.10
  -3  -9   0   38.30    2.70
  -3  -9   0   39.10    2.80
   3   9   0   35.10    3.00
   3   9   0   36.80    2.80
  -3   9   0   44.70    3.40
  -4  -9   0   10.70    1.50
   4  -9   0   11.30    1.70
  -4  -9   0   10.80    2.10
  -4  -9   0   14.80    1.70
   4  -9   0   11.00    1.90
  -4   9   0    8.80    1.80
   4   9   0   14.30    1.90
   4   9   0   14.00    2.10
   5  -9   0   28.40    3.20
  -5  -9   0   23.10    2.40
  -5  -9   0   25.70    2.30
   5  -9   0   23.60    2.60
   5   9   0   23.80    2.80
  -5   9   0   28.70    3.80
   5   9   0   24.50    2.60
   6  -9   0   18.80    2.60
  -6  -9   0   20.10    2.30
   6  -9   0   25.20    3.60
  -6  -9   0   24.60    2.10
  -6   9   0   19.60    3.20
   6   9   0   21.80    2.60
   6   9   0   27.80    3.20
   7  -9   0    2.50    1.60
   7  -9   0   -2.90    2.40
   7   9   0    2.00    1.50
   7   9   0    4.30    2.00
   8  -9   0   -2.10    3.00
   8  -9   0   -2.90    2.00
   8   9   0    0.70    1.80
   8   9   0   -0.40    2.20
   0 -10   0    0.00    0.80
   0 -10   0    0.60    0.80
   0  10   0   -0.30    0.80
  -1 -10   0   47.30    3.50
   1 -10   0   47.80    3.50
  -1 -10   0   45.40    3.20
  -1 -10   0   53.29    3.50
   1 -10   0   47.00    3.40
   1 -10   0   50.79    3.30
  -1  10   0   48.80    3.50
   1  10   0   46.70    3.50
   1  10   0   44.70    3.20
   2 -10   0  172.48    8.80
  -2 -10   0  160.28    8.50
   2 -10   0  168.18    8.60
  -2 -10   0  167.08    8.80
  -2 -10   0  165.38    8.40
  -2  10   0  153.78    8.70
   2  10   0  164.28    8.70
   2  10   0  163.98    8.50
  -3 -10   0  163.78    8.50
   3 -10   0  173.48    8.90
  -3 -10   0  158.88    8.60
   3 -10   0  156.18    8.70
  -3 -10   0  169.28    9.00
  -3  10   0  176.88    9.10
   3  10   0  161.68    8.60
   3  10   0  164.48    8.90
  -4 -10   0   21.90    3.10
  -4 -10   0   20.40    2.10
   4 -10   0   16.40    2.30
  -4 -10   0   15.50    2.10
   4 -10   0   16.30    2.40
   4  10   0   18.00    2.20
  -4  10   0   19.90    2.90
   4  10   0   19.50    2.70
   5 -10   0    0.60    1.20
   5 -10   0    1.90    1.70
  -5 -10   0    1.10    1.90
  -5 -10   0    0.40    0.90
   5  10   0   -0.10    1.10
  -5  10   0    1.10    1.60
   5  10   0   -0.30    1.20
  -6 -10   0    9.00    1.60
  -6 -10   0   11.90    1.60
   6 -10   0   10.70    1.90
   6 -10   0   11.60    2.80
   6  10   0   12.20    2.10
  -6  10   0    8.00    2.70
   6  10   0    8.00    2.10
   7 -10   0   15.60    2.60
   7 -10   0   13.70    3.20
  -7  10   0   15.40    3.50
   7  10   0   18.90    2.90
   7  10   0   20.70    2.70
   8 -10   0   14.80    3.60
   8 -10   0   11.40    2.60
   8  10   0   12.10    2.70
   8  10   0   15.20    3.00
   0 -11   0    0.80    0.80
   0 -11   0    0.80    0.90
   0 -11   0    1.00    1.00
   0  11   0    1.40    1.00
   1 -11   0  141.09    7.50
  -1 -11   0  129.59    7.60
   1 -11   0  143.99    7.80
  -1 -11   0  147.29    7.80
   1 -11   0  135.09    7.60
  -1 -11   0  139.49    7.50
   1  11   0  144.69    7.80
  -1  11   0  142.99    7.80
   2 -11   0    3.70    1.40
  -2 -11   0    4.40    1.30
   2 -11   0    4.20    1.20
   2 -11   0    5.60    1.30
  -2 -11   0    4.10    1.20
  -2 -11   0    4.60    1.50
   2  11   0    4.90    1.30
   2  11   0    3.80    1.20
  -2  11   0    3.50    1.20
   3 -11   0   19.10    2.60
   3 -11   0   20.20    2.40
  -3 -11   0   17.00    2.20
  -3 -11   0   18.50    2.20
  -3 -11   0   24.10    2.90
   3  11   0   16.50    2.30
  -3  11   0   18.50    2.60
   3  11   0   15.70    2.20
  -4 -11   0    2.30    1.10
  -4 -11   0    3.20    1.70
   4 -11   0    1.30    1.30
  -4 -11   0    1.10    1.10
   4 -11   0    2.10    1.60
  -4  11   0    1.30    1.50
   4  11   0    1.10    1.10
   4  11   0    1.20    1.10
  -5 -11   0  169.48    9.00
   5 -11   0  159.68    9.80
  -5 -11   0  175.18   10.20
   5 -11   0  176.38    9.60
  -5 -11   0  168.78    9.10
  -5  11   0  169.98   10.20
   5  11   0  177.48    9.50
   5  11   0  202.78   10.00
   6 -11   0   17.00    2.50
  -6 -11   0   19.30    2.40
  -6 -11   0   14.60    2.10
   6 -11   0   19.60    3.00
   6  11   0   18.40    2.80
   6  11   0   15.40    2.30
  -6  11   0   18.30    3.60
   7 -11   0   64.59    6.40
  -7 -11   0   71.89    4.20
   7 -11   0   62.79    5.20
   7  11   0   77.49    5.40
  -7  11   0   87.39    7.30
   7  11   0   86.79    6.10
   8 -11   0   31.70    5.00
   8 -11   0   37.20    4.70
   8  11   0   41.20    5.10
   8  11   0   32.50    4.40
   0 -12   0   -0.90    0.80
   0 -12   0    0.20    0.90
   0 -12   0    0.50    1.20
   0  12   0    1.80    1.10
  -1 -12   0   26.00    2.60
   1 -12   0   26.00    2.60
   1 -12   0   24.40    2.70
  -1 -12   0   24.60    2.90
  -1 -12   0   18.80    2.20
   1 -12   0   22.90    2.40
  -1  12   0   25.30    2.60
   1  12   0   25.80    2.60
   2 -12   0  131.59    6.90
  -2 -12   0  118.19    7.10
  -2 -12   0  120.29    6.90
   2 -12   0  119.49    6.90
   2 -12   0  109.99    7.00
  -2 -12   0  125.59    6.80
  -2  12   0  118.59    7.10
   2  12   0  122.49    6.80
   2  12   0  116.19    7.10
   3 -12   0   80.39    5.30
  -3 -12   0   77.29    5.00
   3 -12   0   83.69    5.60
  -3 -12   0   83.09    5.70
   3  12   0   84.49    5.20
   3  12   0   80.19    5.40
  -3  12   0   81.69    5.50
   4 -12   0    8.60    2.10
  -4 -12   0    5.90    1.60
  -4 -12   0    8.20    2.20
  -4 -12   0    7.00    1.60
   4 -12   0    7.20    1.80
   4  12   0   10.30    2.00
   4  12   0   10.30    1.90
  -4  12   0    7.80    2.00
  -5 -12   0    5.00    2.50
   5 -12   0    4.20    2.00
   5 -12   0    4.40    1.80
  -5 -12   0    6.50    1.50
  -5 -12   0    4.00    1.50
   5  12   0    2.80    1.80
   5  12   0    2.80    1.70
  -5  12   0    4.80    2.20
  -6 -12   0    5.20    1.80
   6 -12   0    8.80    2.70
  -6 -12   0    7.20    1.60
   6 -12   0    5.90    1.80
  -6  12   0    7.50    3.00
   6  12   0    6.90    2.20
   6  12   0    7.30    1.90
  -7 -12   0    0.80    1.80
  -7 -12   0   -0.30    1.50
   7 -12   0    3.90    3.00
   7 -12   0    0.90    1.80
  -7  12   0   -1.40    2.90
   7  12   0    2.40    2.00
   7  12   0    3.10    2.20
   0 -13   0   -0.60    1.10
   0 -13   0   -2.30    0.90
   0 -13   0    0.80    1.10
   0  13   0   -0.70    1.00
   1 -13   0  272.07   13.40
  -1 -13   0  259.27   13.50
   1 -13   0  263.47   13.50
  -1 -13   0  271.87   13.40
   1 -13   0  257.37   13.10
  -1 -13   0  268.67   13.20
   1  13   0  259.07   13.50
  -1  13   0  254.07   13.40
  -2 -13   0   26.70    2.70
   2 -13   0   20.80    2.70
   2 -13   0   19.20    2.40
  -2 -13   0   19.80    3.00
  -2 -13   0   24.10    2.80
   2 -13   0   22.70    3.10
   2  13   0   24.50    2.80
   2  13   0   22.10    2.60
  -2  13   0   24.60    2.80
   3 -13   0   48.20    3.70
  -3 -13   0   47.00    4.20
  -3 -13   0   47.50    3.70
   3 -13   0   45.50    3.90
   3 -13   0   54.69    4.40
   3  13   0   43.90    4.00
   3  13   0   48.40    3.90
  -3  13   0   44.60    4.10
  -4 -13   0   24.40    3.20
   4 -13   0   17.80    2.90
   4 -13   0   27.90    3.30
  -4 -13   0   29.70    3.00
  -4 -13   0   29.90    3.80
   4  13   0   24.90    3.10
   4  13   0   24.10    3.20
  -4  13   0   24.70    3.40
  -5 -13   0   -3.10    2.20
   5 -13   0    1.20    2.10
  -5 -13   0    1.80    1.40
   5 -13   0    0.80    1.50
  -5 -13   0    0.90    1.40
   5  13   0   -0.30    1.50
   5  13   0    0.60    1.60
  -5  13   0    1.80    2.10
  -6 -13   0  341.67   16.60
   6 -13   0  329.27   17.10
   6 -13   0  318.37   17.60
  -6 -13   0  329.97   16.60
   6  13   0  383.36   17.80
  -6  13   0  350.56   18.40
   6  13   0  334.37   17.10
  -7 -13   0   22.10    2.70
   7 -13   0   25.90    3.40
   7 -13   0   18.70    4.10
   7 -13   0   32.20    4.00
  -7 -13   0   24.60    3.10
   7  13   0   24.80    3.50
   7  13   0   21.50    3.30
  -7  13   0   27.20    4.60
   0 -14   0   26.60    3.20
   0 -14   0   29.20    2.80
   0 -14   0   24.40    3.10
   0  14   0   28.20    3.00
  -1 -14   0   10.20    1.80
  -1 -14   0    8.00    2.00
   1 -14   0    9.70    1.90
  -1 -14   0   10.20    2.00
   1 -14   0    5.90    1.80
   1 -14   0   10.40    2.00
  -1  14   0    6.70    1.70
   1  14   0    9.20    1.90
  -2 -14   0  161.58    8.70
   2 -14   0  165.38    8.80
  -2 -14   0  159.08    8.90
   2 -14   0  164.58    9.20
   2 -14   0  157.48    8.90
  -2 -14   0  155.98    9.10
   2  14   0  142.69    9.00
  -2  14   0  165.48    9.20
   3 -14   0   -1.20    1.30
  -3 -14   0    2.90    1.50
  -3 -14   0   -1.40    1.20
   3 -14   0    0.60    1.90
   3 -14   0    3.40    1.60
  -3 -14   0    1.50    1.70
  -3  14   0    0.10    1.50
   3  14   0    0.50    1.50
   3  14   0    2.50    1.50
   4 -14   0   -0.30    1.60
  -4 -14   0   -1.90    1.30
  -4 -14   0    1.40    1.40
   4 -14   0    0.20    1.70
  -4 -14   0    1.60    2.10
   4 -14   0    1.50    1.80
  -4  14   0    1.50    2.00
   4  14   0   -0.50    1.50
   4  14   0    0.70    1.50
   5 -14   0  127.79    8.00
  -5 -14   0  130.79    7.50
  -5 -14   0  130.89    8.70
   5 -14   0  122.59    7.70
  -5 -14   0  132.19    7.50
   5 -14   0  143.79    8.60
  -5  14   0  107.59    8.20
   5  14   0  139.89    8.30
   5  14   0  116.79    7.70
   6 -14   0    6.70    3.00
  -6 -14   0    8.00    2.00
   6 -14   0    4.30    2.10
  -6 -14   0    6.70    2.10
   6 -14   0    4.00    2.30
  -6  14   0    1.30    2.80
   6  14   0    5.30    2.30
   6  14   0    5.50    2.10
   7 -14   0   27.30    3.60
  -7 -14   0   26.60    3.20
   7 -14   0   26.50    4.70
  -7 -14   0   29.10    3.70
   7 -14   0   33.20    4.50
   7  14   0   38.00    4.90
  -7  14   0   32.60    5.10
   7  14   0   25.80    3.70
   0 -15   0    1.20    1.40
   0 -15   0   -1.10    1.50
   0 -15   0    0.30    1.20
   0  15   0   -0.10    1.30
  -1 -15   0  131.09    7.20
  -1 -15   0  119.19    7.50
   1 -15   0  124.19    7.10
   1 -15   0  107.49    7.20
  -1 -15   0  118.19    7.30
   1 -15   0  115.79    7.30
   1  15   0  118.99    7.40
  -1  15   0  121.59    7.50
   2 -15   0   83.89    5.90
   2 -15   0   85.19    5.90
  -2 -15   0   83.79    5.80
   2 -15   0   86.59    5.60
  -2 -15   0   88.79    5.60
  -2 -15   0   80.49    6.10
   2  15   0   82.79    5.90
  -2  15   0   89.29    6.10
   3 -15   0   59.59    4.70
  -3 -15   0   48.20    4.60
  -3 -15   0   54.89    4.30
   3 -15   0   58.19    4.50
  -3 -15   0   54.49    4.60
   3 -15   0   58.49    5.10
  -3  15   0   55.39    4.90
   3  15   0   48.40    4.50
  -4 -15   0    2.40    2.30
   4 -15   0    0.60    2.20
   4 -15   0    3.10    1.90
  -4 -15   0   -0.80    1.40
  -4 -15   0   -0.90    1.50
  -4  15   0   -0.30    1.90
   4  15   0    1.10    1.80
   4  15   0   -1.40    1.50
   5 -15   0   12.20    3.20
  -5 -15   0   18.80    2.60
   5 -15   0   11.70    2.70
   5 -15   0   13.70    2.60
  -5 -15   0   17.40    2.70
  -5 -15   0   14.30    3.60
   5  15   0   15.20    2.70
  -5  15   0   15.90    3.30
   5  15   0   13.30    2.70
   6 -15   0   98.09    6.60
  -6 -15   0   63.89    8.10
  -6 -15   0   89.49    6.00
  -6 -15   0   90.29    6.00
   6 -15   0   85.99    6.60
   6 -15   0   72.89    7.30
  -6  15   0  102.19    7.80
   6  15   0   76.49    6.30
   6  15   0   92.09    6.80
  -7 -15   0   11.70    2.70
   7 -15   0   14.30    4.60
   7 -15   0   20.90    3.40
  -7 -15   0   17.40    2.60
   7 -15   0   18.90    3.50
   7  15   0   15.20    3.50
  -7  15   0   15.90    4.60
   0 -16   0   61.69    5.20
   0 -16   0   56.89    4.60
   0 -16   0   63.09    4.90
   0  16   0   63.79    5.00
  -1 -16   0  108.29    7.00
  -1 -16   0  113.29    7.10
   1 -16   0  105.19    7.00
   1 -16   0  111.89    7.20
  -1 -16   0  113.49    6.80
   1 -16   0   98.69    6.60
   1  16   0  108.69    7.10
  -1  16   0  100.09    7.00
  -2 -16   0    9.30    2.30
  -2 -16   0   13.00    2.50
  -2 -16   0    7.40    2.00
   2 -16   0    8.50    2.30
   2 -16   0   10.60    2.20
   2 -16   0    9.70    2.30
   2  16   0   12.90    2.50
  -2  16   0    9.00    2.30
  -3 -16   0    1.90    1.80
   3 -16   0    4.20    1.90
   3 -16   0    0.60    1.50
  -3 -16   0    3.20    2.30
  -3 -16   0    4.40    1.90
  -3  16   0    4.00    2.00
   3  16   0    2.90    2.00
   4 -16   0   41.60    4.30
  -4 -16   0   44.90    4.20
  -4 -16   0   44.10    4.30
   4 -16   0   36.90    4.40
  -4 -16   0   55.49    5.60
   4 -16   0   38.20    5.00
   4  16   0   39.80    4.70
  -4  16   0   42.70    5.10
  -5 -16   0   16.20    3.80
   5 -16   0   17.30    3.90
   5 -16   0   17.00    2.90
  -5 -16   0   19.20    2.80
   5 -16   0   17.60    2.90
  -5 -16   0   16.10    2.70
   5  16   0   18.00    3.20
  -5  16   0   14.30    3.40
  -6 -16   0    8.20    2.60
   6 -16   0   15.00    4.00
  -6 -16   0    7.50    2.40
  -6 -16   0    6.70    4.80
   6 -16   0   10.00    2.80
   6 -16   0    8.00    2.60
   6  16   0    7.30    2.90
  -6  16   0    9.20    3.70
   0 -17   0   -0.50    1.50
   0 -17   0    0.60    1.80
   0 -17   0   -2.00    1.60
   0  17   0    2.10    1.80
  -1 -17   0   63.79    5.40
   1 -17   0   63.89    5.30
  -1 -17   0   69.49    5.10
   1 -17   0   57.29    5.30
   1 -17   0   61.59    4.80
  -1 -17   0   71.99    5.40
  -1  17   0   63.79    5.50
   1  17   0   58.49    5.30
   2 -17   0   37.00    4.30
  -2 -17   0   33.20    4.40
   2 -17   0   38.20    3.90
   2 -17   0   36.00    4.10
  -2 -17   0   39.70    4.00
  -2 -17   0   33.70    4.00
   2  17   0   30.40    4.20
  -2  17   0   35.80    4.30
  -3 -17   0   39.50    4.50
  -3 -17   0   46.70    4.40
   3 -17   0   45.90    4.40
  -3 -17   0   46.30    5.10
   3 -17   0   46.00    4.80
   3 -17   0   45.50    4.90
  -3  17   0   45.40    4.80
   3  17   0   39.20    4.60
  -4 -17   0   12.70    2.70
   4 -17   0    7.10    2.60
   4 -17   0   11.50    2.50
  -4 -17   0    8.50    2.30
   4 -17   0   10.40    3.40
  -4 -17   0   14.50    3.40
   4  17   0   11.90    3.00
  -4  17   0    8.30    2.80
   5 -17   0    6.10    2.50
   5 -17   0    6.30    3.30
  -5 -17   0    2.50    2.10
   5 -17   0    5.30    2.60
  -5 -17   0    4.50    2.10
  -5 -17   0    2.20    3.70
  -5  17   0    2.10    2.90
   5  17   0    4.60    2.50
   6 -17   0   12.50    4.20
  -6 -17   0    3.80    5.40
  -6 -17   0    9.00    2.80
  -6 -17   0   12.90    2.60
   6 -17   0    7.30    3.00
   6 -17   0    7.10    3.10
   6  17   0   10.60    3.30
  -6  17   0   11.80    4.00
   0 -18   0   37.70    4.70
   0 -18   0   33.60    4.30
   0 -18   0   39.10    4.00
   0  18   0   37.50    4.30
  -1 -18   0  136.89    8.70
   1 -18   0  138.59    8.80
  -1 -18   0  134.99    8.30
  -1 -18   0  128.19    8.80
   1 -18   0  131.59    8.60
   1 -18   0  149.99    8.40
   1  18   0  131.39    8.70
  -1  18   0  129.89    8.60
   2 -18   0   42.80    4.30
   2 -18   0   47.90    5.00
  -2 -18   0   41.60    4.40
  -2 -18   0   40.70    4.70
  -2 -18   0   43.90    5.00
   2 -18   0   42.80    4.60
  -2  18   0   47.20    4.80
   2  18   0   45.20    4.80
  -3 -18   0   31.70    4.40
   3 -18   0   41.00    5.20
  -3 -18   0   35.50    4.20
   3 -18   0   34.10    4.00
  -3 -18   0   31.60    4.00
   3 -18   0   33.90    5.00
  -3  18   0   31.90    4.40
   3  18   0   40.40    4.50
  -4 -18   0   10.00    3.60
   4 -18   0    7.70    2.50
  -4 -18   0   10.40    2.60
   4 -18   0    7.70    3.10
   4 -18   0   12.00    3.10
  -4  18   0   12.00    3.30
   4  18   0   10.50    2.80
  -5 -18   0   23.80    3.40
  -5 -18   0   22.40    3.30
   5 -18   0   24.30    3.70
  -5 -18   0    7.70    4.20
   5 -18   0   20.30    3.50
   5 -18   0   27.00    5.10
  -5  18   0   16.50    3.90
   5  18   0   19.00    3.70
   6 -18   0    1.70    3.00
   6 -18   0   -5.10    2.80
  -6 -18   0    2.60    2.50
  -6 -18   0   -0.80    2.40
   6  18   0    0.50    2.90
  -6  18   0   -4.30    3.50
   0 -19   0    0.20    2.00
   0 -19   0    0.80    2.20
   0 -19   0    1.00    2.50
   0  19   0    0.90    2.00
   1 -19   0   90.69    7.30
   1 -19   0   92.09    6.60
   1 -19   0   82.29    6.90
  -1 -19   0  107.59    7.40
  -1 -19   0   98.99    7.00
  -1 -19   0   94.29    6.60
   1  19   0   99.69    7.10
  -1  19   0   83.89    6.90
  -2 -19   0  469.15   24.50
   2 -19   0  485.45   24.30
   2 -19   0  480.35   23.90
   2 -19   0  486.15   24.50
  -2 -19   0  469.25   24.10
  -2  19   0  490.75   24.60
   2  19   0  502.15   24.60
  -3 -19   0    3.20    3.10
   3 -19   0    1.50    2.40
  -3 -19   0    0.20    2.20
   3 -19   0    0.80    2.00
  -3 -19   0   -2.80    2.10
   3 -19   0    1.50    2.90
  -3  19   0    0.20    2.40
   3  19   0    0.90    2.10
  -4 -19   0   19.20    4.10
  -4 -19   0   23.90    3.50
   4 -19   0   20.50    4.10
   4 -19   0   19.40    3.70
   4 -19   0   16.90    3.20
   4  19   0   21.50    3.90
  -4  19   0   27.40    4.50
   5 -19   0    8.90    3.10
  -5 -19   0    2.20    2.50
   5 -19   0    3.60    2.70
  -5 -19   0    6.60    2.80
  -5  19   0    7.70    3.50
   5  19   0    0.50    2.80
   0 -20   0  164.08   10.70
   0 -20   0  167.48   10.00
   0 -20   0  163.78   10.20
   0  20   0  159.28   10.30
   1 -20   0   78.89    6.20
  -1 -20   0   75.99    6.50
  -1 -20   0   70.49    6.00
   1 -20   0   72.89    6.50
   1 -20   0   93.99    8.40
   1  20   0   86.29    6.70
  -1  20   0   75.89    6.80
  -2 -20   0  138.29   10.50
   2 -20   0  154.88    9.80
   2 -20   0  139.09    9.10
   2 -20   0  142.09   10.50
  -2 -20   0  141.59    9.20
  -2 -20   0  142.19    9.40
  -2  20   0  139.29    9.60
   2  20   0  160.98    9.90
   3 -20   0  145.89   11.30
   3 -20   0  156.98    9.60
  -3 -20   0  148.19    9.50
  -3 -20   0  152.38    9.90
   3 -20   0  154.98   10.00
  -3  20   0  158.38   10.50
   3  20   0  156.48   10.10
  -4 -20   0  144.59    9.40
   4 -20   0  140.59   10.00
   4 -20   0  143.49    9.30
   4  20   0  140.09    9.80
  -4  20   0  146.99   10.50
   5 -20   0   32.50    4.50
  -5 -20   0   44.40    5.40
  -5 -20   0   43.00    5.20
   5 -20   0   38.00    5.30
   5  20   0   30.80    4.80
  -5  20   0   48.70    6.30
   0 -21   0    4.80    2.90
   0 -21   0    0.10    2.50
   0  21   0    1.40    2.30
   1 -21   0    2.80    2.40
  -1 -21   0    2.90    2.50
   1 -21   0    1.10    2.70
  -1 -21   0    1.60    4.00
   1  21   0   -0.20    2.40
  -1  21   0    7.10    2.80
  -2 -21   0   60.59    6.20
   2 -21   0   50.89    6.90
  -2 -21   0   59.39    5.90
   2 -21   0   55.49    5.70
  -2  21   0   64.79    6.50
   2  21   0   67.19    6.30
  -3 -21   0   56.49    6.40
   3 -21   0   67.99    6.80
   3 -21   0   59.79    5.90
  -3 -21   0   68.99    6.20
   3  21   0   61.39    6.80
  -3  21   0   69.79    6.90
   4 -21   0  302.57   16.40
  -4 -21   0  285.67   16.50
   4 -21   0  293.17   16.80
  -4 -21   0  296.27   16.20
   4  21   0  306.27   17.20
  -4  21   0  329.47   17.90
   0 -22   0    1.20    2.80
   0 -22   0    3.20    2.80
   0  22   0    4.20    3.00
  -1 -22   0    4.70    3.00
   1 -22   0    6.10    3.40
  -1 -22   0    4.70    2.90
   1 -22   0    2.70    2.60
   1  22   0    4.40    2.60
  -1  22   0    4.30    3.10
  -2 -22   0   29.80    4.60
  -2 -22   0   35.50    4.60
   2 -22   0   39.20    5.30
   2 -22   0   28.50    4.60
  -2  22   0   29.70    4.90
   2  22   0   39.90    5.40
  -3 -22   0   12.40    3.70
  -3 -22   0   19.90    3.70
   3 -22   0   17.10    4.20
   3 -22   0   20.20    3.90
  -3  22   0   11.90    3.70
   3  22   0   13.90    3.90
   4 -22   0  636.54   32.10
  -4 -22   0  649.64   31.80
  -4 -22   0  638.24   31.30
   4 -22   0  662.43   31.80
   4  22   0  618.44   33.70
   0 -23   0   -0.70    3.30
   0 -23   0    6.10    5.10
   0  23   0    4.50    3.20
  -1 -23   0    2.20    3.00
  -1 -23   0    2.20    3.40
   1 -23   0    2.70    3.00
   1 -23   0    1.90    3.40
  -1  23   0   -0.30    3.00
   1  23   0   -1.60    2.70
   2 -23   0    2.70    3.00
  -2 -23   0    4.20    3.50
  -2 -23   0    2.20    3.10
   2 -23   0   -1.60    3.60
  -3 -23   0    4.30    3.20
  -3 -23   0    0.30    3.50
   3 -23   0    1.80    3.20
   3 -23   0   -1.20    3.60
   3  23   0    5.20    3.20
  -3  23   0    1.30    3.50
   0 -24   0   -0.40    3.60
   0 -24   0   -1.40    3.20
   0  24   0   -3.60    2.80
  -1 -24   0   19.20    4.50
  -1 -24   0   23.20    4.40
   1 -24   0   17.00    4.20
   1  24   0   20.10    4.50
  -1  24   0   20.80    4.50
   2 -24   0   10.20    4.10
   2 -24   0    9.10    3.80
  -2 -24   0    9.70    3.60
  -2 -24   0   16.00    4.30
  -2  24   0   12.30    4.00
   2  24   0    7.10    3.90
   0 -25   0    2.30    4.00
   0 -25   0    3.20    3.90
   0  25   0   -1.10    3.70
   8   0  -1   -0.70    0.60
   8   0  -1   -2.60    3.10
   8   0  -1   -3.40    2.40
   7   0  -1   -1.20    1.90
   7   0  -1   -2.60    2.50
   6   0  -1   -0.40    0.50
   5   0  -1    1.70    1.70
   4   0  -1   -0.90    1.30
   4   0  -1    0.30    0.30
   3   0  -1    1.30    1.00
   2   0  -1    0.60    0.90
   1   0  -1    0.60    0.20
  -1   0   1    0.20    0.20
   0   0  -1    0.10    0.30
   0   0   1    0.00    0.20
   1   0   1    0.40    0.50
  -1   0  -1    0.80    0.40
   2   0   1    1.10    0.30
   2   0   1    0.80    0.60
  -2   0  -1    1.10    0.50
   3   0   1    0.80    0.70
  -3   0  -1    0.10    0.50
   3   0   1    0.20    0.50
   4   0   1    0.00    0.70
   4   0   1    0.10    0.80
  -4   0  -1   -0.20    0.40
   4   0   1    0.10    0.70
   5   0   1    0.10    0.90
   5   0   1   -0.30    0.90
  -5   0  -1    0.30    0.50
   6   0   1   -0.90    1.10
   6   0   1    0.00    1.10
   6   0   1   -0.10    1.10
   7   0   1   -0.70    1.50
   7   0   1   -1.50    1.20
   7   0   1   -0.70    1.20
   8   0   1    2.00    1.50
   8   0   1    0.60    1.40
   8   0   1   -2.90    1.80
   8  -1  -1   61.09    6.40
   8  -1  -1   53.69    6.50
   8  -1  -1   68.69    3.30
   8   1  -1   67.39    3.30
   8   1  -1   61.19    7.00
   8   1  -1   58.29    6.00
   7  -1  -1   15.90    2.10
   7  -1  -1   18.40    3.30
   7   1  -1   19.40    3.10
   7   1  -1   14.20    3.40
   6  -1  -1    6.00    2.30
   6  -1  -1    8.20    1.10
   6   1  -1    8.40    2.40
   6   1  -1    7.30    0.90
   6   1  -1    5.20    2.50
   5  -1  -1   37.80    3.70
   5  -1  -1   40.60    2.20
   5   1  -1   37.90    2.10
   5   1  -1   36.70    3.90
   4  -1  -1    7.00    0.60
   4  -1  -1    6.40    1.70
   4   1  -1    4.70    0.60
   4   1  -1    5.60    1.80
   3  -1  -1   77.59    4.70
   3   1  -1   73.79    3.50
   2  -1  -1 2094.19   93.79
   1  -1  -1   92.29    4.80
   1  -1  -1   90.79    4.30
  -1  -1   1   96.99    4.30
  -1   1   1   96.49    4.30
   1   1  -1   86.39    4.30
  -1   1   1   92.09    4.80
  -1  -1  -1    1.50    0.50
   1  -1   1    1.80    0.50
  -1   1  -1    1.10    0.20
  -1   1  -1    1.80    0.50
   1   1   1    1.50    0.50
   1   1   1    1.90    0.30
  -2  -1  -1  589.04   27.40
   2  -1   1  626.44   27.40
  -2   1  -1  608.44   27.30
   2   1   1  604.74   27.00
  -2   1  -1  593.34   27.10
   2   1   1  603.54   27.40
   3  -1   1  238.48   11.00
  -3  -1  -1  243.58   10.80
   3  -1   1  215.68   10.60
   3   1   1  206.88   10.90
  -3   1  -1  238.28   10.80
   3   1   1  236.28   10.70
   4  -1   1  170.08    8.60
   4  -1   1  169.88    8.30
  -4  -1  -1  177.68    8.30
   4   1   1  174.58    8.40
   4   1   1  166.08    8.50
   4   1   1  177.98    8.50
  -4   1  -1  173.78    8.20
   5  -1   1    1.00    0.90
   5  -1   1    0.00    1.00
  -5  -1  -1    0.70    0.50
   5   1   1   -0.10    1.00
   5   1   1    0.70    1.00
   5   1   1    1.20    1.10
  -5   1  -1    0.60    0.50
   6  -1   1    0.90    1.20
   6  -1   1    0.20    1.20
   6  -1   1    1.70    1.20
   6   1   1    0.50    1.30
   6   1   1    0.40    1.10
   6   1   1   -0.10    1.00
   7  -1   1    1.90    1.50
   7  -1   1   -1.00    1.30
   7  -1   1   -0.60    1.30
   7   1   1    0.50    1.20
   7   1   1   -1.10    1.50
   7   1   1   -0.20    1.30
   8  -1   1   16.90    2.70
   8  -1   1   24.70    3.00
   8  -1   1   17.80    2.40
   8   1   1   24.00    2.80
   8   1   1   19.40    2.70
   8   1   1   20.80    2.80
   8  -2  -1  413.06   21.90
   8  -2  -1  454.75   21.70
   8  -2  -1  413.26   19.30
   8   2  -1  438.26   22.00
   8   2  -1  401.86   19.30
   8   2  -1  444.06   21.60
   7  -2  -1   10.20    1.40
   7  -2  -1   16.30    3.30
   7   2  -1   13.20    1.30
   7   2  -1    9.50    3.20
   7   2  -1   13.70    2.80
   6  -2  -1   42.70    4.30
   6  -2  -1   42.70    2.60
   6   2  -1   47.00    4.90
   6   2  -1   47.10    2.50
   6   2  -1   43.80    4.20
   5  -2  -1   34.50    3.40
   5  -2  -1   30.70    1.90
   5   2  -1   34.40    3.40
   5   2  -1   35.10    3.90
   5   2  -1   29.40    1.80
   4  -2  -1  163.08    9.00
   4  -2  -1  179.78    7.90
   4   2  -1  167.68    9.20
   4   2  -1  173.28    7.90
   3  -2  -1  374.26   17.10
   3   2  -1  366.96   17.20
   3   2  -1  347.17   16.20
  -3   2   1  348.07   17.20
  -2  -2   1 8423.56  374.96
   1  -2  -1  256.57   11.90
   1  -2  -1  267.47   12.30
  -1  -2   1  250.07   11.90
   1   2  -1  274.27   12.00
   1   2  -1  260.07   12.30
  -1   2   1  264.17   12.30
  -1   2   1  267.37   11.90
   0  -2   1 1540.75   65.89
   0   2   1 1411.16   65.79
  -1  -2  -1   49.30    2.40
   1  -2   1   48.40    2.40
  -1  -2  -1   49.00    2.70
   1  -2   1   53.39    2.60
  -1   2  -1   52.29    2.60
   1   2   1   47.30    2.60
   1   2   1   43.00    2.40
  -1   2  -1   40.30    2.40
  -2  -2  -1   17.60    1.10
   2  -2   1   14.50    1.00
   2  -2   1   15.60    1.30
  -2  -2  -1   18.10    1.50
   2   2   1   11.80    1.00
  -2   2  -1   14.30    1.20
   2   2   1   12.40    1.30
  -2   2  -1   15.50    1.10
  -3  -2  -1   20.60    1.70
   3  -2   1   20.40    1.70
   3  -2   1   20.90    1.40
   3   2   1   16.70    1.60
   3   2   1   16.20    1.30
  -3   2  -1   17.10    1.40
  -3   2  -1   19.50    1.70
  -4  -2  -1    6.90    1.00
   4  -2   1    7.90    1.10
   4  -2   1    8.50    1.30
   4   2   1    6.50    1.10
  -4   2  -1    6.70    0.90
   4   2   1    5.50    0.90
   5  -2   1   73.29    4.40
   5  -2   1   82.19    4.70
  -5  -2  -1   75.59    4.00
   5   2   1   87.19    4.50
   5   2   1   74.69    4.50
   5   2   1   78.99    4.70
  -5   2  -1   72.49    3.90
   6  -2   1    3.30    1.40
   6  -2   1    1.50    1.30
   6   2   1    2.30    1.50
   6   2   1    2.90    1.10
   6   2   1    2.80    1.10
   7  -2   1   76.09    5.00
   7  -2   1   63.39    4.90
   7  -2   1   74.39    5.10
   7   2   1   86.19    5.30
   7   2   1   81.89    4.80
   7   2   1   78.39    4.90
   8  -2   1    0.90    1.50
   8  -2   1   -1.70    1.80
   8  -2   1    0.80    1.60
   8   2   1    1.90    1.40
   8   2   1   -3.10    1.90
   8   2   1    3.80    1.50
   8  -3  -1  282.77   12.80
   8  -3  -1  253.37   15.00
   8   3  -1  291.17   15.00
   8   3  -1  273.17   12.80
   8   3  -1  281.57   15.70
   7  -3  -1   36.10    4.60
   7  -3  -1   33.30    2.50
   7   3  -1   37.00    5.40
   7   3  -1   33.00    4.10
   7   3  -1   39.40    2.40
   6  -3  -1  621.84   27.70
   6   3  -1  610.24   27.70
   6   3  -1  624.34   29.60
   6   3  -1  590.34   29.10
   5  -3  -1  170.38    8.90
   5  -3  -1  151.98    7.50
   5   3  -1  158.28    8.80
   5   3  -1  157.88    7.50
   4  -3  -1 2150.58   96.59
   4  -3  -1 2346.07   97.69
   4   3  -1 2006.80   97.59
   3  -3  -1   75.89    4.50
   3   3  -1   71.79    3.70
  -3   3   1   76.79    4.80
   3   3  -1   73.09    4.60
  -2  -3   1 9939.71  444.06
   2   3  -1 9999.00  444.06
  -1  -3   1  369.26   17.50
   1  -3  -1  360.36   17.50
  -1  -3   1  400.16   17.90
   1  -3  -1  382.66   17.80
  -1   3   1  387.76   17.50
   1   3  -1  396.16   17.90
  -1   3   1  410.86   17.90
   0  -3   1  114.19    5.60
   0  -3  -1  118.19    5.60
   0  -3   1  116.79    5.60
   0  -3  -1  119.39    5.50
   0   3  -1  113.09    5.60
   0   3   1  125.29    5.60
   0   3  -1   96.89    5.50
   0   3   1  115.99    5.50
  -1  -3  -1   21.40    1.30
  -1  -3  -1   17.00    1.40
   1  -3   1   22.50    1.50
  -1   3  -1   22.50    1.40
   1   3   1   17.90    1.30
   1   3   1   18.50    1.40
  -1   3  -1   17.10    1.20
  -2  -3  -1   96.19    4.50
   2  -3   1   90.19    4.70
  -2  -3  -1  105.49    4.80
   2  -3   1   78.39    4.40
  -2   3  -1   85.99    4.50
  -2   3  -1   96.69    4.70
   2   3   1   85.49    4.50
   2   3   1   93.39    4.70
  -3  -3  -1  365.96   17.60
   3  -3   1  371.66   17.40
   3  -3   1  392.86   17.70
   3   3   1  386.16   17.60
  -3   3  -1  393.26   17.60
  -3   3  -1  369.06   17.50
   4  -3   1   16.00    1.50
   4  -3   1   11.50    1.60
  -4  -3  -1   15.40    1.60
   4   3   1   12.10    1.60
  -4   3  -1   12.70    1.30
   4   3   1   13.30    1.50
   5  -3   1    0.40    1.00
  -5  -3  -1    1.30    0.70
   5  -3   1    1.00    0.90
   5   3   1    0.30    0.80
  -5   3  -1    0.50    0.50
   5   3   1   -0.70    0.80
  -6  -3  -1   81.39    3.90
   6  -3   1   83.99    5.00
  -6  -3  -1   80.79    3.90
   6  -3   1   79.79    5.10
   6   3   1   80.09    4.90
   6   3   1   83.69    5.40
   6   3   1   81.89    4.80
   7  -3   1   10.30    2.10
   7  -3   1   13.00    2.10
   7   3   1   14.50    2.00
   7   3   1   18.70    2.40
   7   3   1   11.30    2.40
   8  -3   1    5.60    1.90
   8  -3   1    5.00    1.80
   8  -3   1    3.80    2.00
   8   3   1    2.40    2.30
   8   3   1    6.20    1.60
   8   3   1    7.70    1.70
   8  -4  -1   21.10    3.70
   8  -4  -1   18.80    2.00
   8   4  -1   16.50    4.30
   8   4  -1   20.20    2.00
   8   4  -1   12.80    3.00
   7  -4  -1   51.49    3.40
   7  -4  -1   48.10    5.20
   7   4  -1   55.59    4.80
   7   4  -1   55.39    3.20
   7   4  -1   52.89    6.20
   6  -4  -1  522.05   22.80
   6  -4  -1  421.96   23.80
   6   4  -1  475.55   24.00
   6   4  -1  525.45   22.80
   6   4  -1  546.75   24.90
   5  -4  -1   35.70    3.40
   5  -4  -1   29.80    2.00
   5   4  -1   31.70    2.00
   5   4  -1   28.30    3.20
   4  -4  -1 4507.15  197.28
  -4   4   1 4380.06  197.58
   4   4  -1 4357.26  197.38
  -3  -4   1   22.00    1.30
  -3  -4   1   19.30    1.30
   3  -4  -1   21.10    2.20
  -3   4   1   23.60    2.70
   3   4  -1   24.80    2.40
   3   4  -1   20.00    1.40
  -2  -4   1 1424.76   66.19
  -2  -4   1 1546.85   66.89
  -2  -4   1 1392.16   66.19
   2  -4  -1 1531.65   66.69
   2  -4  -1 1543.85   66.19
  -2   4   1 1446.06   66.79
   2   4  -1 1508.65   66.79
   2   4  -1 1468.25   66.29
  -1  -4   1  213.48   10.40
   1  -4  -1  211.28   10.10
   1  -4  -1  216.88   10.40
   1   4  -1  227.08   10.20
   1   4  -1  220.58   10.40
  -1   4   1  210.48   10.40
   0  -4  -1  184.88    8.70
   0  -4   1  183.68    8.70
   0  -4   1  183.68    8.80
   0  -4  -1  184.98    8.70
   0   4  -1  199.28    8.80
   0   4   1  182.28    8.80
   0   4  -1  166.08    8.70
   0   4   1  186.18    8.70
  -1  -4  -1  608.84   29.30
  -1  -4  -1  663.73   29.40
   1  -4   1  665.23   29.40
   1  -4   1  605.84   29.30
   1   4   1  679.63   29.40
  -1   4  -1  700.53   29.30
   1   4   1  604.14   29.30
  -1   4  -1  659.33   29.40
  -2  -4  -1  313.57   14.60
  -2  -4  -1  317.17   14.70
   2  -4   1  342.47   14.60
   2  -4   1  316.17   14.70
  -2   4  -1  305.17   14.70
   2   4   1  324.57   14.60
  -2   4  -1  287.67   14.50
   2   4   1  317.57   14.70
  -3  -4  -1  234.78   11.70
   3  -4   1  244.38   11.70
   3  -4   1  271.17   11.70
  -3  -4  -1  248.68   11.70
  -3   4  -1  242.88   11.60
   3   4   1  231.88   11.70
  -3   4  -1  242.98   11.70
   3   4   1  252.67   11.60
  -4  -4  -1  210.38    9.90
   4  -4   1  207.38    9.90
   4  -4   1  207.08   10.00
  -4   4  -1  209.68    9.80
   4   4   1  209.58   10.00
   4   4   1  175.88   10.10
  -5  -4  -1   86.19    4.50
   5  -4   1   78.89    4.70
   5  -4   1   75.99    4.80
  -5   4  -1   83.99    4.30
   5   4   1   86.69    4.80
   5   4   1   86.99    4.90
   6  -4   1   21.70    2.70
  -6  -4  -1   18.30    1.40
   6  -4   1   17.70    2.40
  -6  -4  -1   18.10    1.40
   6   4   1   16.80    2.60
   6   4   1   18.40    2.20
   6   4   1   17.60    2.30
   7  -4   1    0.90    1.50
   7  -4   1    0.90    1.70
   7   4   1    3.80    2.10
   7   4   1    1.80    1.30
   7   4   1    2.00    1.30
   8  -4   1   33.00    3.90
   8  -4   1   33.30    3.90
   8  -4   1   28.40    3.80
   8   4   1   28.60    3.70
   8   4   1   30.30    3.30
   8   4   1   33.80    3.40
   8  -5  -1    0.70    1.00
   8  -5  -1   -4.30    2.90
   8  -5  -1   -1.80    1.20
   8   5  -1   -6.50    3.60
   8   5  -1    1.60    2.10
   7  -5  -1   61.09    3.70
   7  -5  -1   60.69    5.60
   7   5  -1   55.29    3.50
   7   5  -1   53.59    4.90
   7   5  -1   57.89    6.50
   6  -5  -1  227.28   10.30
   6  -5  -1  207.38   11.50
   6   5  -1  207.78   11.40
   6   5  -1  208.28   10.20
   5  -5  -1   18.20    2.80
   5  -5  -1   17.80    1.60
  -5   5   1   17.00    2.80
   5   5  -1   17.50    1.60
   5   5  -1   14.80    2.40
  -4  -5   1 1015.50   46.70
   4  -5  -1 1006.40   47.90
  -4  -5   1 1043.30   46.80
   4  -5  -1 1051.29   47.10
   4   5  -1 1085.59   48.00
  -4   5   1 1107.39   48.40
   4   5  -1 1022.10   47.10
  -3  -5   1  367.46   16.70
   3  -5  -1  380.36   17.50
  -3  -5   1  358.26   16.70
  -3   5   1  377.36   17.70
   3   5  -1  355.86   16.80
   3   5  -1  355.86   17.50
   2  -5  -1  128.89    6.70
   2  -5  -1  124.39    6.20
  -2  -5   1  130.29    6.80
  -2  -5   1  122.19    6.10
   2   5  -1  120.79    6.60
   2   5  -1  124.99    6.30
  -2   5   1  137.79    6.90
   1  -5  -1    0.00    0.40
  -1  -5   1   -0.80    0.50
   1  -5  -1    0.00    0.50
  -1  -5   1    0.20    0.40
   1   5  -1   -0.60    0.60
  -1   5   1    0.70    0.70
   1   5  -1   -0.70    0.40
   0  -5   1  671.63   29.30
   0  -5  -1  653.93   29.30
   0  -5  -1  652.23   29.20
   0  -5   1  611.64   29.20
   0   5  -1  632.44   29.30
   0   5  -1  631.14   29.30
   0   5   1  660.53   29.20
   0   5   1  642.14   29.30
   1  -5   1   89.29    4.60
   1  -5   1   86.69    4.50
  -1  -5  -1   94.39    4.60
  -1  -5  -1   82.69    4.50
   1   5   1   84.09    4.50
  -1   5  -1   87.89    4.60
  -1   5  -1   81.29    4.50
   1   5   1   85.29    4.50
  -2  -5  -1  174.08    8.60
   2  -5   1  165.08    8.60
   2  -5   1  173.98    8.50
  -2  -5  -1  166.28    8.50
  -2   5  -1  178.48    8.60
   2   5   1  180.28    8.60
   2   5   1  186.48    8.50
  -2   5  -1  179.98    8.50
  -3  -5  -1    0.40    0.80
  -3  -5  -1    0.30    0.70
   3  -5   1    0.80    0.70
   3  -5   1   -0.40    0.50
  -3   5  -1    0.40    0.90
  -3   5  -1    0.40    0.70
   3   5   1    0.10    0.60
  -4  -5  -1  257.07   12.50
   4  -5   1  250.87   12.60
   4  -5   1  287.37   12.60
   4   5   1  265.37   12.60
  -4   5  -1  255.07   12.80
   4   5   1  249.68   12.50
  -4   5  -1  265.27   12.40
   5  -5   1    5.10    1.30
   5  -5   1    5.20    1.20
  -5  -5  -1    6.60    1.30
  -5   5  -1    4.90    1.70
   5   5   1    8.10    1.40
   5   5   1    4.10    1.20
   6  -5   1   65.79    5.00
  -6  -5  -1   68.69    3.70
  -6  -5  -1   66.19    3.70
   6  -5   1   66.69    4.50
   6   5   1   67.89    4.80
   6   5   1   72.79    4.40
   7  -5   1    0.00    1.50
   7  -5   1   -1.20    1.60
   7   5   1    0.80    2.20
   7   5   1   -0.60    1.20
   7   5   1    0.10    1.30
   8  -5   1  417.06   19.70
   8  -5   1  378.66   19.70
   8   5   1  414.86   19.60
   8   5   1  409.46   19.50
   8   5   1  407.06   20.20
   8  -6  -1   14.00    2.00
   8  -6  -1   20.00    2.20
   8  -6  -1   16.00    3.70
   8   6  -1    9.30    4.50
   8   6  -1   19.50    3.20
   7  -6  -1   34.00    4.80
   7  -6  -1   42.50    3.10
   7   6  -1   39.60    3.00
   7   6  -1   41.10    4.10
   6  -6  -1  759.62   35.70
   6  -6  -1  796.82   36.90
   6   6  -1  749.53   35.70
   6   6  -1  837.22   37.00
   5  -6  -1   28.80    2.30
   5  -6  -1   29.60    3.60
  -5   6   1   33.60    4.00
   5   6  -1   27.80    3.10
   5   6  -1   30.20    2.20
   4  -6  -1  856.61   40.10
  -4  -6   1  910.71   39.90
  -4  -6   1  923.61   39.90
   4  -6  -1  903.41   40.90
   4   6  -1  831.12   40.80
  -4   6   1  892.61   41.30
   4   6  -1  892.71   40.20
  -3  -6   1  385.86   16.90
  -3  -6   1  364.16   17.80
   3  -6  -1  383.56   17.60
   3  -6  -1  373.76   17.10
  -3  -6   1  380.76   17.00
   3  -6  -1  388.76   17.00
   3   6  -1  308.67   17.40
  -3   6   1  376.36   17.80
   3   6  -1  341.27   17.00
  -2  -6   1   -0.10    0.90
   2  -6  -1    0.50    0.50
  -2  -6   1    0.20    0.50
  -2  -6   1    0.50    0.50
   2  -6  -1    0.60    0.80
   2   6  -1    0.10    0.50
   2   6  -1    0.30    0.70
  -2   6   1    0.50    0.80
   1  -6  -1   95.19    5.00
  -1  -6   1   99.69    5.30
  -1  -6   1   94.79    5.00
   1  -6  -1   98.79    5.30
   1   6  -1   98.89    5.10
   1   6  -1   96.49    5.30
  -1   6   1   97.09    5.30
   0  -6  -1   52.89    3.20
   0  -6   1   54.79    3.20
   0  -6   1   49.40    3.10
   0  -6  -1   51.19    3.00
   0   6   1   53.39    3.00
   0   6   1   54.29    3.20
   0   6  -1   58.29    3.20
   0   6  -1   49.10    3.20
   1  -6   1 1348.47   60.49
  -1  -6  -1 1308.37   60.39
   1  -6   1 1402.66   60.59
  -1  -6  -1 1325.07   60.49
  -1   6  -1 1298.67   60.49
   1   6   1 1390.06   60.49
  -2  -6  -1  105.79    5.50
  -2  -6  -1  109.19    5.50
   2  -6   1  112.29    5.50
   2  -6   1  102.59    5.50
  -2   6  -1   93.99    5.80
   2   6   1   99.49    5.50
   2   6   1   99.09    5.40
  -2   6  -1  107.69    5.50
   3  -6   1  425.66   19.90
  -3  -6  -1  423.06   19.80
   3  -6   1  461.55   19.90
  -3  -6  -1  422.76   19.90
   3   6   1  426.26   19.80
  -3   6  -1  408.76   19.80
  -3   6  -1  411.56   19.90
   3   6   1  426.86   19.90
   4  -6   1  135.59    7.20
   4  -6   1  136.49    7.10
  -4  -6  -1  137.09    7.10
  -4  -6  -1  124.09    7.30
  -4   6  -1  144.19    7.40
  -4   6  -1  130.59    6.90
   4   6   1  138.79    7.10
   4   6   1  145.09    7.20
  -5  -6  -1   10.90    1.60
   5  -6   1    8.30    1.60
   5  -6   1    9.50    1.60
  -5   6  -1   10.60    2.00
   5   6   1    8.40    1.50
   5   6   1    8.50    1.50
   6  -6   1    0.80    1.30
  -6  -6  -1   -0.80    1.60
  -6  -6  -1    0.20    0.70
   6   6   1   -1.00    1.10
   6   6   1   -0.80    1.80
   7  -6   1   17.30    2.40
   7  -6   1   15.60    2.50
   7   6   1   14.70    2.30
   7   6   1   16.30    3.10
   7   6   1   11.90    2.00
   8  -6   1   86.99    6.40
   8   6   1   85.99    5.70
   8   6   1   88.89    5.80
   8  -7  -1    6.00    1.80
   8  -7  -1    9.00    1.60
   8  -7  -1    1.90    3.40
   8   7  -1    1.70    4.50
   8   7  -1    9.40    2.60
   7  -7  -1   30.40    4.40
   7  -7  -1   20.10    2.60
   7   7  -1   25.00    3.70
   7   7  -1   25.50    2.60
   6  -7  -1   37.50    4.50
   6  -7  -1   41.40    3.50
  -6   7   1   46.40    5.20
   6   7  -1   46.00    4.10
  -5  -7   1    3.60    0.80
  -5  -7   1    3.30    0.60
   5  -7  -1    3.10    1.70
   5  -7  -1    2.70    1.00
   5   7  -1    3.50    1.50
  -5   7   1    2.80    2.10
   5   7  -1    3.80    0.90
  -4  -7   1    3.90    0.90
  -4  -7   1    4.60    0.90
   4  -7  -1    7.40    1.30
   4  -7  -1    5.70    1.70
   4   7  -1    6.30    1.10
  -4   7   1    8.80    2.00
   4   7  -1    4.80    1.50
  -3  -7   1   83.39    5.10
   3  -7  -1   75.89    4.20
  -3  -7   1   77.49    4.20
   3  -7  -1   79.39    4.30
  -3  -7   1   70.69    4.00
   3  -7  -1   76.09    4.70
   3   7  -1   70.19    4.20
   3   7  -1   76.29    4.80
  -3   7   1   72.99    4.90
   2  -7  -1  110.59    5.90
  -2  -7   1   96.69    5.30
   2  -7  -1   94.39    5.40
  -2  -7   1  102.09    5.90
  -2  -7   1  112.49    5.50
  -2   7   1  103.29    5.90
   2   7  -1  106.49    5.80
  -1  -7   1  101.19    5.60
   1  -7  -1  107.89    5.50
  -1  -7   1  105.49    5.50
   1  -7  -1   99.79    5.70
  -1  -7   1  105.69    5.80
   1   7  -1  110.09    5.80
  -1   7   1  110.49    5.90
   1   7  -1  113.49    5.70
   0  -7   1  470.65   20.90
   0  -7   1  454.55   20.80
   0  -7  -1  449.76   20.70
   0  -7  -1  442.96   20.90
   0   7  -1  421.16   20.80
   0   7   1  443.86   20.70
   0   7   1  456.05   20.90
   0   7  -1  447.36   20.80
   1  -7   1   27.80    2.30
  -1  -7  -1   34.50    2.40
  -1  -7  -1   37.20    2.40
   1  -7   1   32.50    2.40
   1   7   1   36.60    2.50
  -1   7  -1   33.70    2.40
  -1   7  -1   33.10    2.40
   1   7   1   37.50    2.40
  -2  -7  -1   48.20    3.10
   2  -7   1   50.69    3.20
   2  -7   1   51.69    3.30
  -2  -7  -1   50.19    3.20
  -2   7  -1   51.49    3.30
  -2   7  -1   51.29    3.20
   2   7   1   47.20    3.10
   2   7   1   50.89    3.30
   3  -7   1    4.20    1.00
  -3  -7  -1    5.00    1.20
  -3  -7  -1    4.90    1.10
   3  -7   1    4.20    1.10
  -3   7  -1    5.10    1.20
   3   7   1    3.00    1.00
   3   7   1    5.80    1.10
  -3   7  -1    4.80    1.10
  -4  -7  -1    0.70    1.00
   4  -7   1    1.40    1.00
  -4  -7  -1    4.60    1.10
   4  -7   1    1.00    1.00
   4   7   1    1.10    0.90
  -4   7  -1    0.20    0.80
  -4   7  -1    2.10    1.10
   4   7   1    2.00    0.90
   5  -7   1   31.40    2.80
  -5  -7  -1   29.50    2.70
   5  -7   1   24.90    2.70
   5   7   1   27.80    2.70
  -5   7  -1   33.80    3.50
   5   7   1   28.70    2.70
   6  -7   1   41.80    3.50
   6  -7   1   37.00    3.60
  -6  -7  -1   41.80    3.10
  -6  -7  -1   40.40    2.80
   6   7   1   40.20    3.40
   6   7   1   44.30    3.40
  -6   7  -1   42.40    4.20
   7  -7   1   10.10    2.20
   7  -7   1   13.70    2.40
  -7  -7  -1   11.90    1.00
   7   7   1   11.60    2.00
   7   7   1   10.60    2.00
   8  -7   1   52.99    5.20
   8  -7   1   56.59    5.20
   8   7   1   47.80    5.40
   8   7   1   58.69    4.60
   8   7   1   52.99    4.70
   8  -8  -1    8.70    1.70
   8  -8  -1    7.30    3.70
   8  -8  -1    4.60    1.90
   8   8  -1    7.20    2.60
   8   8  -1    1.20    4.70
   7  -8  -1   34.90    5.00
   7  -8  -1   42.70    3.20
   7  -8  -1   37.00    3.30
   7   8  -1   41.90    4.40
   7   8  -1   42.00    3.30
   6  -8  -1   35.40    2.80
   6  -8  -1   40.70    4.50
   6  -8  -1   31.90    2.90
   6   8  -1   32.70    3.80
  -6   8   1   39.60    5.00
   6   8  -1   32.80    2.80
   5  -8  -1   49.70    4.30
  -5  -8   1   51.09    2.90
  -5  -8   1   47.60    2.90
   5  -8  -1   46.90    3.30
   5   8  -1   42.90    3.20
  -5   8   1   54.29    5.00
   5   8  -1   39.40    3.90
  -4  -8   1  190.88    9.00
   4  -8  -1  182.58    9.10
  -4  -8   1  193.98    9.00
   4  -8  -1  184.28    9.20
   4   8  -1  167.28    9.70
  -4   8   1  182.68   10.20
   4   8  -1  178.18    9.10
  -3  -8   1  147.99    7.30
   3  -8  -1  150.38    7.90
  -3  -8   1  147.89    7.40
  -3  -8   1  157.98    8.20
   3  -8  -1  133.49    7.30
   3  -8  -1  146.09    7.50
  -3   8   1  133.89    8.00
   3   8  -1  143.59    7.90
   2  -8  -1    2.30    0.80
  -2  -8   1    4.20    1.30
  -2  -8   1    3.10    0.90
   2  -8  -1    3.80    1.10
   2   8  -1    3.40    1.10
  -2   8   1    3.10    1.20
  -1  -8   1  235.78   11.50
   1  -8  -1  236.88   11.30
   1  -8  -1  226.38   11.60
  -1  -8   1  245.28   11.40
  -1  -8   1  235.88   11.60
  -1   8   1  235.78   11.70
   1   8  -1  238.98   11.50
   1   8  -1  227.48   11.60
   0  -8   1  138.39    7.00
   0  -8  -1  132.19    6.70
   0  -8   1  126.49    6.80
   0  -8  -1  131.49    6.90
   0   8  -1  135.89    6.90
   0   8   1  126.19    6.70
   0   8  -1  127.29    6.90
   0   8   1  131.49    6.90
   1  -8   1   20.40    2.00
   1  -8   1   20.20    2.00
  -1  -8  -1   20.30    1.90
  -1  -8  -1   18.90    1.80
  -1   8  -1   20.50    1.90
   1   8   1   20.90    1.80
  -1   8  -1   21.20    1.90
   1   8   1   18.30    1.90
   2  -8   1  681.73   32.80
  -2  -8  -1  715.73   32.80
   2  -8   1  714.73   32.80
   2   8   1  747.23   32.90
  -2   8  -1  684.73   32.80
   2   8   1  716.93   32.80
  -2   8  -1  745.33   32.90
  -3  -8  -1    0.50    0.90
  -3  -8  -1   -0.10    0.80
   3  -8   1    2.10    0.90
   3  -8   1    0.70    0.80
   3   8   1   -0.50    0.70
  -3   8  -1    2.00    0.90
  -3   8  -1    1.50    0.80
   3   8   1    0.10    0.80
   4  -8   1    0.80    1.00
  -4  -8  -1   -1.30    1.20
  -4  -8  -1   -0.40    1.00
   4  -8   1   -0.70    0.90
   4   8   1    0.20    0.90
  -4   8  -1    1.30    1.20
   4   8   1    0.20    0.90
   5  -8   1    7.40    1.80
   5  -8   1   11.20    1.80
  -5  -8  -1   10.40    1.70
  -5   8  -1   12.70    2.30
   5   8   1    8.90    1.60
   5   8   1   11.50    1.80
   6  -8   1   53.09    4.30
   6  -8   1   52.99    4.30
  -6  -8  -1   55.29    3.60
  -6  -8  -1   52.19    3.90
   6   8   1   55.99    4.10
  -6   8  -1   61.99    4.90
   6   8   1   64.09    4.30
  -7  -8  -1   15.70    1.80
   7  -8   1   11.80    2.40
  -7  -8  -1   14.90    1.80
   7  -8   1   14.50    2.60
   7   8   1   14.90    2.40
   7   8   1   15.10    2.40
   8  -8   1   -1.40    2.30
   8  -8   1    0.20    2.50
   8   8   1   -5.80    3.30
   8   8   1    0.40    1.80
   8   8   1    2.40    1.90
   8  -9  -1    2.20    1.90
   8  -9  -1    3.90    1.70
   8  -9  -1    4.90    3.80
   8   9  -1    3.40    2.50
   7  -9  -1    1.90    1.40
   7  -9  -1    0.70    1.40
   7  -9  -1    2.30    2.90
   7   9  -1    4.70    2.30
   6  -9  -1    6.00    1.40
   6  -9  -1    7.90    2.40
   6  -9  -1    5.40    1.40
  -6  -9   1    8.90    1.00
   6   9  -1    7.40    1.50
   6   9  -1    6.70    2.20
  -6   9   1    5.20    2.80
   5  -9  -1    0.90    1.10
   5  -9  -1   -0.40    1.70
   5  -9  -1    1.60    1.00
  -5  -9   1    0.60    0.80
  -5  -9   1    0.90    0.80
   5   9  -1    0.90    1.50
  -5   9   1    2.10    1.90
   5   9  -1    1.30    1.00
   4  -9  -1    1.50    1.00
  -4  -9   1    6.00    2.00
   4  -9  -1    3.30    1.60
   4  -9  -1    6.40    1.30
  -4  -9   1    3.40    1.00
  -4  -9   1    3.30    0.90
   4   9  -1    4.10    1.00
  -4   9   1    1.80    1.70
   4   9  -1    5.10    1.60
   3  -9  -1   52.49    3.80
  -3  -9   1   47.20    3.20
   3  -9  -1   46.30    3.30
   3  -9  -1   46.80    3.20
  -3  -9   1   44.90    3.10
  -3  -9   1   44.50    4.00
  -3   9   1   48.50    3.80
   3   9  -1   49.20    3.60
   2  -9  -1   -0.30    0.90
  -2  -9   1   -1.00    0.90
   2  -9  -1    0.00    0.70
  -2  -9   1    0.60    0.70
  -2   9   1    1.70    1.10
  -1  -9   1   80.69    4.70
   1  -9  -1   82.99    4.60
   1  -9  -1   78.79    4.90
  -1  -9   1   77.79    4.60
  -1  -9   1   84.79    4.90
  -1   9   1   82.09    5.00
   1   9  -1   76.89    4.80
   0  -9  -1 1758.72   75.39
   0  -9  -1 1616.94   75.09
   0  -9   1 1664.63   75.29
   0  -9   1 1787.92   75.39
   0   9   1 1611.24   75.29
   0   9  -1 1614.34   75.29
   0   9  -1 1651.93   75.19
   0   9   1 1649.13   75.09
   1  -9   1   54.79    3.70
  -1  -9  -1   57.39    3.70
  -1  -9  -1   61.89    3.80
   1  -9   1   60.29    3.80
   1   9   1   61.29    3.70
  -1   9  -1   53.79    3.80
   1   9   1   59.79    3.90
  -1   9  -1   67.49    3.90
   2  -9   1 1374.56   60.29
  -2  -9  -1 1222.48   60.19
  -2  -9  -1 1334.97   60.19
   2  -9   1 1343.97   60.29
   2   9   1 1406.86   60.29
  -2   9  -1 1184.98   60.19
   2   9   1 1430.66   60.39
  -2   9  -1 1349.47   60.29
  -3  -9  -1   20.00    2.30
   3  -9   1   23.70    2.40
   3  -9   1   27.70    2.50
  -3  -9  -1   18.30    2.20
   3   9   1   21.40    2.30
   3   9   1   18.70    2.20
  -3   9  -1   23.00    2.30
  -3   9  -1   19.90    2.40
   4  -9   1   19.20    2.50
  -4  -9  -1   18.90    2.30
  -4  -9  -1   20.50    2.70
   4  -9   1   20.40    2.50
   4   9   1   18.80    2.30
   4   9   1   19.20    2.30
  -4   9  -1   21.60    2.60
  -5  -9  -1   25.40    3.50
   5  -9   1   24.60    3.00
  -5  -9  -1   29.10    2.90
   5  -9   1   27.50    2.90
   5   9   1   23.20    2.60
  -5   9  -1   31.00    3.40
   5   9   1   26.10    2.90
   6  -9   1   11.60    2.60
  -6  -9  -1    7.40    1.50
   6  -9   1    7.20    1.80
  -6  -9  -1    7.70    1.70
  -6   9  -1    8.00    2.40
   6   9   1    7.60    1.80
   6   9   1    8.40    1.80
  -7  -9  -1   47.20    3.30
   7  -9   1   50.89    4.50
   7  -9   1   41.00    4.60
  -7  -9  -1   46.40    3.20
   7   9   1   45.10    4.20
   7   9   1   43.80    4.00
   8  -9   1    6.20    2.70
   8  -9   1    6.70    2.90
   8   9   1    7.60    2.30
   8   9   1    4.90    2.20
   8 -10  -1    2.10    1.70
   8 -10  -1    0.10    1.90
   8 -10  -1   -0.80    4.00
   8  10  -1    2.00    2.60
   7 -10  -1    2.10    1.50
   7 -10  -1   -0.80    1.40
   7 -10  -1   -1.00    3.00
   7  10  -1    1.20    2.10
  -7  10   1   -0.80    3.00
   6 -10  -1    3.00    1.50
  -6 -10   1    5.30    1.00
  -6 -10   1    3.40    1.10
   6 -10  -1    4.00    1.60
   6 -10  -1    7.50    2.50
  -6  10   1    6.20    2.80
   6  10  -1    5.70    2.00
  -5 -10   1   12.20    1.80
  -5 -10   1   13.40    1.70
   5 -10  -1   13.30    1.90
   5 -10  -1   17.70    2.40
   5 -10  -1   14.80    2.70
  -5  10   1   18.40    3.30
   5  10  -1   15.50    2.60
   5  10  -1   14.90    2.10
  -4 -10   1  116.59    7.50
  -4 -10   1  113.39    6.20
   4 -10  -1  124.89    6.40
  -4 -10   1  111.19    6.10
   4 -10  -1  112.39    6.50
   4 -10  -1   99.09    6.80
   4  10  -1  113.89    6.90
  -4  10   1  128.29    7.50
   3 -10  -1   16.80    2.10
   3 -10  -1   19.90    2.60
  -3 -10   1   18.10    1.90
  -3 -10   1   15.00    1.90
  -3 -10   1   14.70    2.40
   3 -10  -1   18.30    2.00
   3  10  -1   17.10    2.50
  -3  10   1   18.60    2.50
  -2 -10   1    9.50    1.40
   2 -10  -1   10.30    1.80
  -2 -10   1   10.40    1.80
   2 -10  -1    9.80    1.50
   2  10  -1   10.80    1.80
  -2  10   1    8.60    1.70
  -1 -10   1  321.87   14.80
  -1 -10   1  286.37   14.40
   1 -10  -1  300.07   14.70
   1 -10  -1  293.57   14.40
  -1 -10   1  294.17   14.50
   1  10  -1  295.67   14.70
  -1  10   1  301.27   14.80
   0 -10   1 1407.46   61.59
   0 -10   1 1336.77   61.49
   0 -10  -1 1414.56   61.59
   0 -10  -1 1382.26   61.39
   0 -10   1 1352.56   61.39
   0  10  -1 1317.87   61.49
   0  10  -1 1315.17   61.59
   0  10   1 1301.17   61.49
   0  10   1 1382.46   61.39
  -1 -10  -1  107.89    6.00
   1 -10   1  102.69    6.10
   1 -10   1  118.99    6.30
  -1 -10  -1  108.69    6.20
  -1  10  -1  104.99    6.10
  -1  10  -1  114.09    6.30
   1  10   1  106.79    6.00
   1  10   1  103.19    6.20
   2 -10   1  756.32   32.90
   2 -10   1  741.63   33.00
  -2 -10  -1  706.03   32.70
  -2 -10  -1  638.74   32.80
   2  10   1  727.03   33.00
   2  10   1  725.93   32.80
  -2  10  -1  698.63   32.90
  -2  10  -1  686.93   32.80
   3 -10   1    0.60    1.10
  -3 -10  -1   -0.40    1.00
   3 -10   1    0.90    1.00
  -3 -10  -1   -0.50    0.80
  -3  10  -1   -0.90    0.90
   3  10   1    0.00    0.90
   3  10   1    1.50    0.90
  -4 -10  -1   57.69    4.10
   4 -10   1   63.99    4.40
  -4 -10  -1   61.09    4.50
   4 -10   1   54.29    4.10
   4  10   1   60.39    4.20
   4  10   1   53.09    4.10
  -4  10  -1   62.19    4.40
   5 -10   1    9.40    1.90
  -5 -10  -1   11.30    2.40
  -5 -10  -1    8.20    1.60
  -5 -10  -1    9.30    1.80
   5 -10   1   10.60    3.10
   5  10   1   10.90    1.90
   5  10   1    9.30    1.80
  -5  10  -1   12.50    2.30
   6 -10   1   18.40    2.80
  -6 -10  -1   19.50    2.60
   6 -10   1   24.40    3.20
  -6 -10  -1   19.40    2.50
   6  10   1   22.00    2.80
   6  10   1   21.70    2.90
  -6  10  -1   22.30    3.40
   7 -10   1   23.70    3.20
  -7 -10  -1   31.40    3.10
   7 -10   1   31.90    4.50
  -7 -10  -1   29.50    2.80
   7  10   1   31.00    3.60
  -7  10  -1   29.00    4.10
   7  10   1   26.20    3.60
   8 -10   1    4.60    2.90
   8 -10   1   -1.40    2.60
   8  10   1    2.50    2.40
   8  10   1    7.20    2.30
   8 -11  -1   52.09    4.90
   8 -11  -1   48.30    6.40
   8 -11  -1   58.39    4.70
   8  11  -1   66.09    6.40
   7 -11  -1    6.00    1.90
   7 -11  -1   10.20    2.00
   7 -11  -1    5.50    3.20
   7  11  -1   12.50    2.70
  -7  11   1   15.00    3.90
   6 -11  -1    7.40    1.90
  -6 -11   1    9.80    1.50
   6 -11  -1   10.50    3.00
  -6 -11   1   10.20    1.50
   6 -11  -1   10.40    1.90
  -6  11   1   12.50    3.10
   6  11  -1    6.10    2.30
  -5 -11   1   24.50    2.50
  -5 -11   1   24.70    2.40
   5 -11  -1   27.50    3.40
   5 -11  -1   22.80    2.70
   5 -11  -1   27.50    3.60
  -5  11   1   28.20    4.30
   5  11  -1   22.10    3.40
  -4 -11   1   16.50    2.80
  -4 -11   1   18.40    2.20
   4 -11  -1   18.40    2.30
  -4 -11   1   18.40    2.20
   4 -11  -1   24.40    3.10
   4 -11  -1   20.30    2.60
   4  11  -1   15.50    2.50
  -4  11   1   25.10    3.50
  -3 -11   1   15.20    2.10
  -3 -11   1   14.80    2.50
  -3 -11   1   17.70    2.10
   3 -11  -1   18.80    2.30
   3 -11  -1   19.90    2.70
   3  11  -1   18.10    2.60
  -3  11   1   19.80    2.90
  -2 -11   1   99.19    6.30
  -2 -11   1   99.99    6.00
   2 -11  -1  112.79    6.20
  -2 -11   1  111.99    6.00
   2 -11  -1  107.99    6.40
   2 -11  -1  107.79    6.00
  -2  11   1  111.99    6.50
   2  11  -1   96.59    6.30
  -1 -11   1    8.30    1.50
   1 -11  -1    8.60    1.70
  -1 -11   1    7.40    1.70
   1 -11  -1    8.10    1.40
  -1 -11   1   10.10    1.60
  -1  11   1    9.50    1.70
   1  11  -1    9.10    1.70
   0 -11   1  460.75   21.10
   0 -11   1  454.75   21.10
   0 -11  -1  438.86   20.80
   0 -11  -1  468.85   21.10
   0 -11   1  436.96   20.80
   0  11  -1  394.86   21.00
   0  11   1  426.66   21.00
   0  11   1  439.86   20.80
  -1 -11  -1    7.80    1.70
   1 -11   1   10.60    1.70
   1 -11   1   10.80    1.80
  -1 -11  -1    8.80    1.50
   1  11   1    9.40    1.60
  -1  11  -1   10.30    1.70
   1  11   1    9.80    1.60
  -2 -11  -1   79.39    4.70
   2 -11   1   76.69    4.80
  -2 -11  -1   65.99    4.70
   2  11   1   68.59    4.60
  -2  11  -1   82.69    4.90
   2  11   1   71.89    4.80
   3 -11   1    7.70    1.70
   3 -11   1    6.50    1.60
  -3 -11  -1    5.40    1.80
  -3 -11  -1    6.10    1.50
   3  11   1    5.40    1.40
   3  11   1    4.50    1.40
  -3  11  -1    6.20    1.40
   4 -11   1  248.38   12.80
  -4 -11  -1  262.07   13.00
  -4 -11  -1  241.68   12.60
  -4  11  -1  253.07   13.00
   4  11   1  248.18   12.80
   4  11   1  244.78   12.70
  -5 -11  -1   33.80    3.10
  -5 -11  -1   27.30    3.20
  -5 -11  -1   32.70    4.00
   5 -11   1   32.50    3.70
   5 -11   1   33.80    5.00
   5  11   1   33.80    3.40
  -5  11  -1   41.90    3.90
   5  11   1   33.80    3.90
  -6 -11  -1    7.50    2.00
  -6 -11  -1    8.40    1.70
   6 -11   1    8.50    2.30
   6 -11   1    8.40    2.20
  -6  11  -1    5.50    2.60
   6  11   1    9.30    2.20
   6  11   1    9.20    2.10
   7 -11   1   23.70    3.30
  -7 -11  -1   26.80    3.00
   7 -11   1   30.50    4.50
  -7 -11  -1   22.40    2.70
   7  11   1   29.30    3.80
   7  11   1   30.30    3.70
  -7  11  -1   23.60    3.90
   7 -12  -1    0.70    1.80
   7 -12  -1   -0.90    1.80
   7 -12  -1   -1.30    3.50
  -7  12   1    6.80    3.70
   7  12  -1    3.50    2.50
  -6 -12   1   10.10    1.70
   6 -12  -1    8.80    2.10
   6 -12  -1    8.50    3.00
   6 -12  -1   11.70    2.20
  -6 -12   1    8.40    1.60
   6  12  -1   12.60    2.80
  -6  12   1   16.10    3.50
  -5 -12   1   39.00    3.10
   5 -12  -1   36.20    3.40
   5 -12  -1   32.10    3.30
   5 -12  -1   40.40    4.40
  -5 -12   1   30.70    3.00
  -5 -12   1   35.50    5.10
   5  12  -1   31.00    3.90
  -5  12   1   38.90    4.80
   4 -12  -1  137.99    8.40
  -4 -12   1  132.89    7.40
   4 -12  -1  139.69    7.90
   4 -12  -1  131.59    7.60
  -4 -12   1  147.49    8.80
  -4 -12   1  140.99    7.60
   4  12  -1  140.49    8.40
  -4  12   1  139.89    8.60
   3 -12  -1   15.30    2.10
  -3 -12   1   12.30    1.80
   3 -12  -1   16.40    2.50
  -3 -12   1   15.40    2.10
   3 -12  -1   14.70    2.10
  -3 -12   1   15.20    2.60
  -3  12   1   14.80    2.50
   3  12  -1   14.40    2.30
  -2 -12   1  385.96   19.70
  -2 -12   1  413.36   19.30
   2 -12  -1  402.56   19.50
   2 -12  -1  413.06   19.80
  -2 -12   1  388.76   19.40
   2 -12  -1  412.46   19.30
   2  12  -1  398.16   19.80
  -2  12   1  421.66   20.00
  -1 -12   1   11.60    2.00
  -1 -12   1   16.50    2.20
  -1 -12   1   12.50    1.80
   1 -12  -1   10.50    1.60
   1 -12  -1    8.60    1.80
  -1  12   1   10.10    1.90
   1  12  -1    9.50    1.80
   0 -12   1   81.59    5.10
   0 -12  -1   76.89    4.80
   0 -12  -1   77.99    5.10
   0 -12   1   78.39    4.90
   0 -12   1   80.39    5.20
   0  12  -1   75.19    5.10
   0  12   1   75.29    5.10
   0  12   1   81.09    4.90
  -1 -12  -1  105.59    6.30
   1 -12   1   90.99    6.60
   1 -12   1  108.79    6.20
  -1 -12  -1  111.29    6.00
  -1  12  -1   97.99    6.20
   1  12   1   99.09    6.10
   1  12   1  101.59    6.00
   2 -12   1   -0.30    1.20
  -2 -12  -1   -0.40    1.10
  -2 -12  -1    0.40    1.00
  -2  12  -1   -0.50    1.20
   2  12   1    0.80    1.10
   2  12   1    0.20    0.90
  -3 -12  -1    4.40    1.70
   3 -12   1    4.70    1.50
   3 -12   1    3.40    1.60
  -3 -12  -1    5.00    1.50
   3  12   1    2.30    1.30
  -3  12  -1    5.80    1.60
   3  12   1    3.70    1.40
  -4 -12  -1  181.68    9.80
   4 -12   1  184.38   10.10
  -4 -12  -1  170.68    9.80
   4 -12   1  211.28   10.30
  -4 -12  -1  188.58   10.20
   4  12   1  190.48   10.10
   4  12   1  180.18    9.90
  -4  12  -1  173.58   10.20
  -5 -12  -1   19.70    2.70
   5 -12   1   18.60    2.70
  -5 -12  -1   17.80    3.00
   5 -12   1   18.20    2.90
  -5 -12  -1   17.40    2.50
  -5  12  -1   19.40    3.00
   5  12   1   18.90    2.70
   5  12   1   18.40    2.60
  -6 -12  -1   34.80    3.30
  -6 -12  -1   33.10    3.60
   6 -12   1   30.40    3.90
   6 -12   1   33.60    4.60
   6  12   1   27.30    3.60
  -6  12  -1   23.00    3.70
   6  12   1   29.80    3.80
   7 -12   1    4.60    3.10
  -7 -12  -1    3.00    1.90
  -7 -12  -1    4.80    1.80
   7 -12   1    1.60    2.20
  -7  12  -1    1.00    2.90
   7  12   1    3.00    2.30
   7  12   1    5.60    2.20
  -7 -13   1   -2.10    1.30
   7 -13  -1   -4.30    3.40
   7 -13  -1   -1.00    2.10
  -7 -13   1    1.20    1.20
   7 -13  -1    3.60    2.00
  -7  13   1    0.80    3.60
   7  13  -1   -3.30    2.30
  -6 -13   1    7.70    1.80
   6 -13  -1    7.50    3.30
  -6 -13   1    6.70    1.70
   6 -13  -1    3.60    1.80
   6 -13  -1    5.60    2.10
  -6  13   1   15.70    3.60
   6  13  -1    6.60    2.50
   5 -13  -1   74.99    6.20
  -5 -13   1   77.39    5.00
   5 -13  -1   75.99    5.30
  -5 -13   1   87.49    5.10
   5 -13  -1   72.69    5.40
  -5 -13   1   69.49    6.60
   5  13  -1   76.59    6.10
  -5  13   1   72.89    6.40
   4 -13  -1    2.20    1.50
   4 -13  -1    0.10    1.70
  -4 -13   1    1.60    2.20
   4 -13  -1    1.10    1.50
  -4 -13   1    3.60    1.40
   4  13  -1    0.90    1.60
  -4  13   1    2.60    2.10
   3 -13  -1  133.99    8.00
   3 -13  -1  127.49    7.60
  -3 -13   1  134.69    7.90
   3 -13  -1  134.79    7.50
  -3 -13   1  131.09    7.40
  -3 -13   1  139.09    8.30
   3  13  -1  128.69    8.00
  -3  13   1  132.99    8.20
   2 -13  -1    9.90    1.90
   2 -13  -1   11.00    2.10
  -2 -13   1    7.50    1.90
   2 -13  -1   10.90    1.80
  -2 -13   1    7.60    1.70
  -2 -13   1    7.70    1.60
   2  13  -1    6.20    1.60
  -2  13   1    7.80    1.90
  -1 -13   1   12.00    2.20
  -1 -13   1   12.20    1.90
   1 -13  -1    9.40    2.00
  -1 -13   1   13.00    2.10
   1 -13  -1   12.10    1.80
   1 -13  -1   10.80    1.90
   1  13  -1    9.90    2.00
  -1  13   1    7.10    1.90
   0 -13   1    4.90    1.50
   0 -13  -1    3.90    1.20
   0 -13   1    5.30    1.50
   0 -13   1    6.10    1.50
   0 -13  -1    2.70    1.40
   0  13  -1    5.30    1.50
   0  13   1    2.50    1.30
   1 -13   1    5.10    1.50
   1 -13   1    5.60    1.50
   1 -13   1    5.60    1.50
  -1 -13  -1    4.80    1.40
  -1 -13  -1    6.10    1.60
  -1  13  -1    2.80    1.50
   1  13   1    4.20    1.50
   1  13   1    3.20    1.30
   2 -13   1   17.80    2.60
   2 -13   1   14.80    2.40
  -2 -13  -1   11.10    2.20
  -2 -13  -1   15.10    2.10
  -2  13  -1   14.50    2.30
   2  13   1   15.60    2.40
   2  13   1   16.00    2.30
   3 -13   1   -0.30    1.40
   3 -13   1    0.20    1.50
  -3 -13  -1   -1.40    1.40
  -3 -13  -1    2.20    1.40
  -3  13  -1    1.50    1.40
   3  13   1    0.50    1.30
   3  13   1    2.50    1.40
   4 -13   1  124.89    7.40
   4 -13   1  125.59    7.40
  -4 -13  -1  134.49    7.70
  -4 -13  -1  112.39    7.00
   4  13   1  102.79    7.10
  -4  13  -1  118.39    7.40
   4  13   1  117.09    7.20
   5 -13   1    0.00    2.00
   5 -13   1    0.60    1.70
  -5 -13  -1   -0.30    1.50
  -5 -13  -1   -1.50    2.00
  -5 -13  -1    1.10    1.40
   5  13   1   -0.60    1.50
   5  13   1    1.00    1.60
  -5  13  -1   -0.60    2.00
  -6 -13  -1  118.19    7.20
   6 -13   1  125.39    7.70
  -6 -13  -1  125.39    7.40
  -6 -13  -1  109.99    8.50
   6 -13   1  121.49    8.10
   6  13   1  128.09    7.70
  -6  13  -1  121.19    8.30
   6  13   1  111.89    7.60
  -7 -13  -1   11.40    2.30
  -7 -13  -1    8.50    2.40
   7 -13   1    5.00    2.60
   7 -13   1   10.80    3.30
   7  13   1    5.70    2.50
  -7  13  -1    3.00    3.20
   7  13   1   10.00    2.70
   7 -14  -1   46.10    4.70
  -7 -14   1   46.50    4.10
   7 -14  -1   45.90    4.90
  -7 -14   1   45.00    3.70
  -7  14   1   48.60    6.90
   7  14  -1   36.70    5.40
  -6 -14   1    4.40    1.70
   6 -14  -1    8.20    2.20
  -6 -14   1    2.20    1.70
   6 -14  -1    4.40    3.30
   6 -14  -1    3.90    2.10
  -6  14   1    0.60    3.00
   6  14  -1    4.60    2.50
  -5 -14   1   25.80    4.40
   5 -14  -1   33.40    3.70
   5 -14  -1   25.70    3.30
  -5 -14   1   28.60    3.10
   5 -14  -1   31.10    4.50
  -5 -14   1   24.70    3.00
   5  14  -1   19.30    3.30
  -5  14   1   23.80    4.10
  -4 -14   1    0.60    2.30
   4 -14  -1    2.10    1.60
  -4 -14   1    0.70    1.30
   4 -14  -1    5.40    2.30
   4 -14  -1   -0.60    1.60
  -4 -14   1    1.10    1.50
   4  14  -1    0.50    1.60
  -4  14   1    3.50    2.20
   3 -14  -1   23.30    2.90
  -3 -14   1   34.10    4.00
   3 -14  -1   17.00    2.80
   3 -14  -1   21.00    2.90
  -3 -14   1   20.10    2.60
  -3  14   1   24.30    3.50
   3  14  -1   24.80    3.10
   2 -14  -1   11.70    2.30
  -2 -14   1    9.00    1.90
   2 -14  -1   12.20    2.00
  -2 -14   1    9.80    2.10
  -2 -14   1   12.10    2.40
   2 -14  -1    8.60    1.90
   2  14  -1    9.90    2.10
  -2  14   1   10.50    2.20
   1 -14  -1   17.40    2.50
  -1 -14   1   20.20    2.50
   1 -14  -1   18.60    2.40
  -1 -14   1   15.90    2.60
  -1 -14   1   22.30    2.80
   1 -14  -1   18.50    2.80
  -1  14   1   16.50    2.60
   1  14  -1   20.00    2.70
   0 -14   1    1.40    1.30
   0 -14  -1    0.90    1.40
   0 -14  -1   -0.20    1.00
   0 -14   1   -0.40    1.10
   0 -14   1    1.20    1.40
   0 -14  -1   -0.50    1.20
   0  14  -1   -1.70    1.00
   0  14   1    0.60    1.20
   1 -14   1    0.70    1.20
  -1 -14  -1   -1.80    1.20
   1 -14   1    1.60    1.30
   1 -14   1    0.70    1.60
  -1 -14  -1    0.90    1.50
   1  14   1    0.50    1.20
   1  14   1   -0.70    1.20
  -1  14  -1    0.50    1.10
   2 -14   1   12.90    2.40
  -2 -14  -1   21.70    3.20
  -2 -14  -1   20.10    2.70
   2 -14   1   16.90    2.50
  -2  14  -1   15.30    2.40
   2  14   1   14.50    2.50
   2  14   1   20.60    2.70
   3 -14   1    2.10    1.50
  -3 -14  -1    2.30    1.80
  -3 -14  -1    0.70    1.40
   3 -14   1    1.90    1.70
  -3 -14  -1    0.40    1.50
   3  14   1    1.60    1.40
   3  14   1    1.90    1.50
  -3  14  -1    1.70    1.70
  -4 -14  -1   56.69    4.70
  -4 -14  -1   70.39    5.50
  -4 -14  -1   66.69    5.00
   4 -14   1   74.69    5.50
   4 -14   1   70.49    5.30
  -4  14  -1   60.79    5.20
   4  14   1   62.49    5.10
   4  14   1   67.49    5.10
   5 -14   1   30.40    4.30
  -5 -14  -1   30.10    3.70
   5 -14   1   29.60    4.00
  -5 -14  -1   29.80    4.20
  -5 -14  -1   34.30    3.60
  -5  14  -1   40.90    4.60
   5  14   1   29.90    3.80
   5  14   1   39.20    4.20
   6 -14   1  636.74   31.70
  -6 -14  -1  643.74   32.40
  -6 -14  -1  677.53   31.40
  -6 -14  -1  665.23   31.30
   6 -14   1  613.44   31.90
   6  14   1  722.53   32.10
  -6  14  -1  678.83   32.50
   6  14   1  679.83   31.90
  -7 -14  -1    5.20    2.30
   7 -14   1   -3.60    2.50
  -7 -14  -1   -1.50    2.20
   7 -14   1    4.80    3.50
   7  14   1    2.30    2.40
  -7  14  -1    3.00    3.40
   7  14   1    3.90    2.60
   7 -15  -1   12.80    3.20
  -7 -15   1   13.70    2.30
   7 -15  -1   13.80    2.80
  -7  15   1   12.10    4.70
   7  15  -1   14.30    3.60
  -6 -15   1   70.19    5.10
  -6 -15   1   67.29    5.20
   6 -15  -1   80.99    7.20
   6 -15  -1   68.09    5.70
   6 -15  -1   69.79    5.70
  -6  15   1   75.29    7.60
   6  15  -1   76.39    6.50
   5 -15  -1   43.10    5.70
   5 -15  -1   42.40    4.10
  -5 -15   1   36.10    3.80
  -5 -15   1   33.80    5.50
   5 -15  -1   44.70    4.60
  -5 -15   1   39.10    3.80
  -5  15   1   50.09    5.80
   5  15  -1   41.90    4.60
   4 -15  -1   35.40    3.80
   4 -15  -1   30.80    5.00
   4 -15  -1   38.00    4.70
  -4 -15   1   37.20    3.70
  -4 -15   1   40.60    3.80
  -4 -15   1   34.00    4.70
   4  15  -1   38.20    4.40
  -4  15   1   37.40    4.80
   3 -15  -1   11.90    2.70
  -3 -15   1    5.60    1.80
  -3 -15   1    8.70    2.30
   3 -15  -1   11.60    2.20
   3 -15  -1   11.30    2.10
  -3  15   1   13.20    2.80
   3  15  -1    7.50    2.20
  -2 -15   1   23.50    3.00
   2 -15  -1   25.60    3.20
  -2 -15   1   25.10    3.40
   2 -15  -1   22.10    3.30
  -2 -15   1   18.90    2.80
   2 -15  -1   20.90    2.70
  -2  15   1   24.60    3.50
   2  15  -1   21.90    3.10
  -1 -15   1   -0.30    1.40
  -1 -15   1   -0.30    1.30
   1 -15  -1    0.70    1.50
   1 -15  -1   -0.20    1.20
  -1 -15   1    0.20    1.60
   1 -15  -1    0.10    1.40
  -1  15   1   -1.30    1.40
   1  15  -1    0.10    1.40
   0 -15  -1    4.60    1.60
   0 -15   1    5.40    1.80
   0 -15   1    6.00    2.00
   0 -15  -1    7.60    1.90
   0 -15   1    4.40    1.70
   0 -15  -1    7.50    2.00
   0  15   1    8.20    2.00
   0  15  -1    2.60    1.50
  -1 -15  -1   15.00    2.40
   1 -15   1   19.00    2.70
   1 -15   1   14.20    2.50
  -1 -15  -1   13.60    2.50
  -1 -15  -1   16.40    2.40
   1 -15   1   15.70    2.30
  -1  15  -1   15.90    2.50
   1  15   1   14.50    2.40
   1  15   1   14.10    2.50
  -2 -15  -1   25.80    3.40
   2 -15   1   22.20    3.20
   2 -15   1   29.40    3.20
   2 -15   1   25.10    3.30
  -2 -15  -1   23.10    3.20
  -2 -15  -1   21.10    3.00
   2  15   1   22.90    3.10
   2  15   1   22.70    3.20
  -2  15  -1   22.20    3.30
   3 -15   1   59.39    5.00
   3 -15   1   52.19    4.80
  -3 -15  -1   57.79    4.70
  -3 -15  -1   59.69    5.10
  -3 -15  -1   54.79    4.60
   3  15   1   57.59    4.70
  -3  15  -1   59.09    5.00
   3  15   1   54.39    4.90
   4 -15   1  176.88   12.40
  -4 -15  -1  158.78    9.90
   4 -15   1  177.28   10.10
  -4 -15  -1  154.68   10.20
  -4 -15  -1  177.98    9.70
  -4  15  -1  169.78   10.10
   4  15   1  173.68    9.80
   4  15   1  181.08   10.00
   5 -15   1   21.70    3.50
  -5 -15  -1   26.20    3.40
  -5 -15  -1   21.20    3.80
  -5 -15  -1   21.20    3.00
   5 -15   1   20.40    3.30
   5  15   1   25.30    3.80
  -5  15  -1   22.90    3.50
   5  15   1   23.30    3.40
   6 -15   1    3.60    2.80
  -6 -15  -1   -4.10    3.30
  -6 -15  -1    4.00    2.30
   6 -15   1    1.60    2.20
  -6 -15  -1    0.00    2.00
   6  15   1    1.40    2.10
   6  15   1   -3.60    2.20
  -6  15  -1    3.00    2.90
  -7 -15  -1    3.00    2.80
   7 -15   1   10.20    4.20
  -7 -15  -1    5.20    2.50
   7 -15   1    4.70    3.00
   7  15   1    6.30    2.80
   7  15   1    5.40    2.90
  -7  15  -1    3.20    3.60
  -6 -16   1   -3.30    2.00
   6 -16  -1   -1.50    3.50
   6 -16  -1    1.50    2.30
   6 -16  -1   -2.10    2.00
  -6 -16   1    5.10    1.90
  -6  16   1    2.00    3.40
   6  16  -1   -1.90    2.40
   5 -16  -1    2.50    2.10
   5 -16  -1    4.90    3.30
  -5 -16   1    6.10    1.90
  -5 -16   1    2.70    3.50
  -5 -16   1    7.10    2.10
   5 -16  -1    6.00    2.30
   5  16  -1    3.50    2.20
  -5  16   1    5.40    3.10
   4 -16  -1   35.90    4.00
  -4 -16   1   38.50    3.90
   4 -16  -1   40.70    4.40
  -4 -16   1   44.60    5.20
  -4 -16   1   38.10    3.90
   4 -16  -1   30.70    4.80
  -4  16   1   35.90    4.80
   4  16  -1   41.40    4.60
  -3 -16   1   49.70    4.70
   3 -16  -1   60.19    5.00
   3 -16  -1   50.39    4.60
  -3 -16   1   48.90    6.40
   3 -16  -1   54.79    5.30
  -3 -16   1   72.99    5.80
  -3  16   1   63.39    5.50
   3  16  -1   55.79    5.20
  -2 -16   1   56.29    5.00
  -2 -16   1   56.09    4.50
   2 -16  -1   61.79    4.60
  -2 -16   1   51.79    4.70
   2 -16  -1   66.49    5.40
   2 -16  -1   64.29    5.10
  -2  16   1   56.79    5.10
   2  16  -1   54.79    4.90
   1 -16  -1  205.58   10.70
  -1 -16   1  190.18   10.90
   1 -16  -1  198.48   11.00
  -1 -16   1  198.18   11.20
  -1 -16   1  186.48   10.60
   1 -16  -1  214.18   11.20
  -1  16   1  201.08   11.20
   1  16  -1  184.78   11.00
   0 -16   1   98.49    6.50
   0 -16   1  109.39    6.90
   0 -16  -1  108.39    7.00
   0 -16  -1   97.19    6.60
   0 -16   1   98.39    6.80
   0 -16  -1  108.29    6.60
   0  16   1  105.99    7.00
   0  16  -1  104.89    7.00
  -1 -16  -1  139.59    8.40
  -1 -16  -1  140.89    8.20
   1 -16   1  133.69    8.30
  -1 -16  -1  141.59    8.70
   1 -16   1  143.29    8.20
   1 -16   1  141.59    8.60
  -1  16  -1  138.69    8.50
   1  16   1  138.79    8.50
   2 -16   1   44.70    4.50
  -2 -16  -1   48.80    4.50
  -2 -16  -1   42.00    4.20
   2 -16   1   45.00    4.40
   2 -16   1   44.50    4.10
  -2 -16  -1   42.70    4.00
  -2  16  -1   37.10    4.00
   2  16   1   48.10    4.30
   2  16   1   46.20    4.30
   3 -16   1   35.70    4.40
  -3 -16  -1   40.10    4.40
   3 -16   1   38.30    3.90
  -3 -16  -1   41.10    4.20
  -3 -16  -1   46.50    4.80
   3 -16   1   42.50    4.40
   3  16   1   41.80    4.30
   3  16   1   41.20    4.30
  -3  16  -1   49.70    4.70
   4 -16   1   69.29    6.00
  -4 -16  -1   68.69    5.40
  -4 -16  -1   76.79    6.40
   4 -16   1   76.09    6.00
   4  16   1   70.19    5.70
  -4  16  -1   69.29    5.90
   4  16   1   63.49    5.40
  -5 -16  -1   15.60    2.70
   5 -16   1   17.00    3.70
  -5 -16  -1   24.40    3.20
  -5 -16  -1   19.10    3.80
   5 -16   1   16.30    3.30
   5  16   1   21.00    3.20
  -5  16  -1   18.30    3.50
   5  16   1   20.40    3.20
   6 -16   1   30.60    4.10
  -6 -16  -1   26.00    3.60
   6 -16   1   27.10    4.70
  -6 -16  -1   30.40    3.80
  -6 -16  -1   25.00    5.10
   6  16   1   27.10    4.00
  -6  16  -1   21.80    4.10
   6  16   1   38.70    4.80
   6 -17  -1    3.40    2.80
  -6 -17   1    8.80    2.30
   6 -17  -1    9.30    2.80
  -6 -17   1    4.90    2.40
   6  17  -1    6.80    2.90
  -6  17   1    7.40    3.70
  -5 -17   1   -0.60    1.90
  -5 -17   1   -3.10    4.00
   5 -17  -1   -3.80    1.90
   5 -17  -1   -1.90    2.20
  -5 -17   1    2.70    2.10
   5  17  -1    2.70    2.50
  -5  17   1    1.30    3.00
  -4 -17   1   48.60    6.00
   4 -17  -1   24.20    4.10
  -4 -17   1   33.50    3.80
   4 -17  -1   40.40    4.20
   4 -17  -1   28.40    3.80
  -4 -17   1   33.20    3.90
   4  17  -1   35.90    4.80
  -4  17   1   29.30    4.40
   3 -17  -1    1.40    2.50
  -3 -17   1    3.60    2.40
  -3 -17   1   -0.50    1.80
   3 -17  -1   -1.30    2.10
   3 -17  -1    0.60    1.70
  -3 -17   1    2.90    1.90
   3  17  -1   -1.00    1.90
  -3  17   1    1.10    2.10
   2 -17  -1    5.40    1.80
   2 -17  -1    1.10    1.90
  -2 -17   1    2.00    2.30
  -2 -17   1    3.90    2.00
   2 -17  -1    3.00    2.50
  -2 -17   1    1.20    1.90
  -2  17   1    2.70    2.10
   2  17  -1   -0.10    1.90
  -1 -17   1   70.79    5.40
   1 -17  -1   60.29    4.90
   1 -17  -1   70.79    5.40
  -1 -17   1   57.09    5.70
   1 -17  -1   65.09    5.60
  -1 -17   1   63.99    5.00
   1  17  -1   61.89    5.40
  -1  17   1   66.69    5.50
   0 -17  -1  228.98   12.50
   0 -17  -1  229.98   12.80
   0 -17  -1  233.68   13.00
   0 -17   1  243.58   13.10
   0 -17   1  235.98   12.80
   0 -17   1  252.87   12.70
   0  17   1  229.28   13.00
   0  17  -1  235.78   13.10
   1 -17   1  100.39    6.60
   1 -17   1   95.99    7.00
  -1 -17  -1  100.59    7.20
  -1 -17  -1  105.09    6.70
   1 -17   1  102.99    6.90
  -1 -17  -1   91.99    6.70
  -1  17  -1  105.49    7.10
   1  17   1   98.69    6.90
   2 -17   1   48.40    4.80
   2 -17   1   48.30    4.80
  -2 -17  -1   54.49    5.00
   2 -17   1   44.90    4.30
  -2 -17  -1   48.30    4.60
  -2 -17  -1   49.20    4.40
   2  17   1   45.10    4.60
   2  17   1   46.20    4.50
  -2  17  -1   46.90    4.80
  -3 -17  -1   10.70    2.50
   3 -17   1   11.50    2.80
  -3 -17  -1   11.60    2.60
   3 -17   1   15.30    3.00
   3 -17   1   12.10    2.50
  -3 -17  -1   10.80    2.80
  -3  17  -1   14.80    3.00
   3  17   1   11.40    2.80
   3  17   1   11.10    2.60
   4 -17   1   53.39    5.20
   4 -17   1   49.40    5.40
  -4 -17  -1   61.99    6.10
  -4 -17  -1   60.29    5.10
   4 -17   1   53.69    5.50
   4  17   1   57.49    5.40
   4  17   1   62.79    5.40
  -4  17  -1   59.89    5.40
  -5 -17  -1    2.20    3.40
   5 -17   1    0.00    3.10
   5 -17   1    1.10    2.30
  -5 -17  -1    3.30    2.40
  -5 -17  -1   -2.30    2.20
   5  17   1    2.10    2.30
  -5  17  -1   -3.50    2.40
   5  17   1   -1.10    2.30
  -6 -17  -1    7.20    5.20
   6 -17   1   14.90    3.60
  -6 -17  -1   20.30    3.40
   6 -17   1   13.00    3.40
   6 -17   1   22.80    4.50
  -6 -17  -1   16.90    3.20
   6  17   1   17.00    3.60
  -6  17  -1   14.30    3.90
   6  17   1   10.60    3.10
   6 -18  -1    0.50    2.70
  -6 -18   1    1.10    2.50
   6 -18  -1    3.20    3.10
  -6 -18   1    4.00    2.40
   6  18  -1    2.00    3.10
  -6  18   1   -2.00    3.70
  -5 -18   1    0.10    2.10
  -5 -18   1   -0.70    2.10
   5 -18  -1    6.10    2.80
   5  18  -1   -1.90    2.40
  -5  18   1    2.90    3.00
  -4 -18   1   18.70    3.00
   4 -18  -1   24.10    3.60
  -4 -18   1   18.30    3.20
   4 -18  -1   18.30    3.10
   4  18  -1   19.90    3.70
  -4  18   1   13.30    3.60
   3 -18  -1    4.30    1.90
  -3 -18   1    3.90    2.10
   3 -18  -1    3.60    2.90
  -3 -18   1    2.90    2.10
  -3 -18   1    6.30    2.80
   3  18  -1    1.90    2.30
  -3  18   1    3.50    2.50
   2 -18  -1    6.40    2.70
   2 -18  -1    9.70    2.20
  -2 -18   1    9.70    2.40
   2 -18  -1    9.40    2.80
  -2 -18   1    6.20    2.40
  -2 -18   1    8.40    2.70
   2  18  -1    7.80    2.50
  -2  18   1    8.50    2.70
   1 -18  -1   25.20    3.60
   1 -18  -1   23.20    3.40
   1 -18  -1   20.70    3.00
  -1 -18   1   18.30    3.10
  -1 -18   1   19.70    3.00
  -1 -18   1   21.80    3.50
  -1  18   1   17.70    3.30
   1  18  -1   17.70    3.10
   0 -18   1  611.74   31.40
   0 -18   1  666.33   31.20
   0 -18   1  667.23   31.50
   0 -18  -1  683.33   31.20
   0 -18  -1  623.54   31.40
   0 -18  -1  637.34   31.40
   0  18   1  655.33   31.70
   0  18  -1  662.03   31.70
  -1 -18  -1  120.59    8.20
   1 -18   1  117.69    7.80
  -1 -18  -1  120.59    7.90
   1 -18   1  120.39    7.60
   1 -18   1  112.49    7.90
  -1 -18  -1  113.49    7.40
   1  18   1  115.59    7.90
  -1  18  -1  113.29    7.80
   2 -18   1  118.99    8.10
  -2 -18  -1  105.29    7.70
   2 -18   1  116.49    7.90
  -2 -18  -1  115.79    7.50
   2 -18   1  114.19    7.60
  -2 -18  -1  121.09    8.20
  -2  18  -1  120.29    8.00
   2  18   1  116.99    8.00
   3 -18   1   26.50    3.90
  -3 -18  -1   34.50    4.80
   3 -18   1   29.60    4.30
  -3 -18  -1   31.10    4.10
  -3 -18  -1   28.40    3.80
   3 -18   1   26.20    3.70
   3  18   1   25.10    3.60
   3  18   1   28.90    4.10
  -3  18  -1   25.40    3.90
  -4 -18  -1   63.49    5.70
   4 -18   1   62.29    6.20
   4 -18   1   64.69    6.90
  -4 -18  -1   52.49    6.30
   4 -18   1   56.89    5.50
  -4  18  -1   64.79    5.90
   4  18   1   71.29    6.10
   4  18   1   59.39    5.80
   5 -18   1   19.20    4.20
  -5 -18  -1   17.80    3.30
   5 -18   1   22.20    3.60
  -5 -18  -1   28.20    5.80
   5 -18   1   20.60    3.80
  -5 -18  -1   23.00    3.30
   5  18   1   23.60    3.90
  -5  18  -1   25.70    4.50
   5  18   1   21.90    3.70
   6 -18   1    7.30    4.30
   6 -18   1   10.30    3.50
   6 -18   1    0.60    3.10
  -6 -18  -1   11.10    3.10
  -6 -18  -1    4.80    2.90
   6  18   1    4.40    3.10
   6  18   1    8.00    3.50
  -6  18  -1    6.70    3.80
   5 -19  -1   22.10    3.70
  -5 -19   1   19.70    3.10
   5 -19  -1   22.30    3.90
  -5 -19   1   16.40    3.20
  -5  19   1   24.30    4.90
   5  19  -1   17.00    4.00
  -4 -19   1    3.20    2.50
   4 -19  -1    3.50    2.30
  -4 -19   1    3.90    2.40
   4 -19  -1    1.70    2.70
   4  19  -1    5.40    2.80
  -4  19   1   -1.60    2.80
   3 -19  -1    8.50    2.70
  -3 -19   1    9.30    4.00
  -3 -19   1    6.30    2.50
  -3 -19   1    6.10    2.50
   3 -19  -1    6.40    2.20
   3 -19  -1    3.40    5.00
  -3  19   1    2.90    2.90
   3  19  -1    9.70    3.20
  -2 -19   1   28.80    3.90
   2 -19  -1   24.00    4.00
  -2 -19   1   23.10    3.50
   2 -19  -1   17.90    3.50
   2 -19  -1   23.30    3.30
  -2 -19   1   15.10    3.50
   2  19  -1   19.30    3.50
  -2  19   1   17.30    3.50
   1 -19  -1   12.40    3.10
   1 -19  -1   11.00    2.90
  -1 -19   1   10.80    2.70
   1 -19  -1   10.60    2.60
  -1 -19   1   15.90    3.20
  -1 -19   1   15.00    2.80
  -1  19   1   11.50    3.00
   1  19  -1   14.50    2.90
   0 -19   1  571.64   29.30
   0 -19   1  611.64   29.70
   0 -19  -1  629.54   29.60
   0 -19  -1  598.04   29.10
   0 -19   1  620.74   29.20
   0 -19  -1  586.44   29.60
   0  19   1  613.94   29.80
   0  19  -1  594.04   29.70
  -1 -19  -1   47.50    5.50
   1 -19   1   43.00    5.10
   1 -19   1   50.19    4.80
   1 -19   1   42.60    5.50
  -1 -19  -1   44.60    4.70
  -1 -19  -1   41.80    4.90
  -1  19  -1   38.90    4.60
   1  19   1   50.59    5.00
   2 -19   1 1510.35   70.19
  -2 -19  -1 1488.15   69.89
   2 -19   1 1559.04   69.89
  -2 -19  -1 1515.65   70.19
   2 -19   1 1546.25   70.09
  -2  19  -1 1469.25   70.19
   2  19   1 1522.45   70.29
   3 -19   1  166.68   10.90
  -3 -19  -1  181.08   10.50
   3 -19   1  149.19   11.00
  -3 -19  -1  184.88   11.40
  -3 -19  -1  175.18   10.70
   3 -19   1  190.58   10.70
   3  19   1  188.58   11.10
  -3  19  -1  179.78   11.00
   4 -19   1   61.59    6.40
   4 -19   1   53.09    5.40
  -4 -19  -1   58.69    5.50
  -4 -19  -1   50.39    5.80
  -4  19  -1   55.29    5.80
   4  19   1   59.29    6.20
   4  19   1   68.59    6.30
   5 -19   1    0.20    3.00
   5 -19   1    1.10    2.70
  -5 -19  -1    0.80    2.50
   5 -19   1    1.00    5.10
  -5 -19  -1    1.80    2.70
   5  19   1   -0.50    2.80
  -5  19  -1   -4.90    2.80
   5  19   1   -1.80    2.80
   5 -20  -1   11.10    3.70
  -5 -20   1    6.50    2.90
  -5 -20   1   11.20    3.20
   5 -20  -1   15.30    3.50
   5  20  -1   13.70    4.20
  -5  20   1   11.30    4.20
  -4 -20   1   67.19    6.00
   4 -20  -1   61.09    5.90
   4 -20  -1   68.99    6.90
   4  20  -1   66.49    6.70
  -4  20   1   56.29    6.80
  -3 -20   1   27.90    4.20
   3 -20  -1   30.50    4.50
  -3 -20   1   25.60    3.80
   3 -20  -1   26.50    3.80
  -3  20   1   31.90    4.90
   3  20  -1   24.60    4.20
   2 -20  -1    3.30    2.20
   2 -20  -1    3.30    2.80
  -2 -20   1    1.30    2.40
  -2 -20   1    0.40    3.30
   2 -20  -1    5.30    3.30
  -2 -20   1    0.00    2.40
  -2  20   1    1.00    2.60
   2  20  -1    7.00    2.60
  -1 -20   1    3.00    2.20
   1 -20  -1    0.70    2.50
   1 -20  -1    1.30    2.20
  -1 -20   1    4.00    2.40
  -1  20   1   -0.20    2.30
   1  20  -1    1.80    2.40
   0 -20   1   69.39    7.30
   0 -20   1   66.49    5.90
   0 -20  -1   64.39    6.00
   0 -20   1   47.30    5.20
   0 -20  -1   54.49    5.40
   0  20   1   53.69    5.60
   0  20  -1   54.89    5.60
  -1 -20  -1   57.09    5.60
   1 -20   1   56.59    6.00
   1 -20   1   60.59    5.70
  -1 -20  -1   63.69    5.90
   1 -20   1   63.29    9.10
   1  20   1   68.79    6.10
  -1  20  -1   69.59    6.00
  -2 -20  -1  600.34   30.00
   2 -20   1  624.34   30.20
   2 -20   1  618.64   29.90
  -2 -20  -1  608.24   29.70
  -2  20  -1  606.74   30.40
   2  20   1  611.94   30.30
   3 -20   1  101.19    8.10
  -3 -20  -1  100.29    8.50
  -3 -20  -1   99.79    7.80
   3 -20   1  109.89    8.10
  -3 -20  -1   96.89    7.50
   3 -20   1  101.39    7.50
  -3  20  -1  107.29    8.10
   3  20   1  101.59    7.90
   4 -20   1  175.98   11.30
  -4 -20  -1  169.28   10.80
  -4 -20  -1  181.08   10.80
   4 -20   1  177.28   10.80
  -4  20  -1  170.78   11.20
   4  20   1  169.68   11.10
   5 -20   1   23.20    4.10
  -5 -20  -1   16.60    3.60
   5 -20   1   21.10    4.40
  -5 -20  -1   15.90    3.60
  -5  20  -1   16.50    4.30
   5  20   1   12.90    3.60
   4 -21  -1    5.10    2.90
   4 -21  -1   -0.40    3.20
  -4 -21   1    6.50    2.70
  -4  21   1   -2.00    3.20
   4  21  -1    2.50    3.20
   3 -21  -1   38.40    4.80
   3 -21  -1   41.50    5.10
  -3 -21   1   34.70    4.40
  -3 -21   1   28.00    4.30
  -3  21   1   36.20    5.30
   3  21  -1   32.00    4.80
   2 -21  -1    6.50    3.30
  -2 -21   1    9.10    3.00
   2 -21  -1   12.00    3.10
  -2 -21   1   10.90    3.20
  -2  21   1   10.90    3.60
   2  21  -1   14.20    3.50
   1 -21  -1   -2.90    2.80
  -1 -21   1   -2.80    2.60
   1 -21  -1    6.40    2.50
  -1 -21   1    4.10    2.50
  -1  21   1    0.40    2.80
   1  21  -1    1.40    2.60
   0 -21   1   47.20    5.40
   0 -21   1   63.19    6.10
   0 -21  -1   53.59    5.60
   0 -21  -1   53.89    6.00
   0  21   1   49.10    5.70
   0  21  -1   53.99    5.80
   1 -21   1   19.70    3.70
  -1 -21  -1   10.00    3.40
   1 -21   1    6.10    2.90
  -1 -21  -1    9.10    3.10
  -1  21  -1    7.20    2.90
   1  21   1   10.80    3.20
   2 -21   1  220.68   12.70
  -2 -21  -1  197.88   11.80
  -2 -21  -1  187.68   12.30
   2 -21   1  218.68   12.40
   2  21   1  210.88   12.60
  -2  21  -1  200.88   12.50
   3 -21   1   21.90    3.70
  -3 -21  -1   14.50    3.50
  -3 -21  -1   20.10    4.00
   3 -21   1   27.10    4.40
   3  21   1   14.10    3.60
  -3  21  -1   16.00    3.70
   4 -21   1  298.77   17.10
  -4 -21  -1  280.07   16.60
  -4 -21  -1  295.77   16.50
   4 -21   1  341.07   17.20
  -4  21  -1  321.77   17.50
   4  21   1  302.17   17.10
  -4 -22   1  179.08   11.00
   4 -22  -1  173.28   11.90
   4 -22  -1  181.68   11.20
  -4  22   1  174.38   12.40
   4  22  -1  171.08   12.10
  -3 -22   1    7.70    3.40
  -3 -22   1    2.30    3.40
   3 -22  -1    7.90    3.70
   3 -22  -1   10.00    3.20
  -3  22   1    0.70    4.00
   2 -22  -1    7.30    3.20
  -2 -22   1    5.60    3.10
   2 -22  -1    7.80    3.30
  -2 -22   1    7.80    3.20
  -2  22   1    7.00    3.40
   2  22  -1    6.60    3.10
   1 -22  -1   16.40    4.00
  -1 -22   1   13.50    3.70
  -1 -22   1   19.40    3.90
   1 -22  -1   16.10    3.60
  -1  22   1   16.00    4.10
   1  22  -1   16.90    3.80
   0 -22  -1   -2.50    2.80
   0 -22   1   -1.20    2.50
   0 -22  -1    2.60    2.70
   0 -22   1   -2.00    2.90
   0  22  -1   -2.90    2.70
   0  22   1   -3.30    2.60
   1 -22   1   50.99    6.60
  -1 -22  -1   63.99    6.30
   1 -22   1   66.09    6.50
  -1 -22  -1   73.09    7.00
  -1  22  -1   54.29    6.40
   1  22   1   73.49    6.60
  -2 -22  -1   33.70    4.50
   2 -22   1   37.10    4.80
   2 -22   1   35.70    5.10
  -2 -22  -1   27.20    4.60
   2  22   1   30.50    4.70
  -2  22  -1   30.80    4.70
   3 -22   1    2.20    3.30
  -3 -22  -1    2.00    2.90
   3 -22   1    6.90    3.90
  -3 -22  -1    2.50    3.40
   3  22   1    1.20    2.90
  -3  22  -1    2.90    3.20
   4 -22   1  240.88   14.60
  -4 -22  -1  215.48   14.00
  -4 -22  -1  231.38   13.90
   4 -22   1  238.68   13.90
  -4  22  -1  251.37   15.80
   3 -23  -1  255.77   15.20
   3 -23  -1  248.28   14.40
  -3 -23   1  240.48   14.80
  -3 -23   1  258.07   14.40
   3  23  -1  254.47   15.30
  -3  23   1  223.38   15.10
  -2 -23   1   22.70    4.20
   2 -23  -1   27.10    5.00
   2 -23  -1   27.30    4.50
  -2 -23   1   23.40    4.60
   2  23  -1   21.00    4.50
  -2  23   1   21.80    5.00
  -1 -23   1   -1.20    3.00
   1 -23  -1    4.30    3.10
  -1 -23   1    3.40    3.40
   1 -23  -1   -2.20    3.70
   1  23  -1    5.10    5.50
  -1  23   1   -0.80    5.70
   0 -23  -1    1.80    3.10
   0 -23   1   -0.30    2.90
   0 -23  -1    2.50    3.30
   0 -23   1   -2.40    3.10
   0  23  -1   -2.40    2.70
   0  23   1   -1.60    2.70
  -1 -23  -1   22.00    4.20
  -1 -23  -1   18.70    4.50
   1 -23   1   24.20    4.70
   1 -23   1   22.30    4.10
  -1  23  -1   14.20    4.00
   1  23   1   25.30    5.40
   2 -23   1   -1.50    3.00
   2 -23   1    8.40    3.60
  -2 -23  -1    4.50    3.60
  -2 -23  -1    6.80    3.30
  -2  23  -1   -1.30    4.90
   3 -23   1   42.10    5.60
   3 -23   1   39.00    5.50
  -3 -23  -1   33.70    4.90
  -3 -23  -1   38.10    5.40
  -3  23  -1   32.30    6.30
   3  23   1   34.50    5.50
   2 -24  -1    4.90    3.60
  -2 -24   1    6.40    3.70
   2 -24  -1    5.50    4.00
  -2 -24   1   -1.40    3.60
  -2  24   1    5.30    3.60
   2  24  -1    4.80    3.90
   1 -24  -1   14.40    4.30
   1 -24  -1   15.50    4.30
  -1 -24   1    9.30    4.10
  -1 -24   1   12.30    4.00
   1  24  -1   17.00    4.10
  -1  24   1   12.60    4.00
   0 -24  -1    9.10    3.70
   0 -24   1   -1.00    3.80
   0 -24   1    3.40    3.60
   0 -24  -1    2.80    3.90
   0  24   1    4.40    3.50
   0  24  -1    7.50    3.70
  -1 -24  -1   58.99    7.30
   1 -24   1   64.19    7.10
   1 -24   1   50.99    6.70
  -1 -24  -1   42.30    5.80
  -1  24  -1   44.90    6.50
   1  24   1   43.20    6.70
   2 -24   1   25.20    5.10
  -2 -24  -1   30.20    5.30
   2 -24   1   28.00    5.00
  -2 -24  -1   26.60    4.70
  -2  24  -1   25.60    5.10
   2  24   1   33.20    5.40
   0 -25  -1    2.10    4.10
   0 -25   1   10.30    4.10
   0 -25  -1    7.10    4.00
   0 -25   1    2.60    4.20
   0  25   1    4.70    3.80
   0  25  -1    0.40    3.50
   8   0  -2  201.48   12.40
   8   0  -2  194.08   12.80
   7   0  -2   53.19    5.20
   7   0  -2   37.70    5.60
   6   0  -2    0.90    2.30
   5   0  -2   -0.90    1.80
   4   0  -2    5.50    2.10
   4   0  -2    7.00    0.60
   3   0  -2  250.67   12.10
   3   0  -2  283.47   13.50
   2   0  -2  926.91   41.90
  -2   0   2  912.11   41.70
   2   0  -2  968.20   42.80
  -1   0   2 1886.41   80.89
   1   0  -2 1576.44   80.79
   1   0  -2 1972.80   81.39
   0   0   2  442.56   19.30
   0   0  -2  423.06   19.30
   0   0  -2  392.26   19.20
   1   0   2  755.52   33.60
  -1   0  -2  752.82   33.60
  -1   0  -2  712.03   33.20
   2   0   2 1738.13   77.39
  -2   0  -2 1711.53   77.39
   3   0   2    6.40    1.40
  -3   0  -2    7.70    1.20
   4   0   2  877.21   39.00
  -4   0  -2  865.31   39.90
   4   0   2  888.21   40.20
  -5   0  -2  115.19    6.00
   5   0   2  107.29    6.40
   5   0   2  109.49    5.30
   5   0   2  115.49    5.30
   6   0   2   -0.20    0.60
   6   0   2   -1.50    1.50
   6   0   2   -0.70    0.60
  -7   0  -2   30.10    1.90
   7   0   2   31.50    2.00
   7   0   2   22.80    1.90
   7   0   2   27.90    3.50
   8   0   2   23.00    1.60
   8   0   2   27.80    3.70
   8  -1  -2   26.90    5.10
   8  -1  -2   30.80    4.90
   8   1  -2   27.30    5.20
   8   1  -2   36.40    4.90
   7  -1  -2   47.10    6.00
   7   1  -2   43.60    5.50
   7   1  -2   50.29    5.50
   6  -1  -2    9.30    2.80
   6   1  -2   10.90    3.10
   5  -1  -2   20.70    3.20
   5   1  -2   20.10    3.20
   4  -1  -2  318.77   14.80
   4  -1  -2  325.97   16.60
   4   1  -2  329.27   14.80
   4   1  -2  345.67   16.80
   3  -1  -2   52.09    2.60
   3  -1  -2   48.70    3.90
   3   1  -2   51.29    2.60
   2  -1  -2  579.54   25.60
   2  -1  -2  580.04   26.50
  -2  -1   2  545.55   25.40
  -2   1   2  555.74   25.40
   2   1  -2  576.04   25.60
  -1  -1   2  251.57   12.10
   1  -1  -2  283.97   12.60
   1  -1  -2  244.68   12.10
  -1   1   2  284.97   12.10
  -1   1   2  268.47   12.60
   1   1  -2  232.78   12.10
   0  -1   2  596.34   28.40
   0  -1  -2  642.84   28.50
   0  -1  -2  663.93   28.50
   0   1   2  589.14   28.50
   0   1   2  638.74   28.50
   0   1  -2  628.84   28.50
   1  -1   2 3004.10  128.39
  -1  -1  -2 2837.82  128.39
   1   1   2 2762.32  128.29
  -1   1  -2 2900.51  128.39
   2  -1   2    1.50    0.80
  -2  -1  -2    1.60    0.80
   2   1   2    1.50    0.90
  -2   1  -2    1.00    0.70
   3  -1   2  166.58    8.30
  -3  -1  -2  161.58    8.20
  -3   1  -2  165.18    8.10
   3   1   2  153.58    8.20
   4  -1   2  196.38    8.50
  -4  -1  -2  181.48    9.30
   4  -1   2  181.58    9.60
   4  -1   2  185.08    8.50
  -4   1  -2  181.38    9.20
   4   1   2  210.28    8.50
   4   1   2  173.88    9.50
   4   1   2  176.48    8.40
  -5  -1  -2   53.69    3.50
   5  -1   2   56.79    2.80
   5  -1   2   55.39    2.80
   5  -1   2   56.69    4.10
   5   1   2   50.69    2.80
   5   1   2   52.49    3.90
  -5   1  -2   53.79    3.40
   5   1   2   53.99    2.90
   6  -1   2   23.10    1.90
   6  -1   2   29.00    1.90
   6  -1   2   27.60    3.80
   6   1   2   34.70    2.10
   6   1   2   32.50    2.00
   6   1   2   26.30    3.60
  -7  -1  -2    1.00    0.80
   7  -1   2    1.20    0.80
   7  -1   2    1.70    0.80
   7  -1   2   -0.40    1.70
  -7   1  -2    1.60    0.70
   7   1   2    2.30    0.80
   7   1   2    4.70    1.70
   7   1   2    2.90    0.90
   8  -1   2   32.20    4.10
   8  -1   2   33.20    2.10
   8  -1   2   38.90    2.10
   8   1   2   39.60    4.10
   8   1   2   35.10    2.00
   8   1   2   34.30    2.10
   8  -2  -2   22.40    4.80
   8   2  -2   20.80    4.00
   8   2  -2    6.20    4.70
   7  -2  -2   96.79    7.60
   7   2  -2   88.99    8.20
   7   2  -2   99.59    7.30
   6  -2  -2    0.10    2.30
   6   2  -2    1.70    2.20
   6   2  -2   -2.00    2.50
   5  -2  -2   67.79    5.20
   5  -2  -2   59.79    3.00
   5  -2  -2   61.19    3.00
   5   2  -2   67.49    5.70
   5   2  -2   60.39    5.10
   4  -2  -2    6.50    1.90
   4  -2  -2    5.80    0.60
   4   2  -2    6.30    0.70
   3  -2  -2  335.27   15.90
   3  -2  -2  318.67   14.60
   3   2  -2  315.47   14.70
   2  -2  -2   19.20    1.30
   2  -2  -2   21.20    2.20
   2   2  -2   23.10    1.50
  -2   2   2   17.70    1.20
  -2   2   2   19.90    2.40
  -1  -2   2  110.69    5.40
   1  -2  -2  117.39    5.80
  -1   2   2  105.89    5.20
   1   2  -2   93.09    6.10
   0  -2  -2 1250.27   60.89
   0  -2  -2 1382.86   60.89
   0  -2   2 1397.36   60.99
   0   2  -2 1363.56   60.99
   0   2  -2 1379.86   60.99
   0   2   2 1383.66   60.99
   0   2   2 1351.26   60.89
  -1  -2  -2  242.08   11.10
  -1  -2  -2  245.18   10.70
   1  -2   2  227.08   11.10
   1  -2   2  221.68   10.70
  -1   2  -2  232.38   11.10
   1   2   2  228.78   11.10
  -1   2  -2  237.48   10.70
   1   2   2  221.88   10.70
  -2  -2  -2  835.92   38.00
   2  -2   2  854.11   37.40
   2  -2   2  879.91   38.10
  -2  -2  -2  769.32   37.30
  -2   2  -2  854.91   38.00
   2   2   2  839.02   37.40
   2   2   2  821.42   38.00
  -2   2  -2  837.82   37.40
   3  -2   2    9.00    0.70
  -3  -2  -2   10.00    1.50
   3  -2   2    9.10    1.40
   3   2   2    7.60    0.60
  -3   2  -2    6.50    1.10
   3   2   2    8.30    1.50
   4  -2   2  157.08    7.80
   4  -2   2  146.79    6.70
  -4  -2  -2  139.69    7.50
  -4   2  -2  151.48    7.40
   4   2   2  134.59    7.60
   4   2   2  137.29    6.70
   4   2   2  146.09    6.80
   5  -2   2    6.30    1.70
  -5  -2  -2    7.30    1.40
   5  -2   2    6.30    0.90
   5  -2   2    7.40    0.90
   5   2   2    7.50    1.00
   5   2   2    4.80    1.60
   5   2   2    6.40    0.80
  -5   2  -2    5.40    1.20
   6  -2   2  191.58    8.70
  -6  -2  -2  169.28    9.00
   6  -2   2  191.88    8.70
  -6   2  -2  163.38    9.30
   6   2   2  189.48    8.70
  -7  -2  -2    9.60    1.20
   7  -2   2   10.10    1.20
   7  -2   2   11.40    1.50
   7  -2   2    4.40    2.00
   7   2   2   11.60    2.10
   7   2   2    8.90    1.30
   7   2   2    9.90    1.40
   8  -2   2    5.20    0.90
   8  -2   2    4.60    2.20
   8  -2   2    3.40    0.90
   8   2   2    7.40    2.10
   8   2   2    2.10    0.90
   8   2   2    2.80    0.80
   8  -3  -2   52.09    7.10
   8   3  -2   59.79    6.00
   8   3  -2   47.10    6.70
   7  -3  -2   -2.20    2.70
   7   3  -2   -3.00    3.20
   7   3  -2   -1.00    2.00
   6  -3  -2   94.49    6.70
   6  -3  -2   82.99    4.10
   6  -3  -2   87.29    4.20
   6   3  -2   88.89    7.30
   6   3  -2   84.69    6.50
   5  -3  -2   65.19    3.30
   5  -3  -2   64.69    3.30
   5  -3  -2   69.69    5.20
   5   3  -2   67.39    5.30
   4  -3  -2  473.25   21.50
   4  -3  -2  491.85   23.00
   4   3  -2  476.25   21.60
   4   3  -2  465.45   23.00
  -3  -3   2  133.29    5.90
   3  -3  -2  126.99    7.20
   3  -3  -2  126.89    6.10
  -3  -3   2  130.59    5.90
   3   3  -2  121.19    6.20
  -3   3   2  131.09    7.50
   3   3  -2  132.59    7.40
  -2  -3   2  616.44   25.40
   2  -3  -2  565.34   25.30
   2  -3  -2  550.14   26.00
  -2   3   2  557.74   25.20
   2   3  -2  528.05   25.40
  -2   3   2  551.64   26.20
   2   3  -2  551.14   26.20
  -1  -3   2    1.70    0.70
   1  -3  -2    2.20    0.80
   1  -3  -2   -0.20    0.50
   1   3  -2    1.40    0.50
  -1   3   2    3.50    1.10
   1   3  -2    1.50    0.90
  -1   3   2    0.80    0.50
   0  -3  -2  933.91   41.30
   0  -3   2 1004.60   41.50
   0  -3   2  917.91   41.40
   0  -3  -2  890.61   41.30
   0   3  -2  904.81   41.40
   0   3   2  885.21   41.40
   0   3  -2  885.61   41.30
   0   3   2  905.71   41.30
  -1  -3  -2  631.24   28.90
  -1  -3  -2  637.04   29.20
   1  -3   2  654.43   29.20
   1  -3   2  587.24   28.90
   1   3   2  726.63   29.00
   1   3   2  605.64   29.20
  -1   3  -2  638.74   29.20
  -2  -3  -2    1.80    0.90
  -2  -3  -2    0.10    0.30
   2  -3   2    0.40    0.40
   2  -3   2    2.50    0.90
   2   3   2    0.20    0.80
   2   3   2    1.00    0.40
  -2   3  -2    0.60    0.40
  -2   3  -2    0.60    0.60
   3  -3   2  156.88    8.20
   3  -3   2  184.58    9.00
  -3  -3  -2  196.48    8.30
  -3  -3  -2  177.08    8.90
   3   3   2  176.98    8.90
  -3   3  -2  151.58    8.20
   3   3   2  187.48    8.20
  -3   3  -2  184.88    8.80
   4  -3   2  338.57   16.70
  -4  -3  -2  350.66   16.60
   4  -3   2  342.17   15.90
  -4   3  -2  349.27   16.40
   4   3   2  359.36   15.90
   4   3   2  345.77   16.70
   5  -3   2   30.80    3.10
   5  -3   2   31.30    2.00
  -5  -3  -2   31.10    2.70
   5   3   2   30.00    2.30
  -5   3  -2   27.70    2.30
   5   3   2   25.30    2.80
   5   3   2   24.70    1.90
  -6  -3  -2  273.87   13.10
   6  -3   2  266.37   12.70
   6  -3   2  257.67   12.80
  -6   3  -2  271.37   13.00
   6   3   2  296.97   12.80
   6   3   2  265.77   12.90
   7  -3   2    9.80    2.00
   7  -3   2   10.90    2.50
   7  -3   2   11.50    1.70
  -7  -3  -2   12.60    1.70
   7   3   2   11.90    2.20
   7   3   2   13.30    1.70
   7   3   2   13.10    1.60
   8  -3   2  319.07   14.20
   8  -3   2  282.67   14.30
   8  -3   2  302.47   15.70
   8   3   2  306.87   14.20
   8   3   2  297.47   14.10
   8   3   2  328.97   15.70
   8  -4  -2   -8.60    3.50
   8   4  -2   -3.80    4.50
   8   4  -2    0.00    2.50
   7  -4  -2  112.29    5.10
   7  -4  -2  110.49    8.00
   7  -4  -2  104.49    5.20
   7   4  -2   99.59    8.70
   7   4  -2  102.59    7.50
   6  -4  -2    1.50    0.60
   6  -4  -2    1.50    2.20
   6  -4  -2    1.80    0.60
   6   4  -2   -1.80    2.80
   6   4  -2    3.00    2.10
   5  -4  -2   37.00    2.20
   5  -4  -2   40.10    2.30
   5   4  -2   38.80    4.00
   4  -4  -2 1055.99   47.20
   4  -4  -2 1004.00   48.50
   4   4  -2 1072.69   47.40
   4   4  -2 1032.30   48.60
  -4   4   2 1107.59   48.90
  -3  -4   2   97.09    4.30
  -3  -4   2   84.99    4.20
   3  -4  -2   84.79    4.30
   3  -4  -2   86.69    5.30
  -3   4   2   86.79    5.70
   3   4  -2   78.49    5.40
   3   4  -2   82.79    4.40
  -2  -4   2   26.90    1.80
   2  -4  -2   26.60    1.80
   2  -4  -2   28.40    2.50
   2   4  -2   29.00    2.60
   2   4  -2   25.50    1.90
  -2   4   2   27.80    2.70
  -2   4   2   30.20    1.70
  -1  -4   2  712.53   31.80
   1  -4  -2  691.33   31.60
   1  -4  -2  719.53   31.30
   1   4  -2  685.53   31.30
   1   4  -2  648.94   31.60
  -1   4   2  685.33   31.70
   0  -4  -2   10.00    1.20
   0  -4   2    5.90    0.90
   0  -4  -2    6.30    1.00
   0  -4   2    7.20    1.10
   0   4  -2    5.90    1.00
   0   4   2    8.50    1.20
   0   4  -2    8.30    1.10
   0   4   2    8.20    1.10
   1  -4   2   40.50    2.40
   1  -4   2   40.20    2.60
  -1  -4  -2   36.10    2.30
  -1  -4  -2   38.30    2.60
   1   4   2   36.70    2.50
  -1   4  -2   34.90    2.30
  -1   4  -2   40.60    2.60
   1   4   2   38.50    2.40
   2  -4   2  138.79    6.70
   2  -4   2  131.99    7.10
  -2  -4  -2  150.68    6.70
  -2  -4  -2  135.09    7.10
  -2   4  -2  133.89    7.00
   2   4   2  130.79    7.10
   2   4   2  131.59    6.70
  -2   4  -2  151.38    6.70
  -3  -4  -2    4.60    1.10
   3  -4   2    3.90    0.70
   3  -4   2    2.80    1.10
  -3  -4  -2    3.80    0.70
  -3   4  -2    3.20    0.70
  -3   4  -2    2.10    0.90
   3   4   2    2.50    0.60
   3   4   2    2.60    1.00
   4  -4   2  143.69    7.70
  -4  -4  -2  146.49    7.60
   4  -4   2  148.39    6.90
   4   4   2  144.49    7.60
  -4   4  -2  142.19    7.40
   4   4   2  127.89    6.80
  -4   4  -2  144.19    7.10
  -5  -4  -2   13.80    1.80
   5  -4   2   13.20    1.50
   5  -4   2   15.40    2.10
   5   4   2   14.90    1.50
  -5   4  -2   12.60    1.70
   5   4   2   10.50    1.90
   6  -4   2  364.56   18.90
  -6  -4  -2  374.06   17.50
   6  -4   2  371.56   17.20
   6   4   2  394.06   17.50
  -6   4  -2  366.56   17.40
   6   4   2  346.87   18.40
  -7  -4  -2    2.20    1.10
   7  -4   2    2.50    1.10
   7  -4   2    5.00    2.10
   7   4   2    5.10    1.70
   7   4   2    2.80    1.40
   8  -4   2  212.08   12.30
   8  -4   2  213.78   10.80
   8   4   2  246.58   11.00
   8   4   2  227.68   12.10
   8  -5  -2   13.70    4.30
   8   5  -2   14.40    5.20
   8   5  -2   15.90    3.50
   7  -5  -2   -0.30    0.80
   7  -5  -2   -1.90    2.70
   7  -5  -2    0.00    0.60
   7   5  -2   -0.50    2.10
   7   5  -2    2.30    3.50
   6  -5  -2  365.46   17.00
   6  -5  -2  356.66   17.10
   6  -5  -2  395.96   19.00
   6   5  -2  370.96   19.00
   5  -5  -2   21.90    1.60
   5  -5  -2   26.20    3.30
   5  -5  -2   19.60    1.70
   5   5  -2   26.00    3.30
  -4  -5   2 1290.57   55.89
   4  -5  -2 1281.37   56.39
  -4  -5   2 1246.68   55.89
   4  -5  -2 1171.48   58.19
  -4   5   2 1257.67   57.89
   4   5  -2 1282.07   56.49
   4   5  -2 1264.47   57.69
   3  -5  -2  133.89    6.70
   3  -5  -2  140.59    7.60
  -3  -5   2  136.69    6.60
  -3  -5   2  143.89    6.70
   3   5  -2  133.39    6.80
  -3   5   2  134.49    7.90
   3   5  -2  136.59    7.70
   2  -5  -2  270.97   13.30
  -2  -5   2  278.27   12.70
  -2  -5   2  266.87   13.40
   2  -5  -2  277.07   12.70
  -2   5   2  265.37   13.40
   2   5  -2  273.87   12.80
  -2   5   2  270.57   12.60
   2   5  -2  264.37   13.30
  -1  -5   2   40.80    2.90
   1  -5  -2   37.30    2.70
   1  -5  -2   38.70    2.40
  -1   5   2   38.90    2.90
   1   5  -2   33.50    2.40
   1   5  -2   36.50    2.70
   0  -5  -2    5.20    1.00
   0  -5  -2    8.70    1.20
   0  -5   2    6.50    1.10
   0  -5   2    6.10    1.10
   0   5   2    6.40    1.00
   0   5   2    8.80    1.30
   0   5  -2    5.00    1.00
   0   5  -2    7.30    1.10
   1  -5   2   -0.40    0.40
  -1  -5  -2    0.50    0.50
  -1  -5  -2   -0.20    0.60
   1  -5   2    0.20    0.60
  -1   5  -2   -0.60    0.50
   1   5   2   -0.90    0.60
   1   5   2    0.50    0.50
  -1   5  -2   -0.30    0.50
   2  -5   2   16.00    1.70
  -2  -5  -2   15.50    1.80
   2  -5   2   15.90    1.40
  -2  -5  -2   14.80    1.40
  -2   5  -2   16.30    1.40
   2   5   2   14.10    1.70
   2   5   2   11.50    1.30
  -3  -5  -2    8.70    1.20
  -3  -5  -2    5.90    1.40
   3  -5   2    4.20    0.80
   3  -5   2    6.60    1.30
   3   5   2    4.80    1.10
   3   5   2    5.50    0.90
  -3   5  -2    8.10    1.20
  -3   5  -2    4.60    1.10
   4  -5   2  169.78    7.30
  -4  -5  -2  144.79    7.40
  -4  -5  -2  146.39    7.80
   4  -5   2  147.09    7.90
  -4   5  -2  155.98    7.40
   4   5   2  141.59    7.80
  -4   5  -2  135.09    7.50
   4   5   2  124.89    7.10
  -5  -5  -2   22.30    2.70
   5  -5   2   27.70    2.20
   5  -5   2   27.60    3.00
  -5   5  -2   27.80    2.50
   5   5   2   25.10    2.80
   6  -5   2  219.58   11.40
   6  -5   2  241.08   10.60
  -6  -5  -2  215.58   10.80
   6   5   2  208.18   11.20
   6   5   2  210.78   10.80
   6   5   2  208.48   10.40
  -6   5  -2  201.68   10.60
   7  -5   2   41.20    3.30
  -7  -5  -2   48.80    3.20
   7  -5   2   46.20    4.70
   7   5   2   46.20    4.10
   7   5   2   45.40    3.20
   7   5   2   44.40    3.80
   8  -5   2  728.63   32.70
   8  -5   2  696.23   33.40
   8  -5   2  646.44   33.90
   8   5   2  775.92   33.90
   8   5   2  729.73   32.90
   8   5   2  728.73   33.80
   8  -6  -2   27.60    2.50
   8  -6  -2   34.10    2.20
   8  -6  -2   34.90    5.40
   8   6  -2   20.50    6.00
   8   6  -2   45.10    5.40
   7  -6  -2    2.20    2.80
   7  -6  -2    3.40    1.10
   7  -6  -2    3.90    0.90
   7   6  -2   -4.60    3.30
   7   6  -2    4.70    2.30
   6  -6  -2 1821.92   83.19
   6  -6  -2 1945.81   84.99
   6  -6  -2 1854.51   83.29
   6   6  -2 1825.52   84.99
   5  -6  -2    2.80    1.80
   5  -6  -2    2.50    0.80
   5  -6  -2    2.30    0.70
  -5   6   2    2.30    2.30
   5   6  -2    4.20    1.90
   4  -6  -2  455.35   22.50
  -4  -6   2  469.85   21.10
   4  -6  -2  479.15   21.30
  -4  -6   2  467.45   21.00
  -4   6   2  465.35   22.90
   4   6  -2  450.75   22.50
   3  -6  -2   26.70    1.90
  -3  -6   2   27.60    1.90
   3  -6  -2   28.20    2.80
  -3  -6   2   26.50    1.90
  -3   6   2   31.70    3.20
   3   6  -2   26.60    2.10
   3   6  -2   25.80    2.80
   2  -6  -2  109.69    5.70
  -2  -6   2  110.19    6.50
  -2  -6   2  125.29    5.90
   2  -6  -2  114.29    6.30
  -2  -6   2  109.29    5.70
   2   6  -2  112.79    5.90
  -2   6   2  111.49    6.50
  -2   6   2  115.29    5.70
   2   6  -2  105.89    6.30
  -1  -6   2   93.99    5.30
   1  -6  -2   87.39    5.10
   1  -6  -2   88.09    4.80
  -1   6   2   86.19    5.20
   1   6  -2   95.69    5.00
   1   6  -2   88.79    5.10
   0  -6   2    2.40    0.80
   0  -6  -2    1.50    0.70
   0  -6  -2    4.30    0.90
   0  -6   2    1.50    0.80
   0   6  -2    2.30    0.80
   0   6  -2    1.70    0.80
   0   6   2    2.00    0.90
   0   6   2    1.40    0.60
   1  -6   2  176.88    8.60
  -1  -6  -2  171.28    8.50
   1  -6   2  173.78    8.70
  -1  -6  -2  188.78    8.70
  -1   6  -2  146.99    8.50
  -1   6  -2  178.48    8.70
   1   6   2  177.88    8.70
  -2  -6  -2   35.00    2.70
   2  -6   2   35.80    2.70
   2  -6   2   31.70    2.40
  -2  -6  -2   39.00    2.50
   2   6   2   37.30    2.70
  -2   6  -2   36.10    2.70
   2   6   2   34.20    2.70
   3  -6   2   76.69    4.40
  -3  -6  -2   87.19    4.50
   3  -6   2   81.19    4.80
  -3  -6  -2   71.79    4.70
  -3   6  -2   81.89    4.70
   3   6   2   85.99    4.80
   3   6   2   75.99    4.70
  -4  -6  -2   39.90    3.30
   4  -6   2   36.30    2.70
   4  -6   2   39.50    3.30
  -4  -6  -2   46.90    3.00
   4   6   2   38.50    2.70
  -4   6  -2   31.60    3.40
   4   6   2   41.40    3.20
  -4   6  -2   42.80    3.00
   5  -6   2  107.79    6.00
  -5  -6  -2  114.89    6.50
   5  -6   2  117.79    6.80
   5   6   2  117.49    6.60
  -5   6  -2  111.29    6.40
  -5   6  -2  112.29    6.20
   5   6   2  109.99    6.00
   6  -6   2   91.89    5.30
  -6  -6  -2   92.29    5.60
   6  -6   2   90.99    6.10
   6   6   2   99.09    6.00
  -6   6  -2   92.19    5.40
   6   6   2   96.99    5.30
  -7  -6  -2    1.20    1.30
   7  -6   2   -0.40    1.30
   7  -6   2   -0.80    2.00
   7   6   2    0.90    1.70
   7   6   2   -3.70    1.80
   7   6   2   -0.20    1.20
   8  -6   2    0.70    1.60
   8  -6   2    1.10    2.50
   8  -6   2    0.10    1.60
   8   6   2   -0.70    2.10
   8   6   2    1.70    2.20
   8   6   2    3.60    1.40
   8  -7  -2  302.47   18.40
   8  -7  -2  358.56   15.90
   8   7  -2  333.77   18.00
   8   7  -2  352.06   20.20
   7  -7  -2    2.00    2.90
   7  -7  -2    0.10    1.00
   7  -7  -2    1.50    1.00
   7   7  -2    5.20    2.50
   6  -7  -2 1157.68   52.59
   6  -7  -2 1222.68   54.29
   6   7  -2 1123.29   54.19
   5  -7  -2  112.99    5.80
   5  -7  -2  112.59    7.30
   5  -7  -2  109.69    6.00
  -5   7   2  119.59    8.00
   5   7  -2  110.29    7.20
   4  -7  -2    0.60    0.60
   4  -7  -2    1.80    1.50
  -4  -7   2   -0.10    0.50
  -4  -7   2    0.10    0.60
   4   7  -2   -1.40    1.20
  -4   7   2    3.30    2.00
   3  -7  -2  126.39    6.90
  -3  -7   2  117.99    7.10
  -3  -7   2  116.79    5.90
   3  -7  -2  117.09    6.00
  -3  -7   2  119.39    6.00
   3   7  -2  111.89    6.10
   3   7  -2  111.19    6.80
  -3   7   2  110.29    6.90
   2  -7  -2    2.70    1.20
  -2  -7   2    1.30    0.60
  -2  -7   2    1.40    0.80
   2  -7  -2    2.00    0.80
  -2  -7   2    2.70    1.30
  -2   7   2    1.60    0.70
   2   7  -2    1.40    1.00
  -2   7   2    1.10    1.20
   1  -7  -2    3.20    0.90
   1  -7  -2    4.60    1.20
  -1  -7   2    5.70    1.30
  -1  -7   2    5.00    1.10
   1   7  -2    4.70    1.10
  -1   7   2    4.90    1.20
   1   7  -2    5.00    1.10
   0  -7   2  116.79    6.20
   0  -7  -2  114.29    6.10
   0  -7  -2  104.09    6.10
   0  -7   2  122.99    6.30
   0   7   2  116.09    6.30
   0   7   2  115.59    6.10
   0   7  -2  121.39    6.20
   0   7  -2  115.29    6.20
   1  -7   2   16.50    1.80
   1  -7   2   14.00    1.60
  -1  -7  -2   15.30    1.70
  -1  -7  -2   16.90    1.80
   1   7   2   17.50    1.90
   1   7   2   15.60    1.70
  -1   7  -2   19.90    1.90
  -1   7  -2   17.40    1.80
  -2  -7  -2   72.39    4.50
   2  -7   2   74.79    4.60
   2  -7   2   85.79    4.50
  -2  -7  -2   81.49    4.40
  -2   7  -2   84.09    4.50
  -2   7  -2   75.49    4.60
   2   7   2   62.39    4.20
   2   7   2   78.39    4.60
  -3  -7  -2  465.35   21.30
   3  -7   2  423.76   20.80
  -3  -7  -2  412.26   20.90
   3  -7   2  461.05   21.30
  -3   7  -2  446.96   21.00
  -3   7  -2  453.75   21.20
   3   7   2  478.95   21.00
   3   7   2  457.15   21.20
  -4  -7  -2   22.00    2.60
  -4  -7  -2   18.60    2.20
   4  -7   2   20.50    2.50
   4  -7   2   15.50    1.90
   4   7   2   17.30    2.00
  -4   7  -2   18.80    2.20
   4   7   2   17.50    2.20
  -4   7  -2   23.30    2.30
  -5  -7  -2    5.60    1.60
   5  -7   2    6.40    1.40
   5  -7   2    7.20    1.70
   5   7   2    7.20    1.80
   5   7   2    8.00    1.40
  -5   7  -2    8.40    1.80
  -5   7  -2    4.50    1.40
  -6  -7  -2   24.80    3.00
   6  -7   2   20.80    2.60
   6  -7   2   25.60    3.40
  -6   7  -2   21.80    2.50
   6   7   2   19.30    2.60
   7  -7   2   34.30    4.20
  -7  -7  -2   29.40    3.10
   7  -7   2   28.90    3.20
   7   7   2   32.80    2.90
   7   7   2   28.10    3.60
   7   7   2   25.40    3.30
   8  -7   2   12.80    3.40
   8  -7   2   24.80    3.20
   8   7   2   16.10    3.00
   8   7   2   17.20    2.20
   8   7   2   29.00    3.90
   8  -8  -2  761.12   33.80
   8  -8  -2  682.63   34.40
   8  -8  -2  739.93   36.10
   8   8  -2  780.12   36.00
   8   8  -2  723.53   37.20
   7  -8  -2   66.79    4.30
   7  -8  -2   70.79    6.80
   7  -8  -2   68.69    4.10
   7   8  -2   64.99    5.80
   6  -8  -2  324.27   16.70
   6  -8  -2  323.67   15.20
   6  -8  -2  320.17   15.10
  -6   8   2  333.67   17.50
   6   8  -2  289.27   16.40
   5  -8  -2  238.38   12.40
  -5  -8   2  216.58   10.60
   5  -8  -2  221.38   11.10
   5  -8  -2  216.98   11.20
  -5  -8   2  225.48   10.60
   5   8  -2  262.97   12.60
  -5   8   2  224.08   12.90
   4  -8  -2   10.20    1.40
  -4  -8   2    9.70    1.40
   4  -8  -2   10.30    2.20
  -4  -8   2    8.40    1.10
   4   8  -2    6.60    1.80
  -4   8   2    9.60    2.40
  -3  -8   2   29.30    3.90
   3  -8  -2   31.40    2.40
  -3  -8   2   34.00    2.40
  -3  -8   2   33.30    2.30
   3   8  -2   28.40    2.50
  -3   8   2   39.20    3.50
   3   8  -2   31.70    3.00
  -2  -8   2   18.50    1.80
   2  -8  -2   18.40    2.40
  -2  -8   2   18.60    1.90
   2  -8  -2   16.20    2.00
  -2  -8   2   16.50    2.40
   2   8  -2   17.50    2.00
  -2   8   2   21.50    2.50
   2   8  -2   20.40    2.20
   1  -8  -2   -0.40    0.60
  -1  -8   2    0.80    1.00
   1  -8  -2    1.60    0.90
  -1  -8   2    1.90    0.90
  -1   8   2    0.20    0.70
  -1   8   2    1.00    1.00
   1   8  -2    0.50    0.90
   1   8  -2    0.10    0.70
   0  -8  -2  522.15   23.50
   0  -8   2  480.15   23.40
   0  -8   2  502.25   23.40
   0  -8  -2  495.45   23.30
   0   8   2  479.55   23.50
   0   8   2  509.25   23.30
   0   8  -2  509.65   23.40
   0   8  -2  510.95   23.50
   1  -8   2   11.30    1.60
  -1  -8  -2   13.30    1.70
   1  -8   2   14.20    1.80
  -1  -8  -2   10.30    1.50
   1   8   2   12.40    1.70
  -1   8  -2   13.90    1.70
  -1   8  -2   13.60    1.80
   1   8   2   12.30    1.80
  -2  -8  -2  110.99    6.20
   2  -8   2  106.79    6.10
   2  -8   2  110.99    6.30
  -2  -8  -2  109.59    6.10
  -2   8  -2  106.29    6.10
   2   8   2  133.99    6.30
  -2   8  -2  111.29    6.30
   2   8   2  117.19    6.30
   3  -8   2    7.70    1.60
   3  -8   2    6.20    1.30
  -3  -8  -2    7.50    1.60
  -3  -8  -2    7.90    1.40
   3   8   2    6.20    1.20
  -3   8  -2    7.40    1.40
   3   8   2    5.70    1.40
  -3   8  -2    6.60    1.40
   4  -8   2    2.30    1.30
  -4  -8  -2    2.80    1.40
  -4  -8  -2    1.40    1.10
   4  -8   2    2.60    1.10
  -4   8  -2    2.30    1.20
   4   8   2    2.20    1.00
   4   8   2    0.10    1.20
  -4   8  -2    2.60    1.20
   5  -8   2  257.27   13.50
   5  -8   2  262.57   13.00
  -5  -8  -2  248.78   13.20
   5   8   2  253.57   13.40
  -5   8  -2  285.57   13.40
   5   8   2  280.97   13.00
   6  -8   2   30.50    3.70
   6  -8   2   23.50    2.90
  -6  -8  -2   25.10    3.30
  -6   8  -2   24.80    3.40
   6   8   2   29.90    2.80
   6   8   2   26.10    3.40
   7  -8   2    3.00    2.10
  -7  -8  -2    4.90    1.50
   7  -8   2    3.30    1.70
  -7  -8  -2    0.10    1.60
   7   8   2    3.50    1.80
   7   8   2    3.30    1.50
  -8  -8  -2    0.10    0.90
   8  -8   2   -6.00    2.50
  -8  -8  -2    0.10    1.00
   8  -8   2    0.70    1.90
   8   8   2    2.30    2.40
   8   8   2    0.80    1.50
   8   8   2   -5.80    2.60
   8  -9  -2  257.67   12.50
   8  -9  -2  246.28   12.60
   8   9  -2  265.67   14.80
   7  -9  -2   12.20    2.00
   7  -9  -2   16.90    2.30
   7  -9  -2   12.90    3.90
   7   9  -2   17.90    3.30
   6  -9  -2   18.40    3.50
   6  -9  -2   20.70    2.30
   6  -9  -2   16.50    2.10
   6   9  -2   19.60    3.20
  -6   9   2   21.10    4.00
   5  -9  -2    4.30    1.20
   5  -9  -2    5.10    2.10
  -5  -9   2    3.00    0.90
   5  -9  -2    4.20    1.40
  -5  -9   2    5.50    1.00
  -5   9   2    1.30    2.30
   5   9  -2    3.10    1.80
  -4  -9   2   18.20    1.80
   4  -9  -2   20.50    2.00
   4  -9  -2   16.80    2.60
  -4  -9   2   15.40    1.80
  -4   9   2   19.90    3.20
   4   9  -2   20.80    2.80
   3  -9  -2  173.28    9.10
  -3  -9   2  189.38   10.30
   3  -9  -2  163.18    9.70
  -3  -9   2  179.08    9.20
  -3  -9   2  184.48    9.00
  -3   9   2  198.28   10.30
   3   9  -2  189.98   10.00
   3   9  -2  181.68    9.30
   2  -9  -2    0.70    0.80
  -2  -9   2    0.80    0.70
   2  -9  -2    0.30    1.20
  -2  -9   2    1.00    1.10
  -2   9   2    2.80    1.30
   2   9  -2    1.20    1.00
   2   9  -2    0.60    0.90
  -1  -9   2  111.69    6.40
   1  -9  -2  115.39    6.30
   1  -9  -2  120.09    6.60
  -1  -9   2  119.89    6.70
  -1   9   2  121.39    6.80
   1   9  -2  114.29    6.60
   1   9  -2  116.19    6.50
  -1   9   2  118.69    6.30
   0  -9  -2  524.35   24.30
   0  -9  -2  494.15   24.00
   0  -9   2  516.45   24.20
   0  -9   2  549.45   24.30
   0   9   2  515.05   24.10
   0   9   2  510.35   24.30
   0   9  -2  511.65   24.30
   0   9  -2  509.85   24.20
  -1  -9  -2   17.40    2.00
  -1  -9  -2   19.60    2.20
   1  -9   2   21.90    2.30
   1  -9   2   19.60    2.20
   1   9   2   18.80    2.20
  -1   9  -2   18.20    2.10
   1   9   2   18.10    2.00
  -1   9  -2   23.00    2.30
   2  -9   2 1318.87   69.09
   2  -9   2 1571.54   69.49
  -2  -9  -2 1513.95   69.39
  -2  -9  -2 1702.23   69.39
  -2   9  -2 1576.54   69.39
   2   9   2 1469.95   69.29
  -2   9  -2 1566.94   69.49
   2   9   2 1557.64   69.49
   3  -9   2  117.09    6.60
  -3  -9  -2  115.79    6.60
  -3  -9  -2  125.69    6.50
  -3   9  -2  111.89    6.50
   3   9   2  113.19    6.50
  -3   9  -2  109.49    6.30
   3   9   2  106.59    6.30
  -4  -9  -2   42.60    3.70
  -4  -9  -2   46.30    3.60
   4  -9   2   44.40    3.70
   4  -9   2   52.59    3.50
   4   9   2   48.10    3.40
  -4   9  -2   46.80    3.60
   4   9   2   44.60    3.70
  -4   9  -2   36.10    3.40
   5  -9   2    3.30    1.80
  -5  -9  -2    3.90    1.70
  -5  -9  -2    4.80    1.80
   5  -9   2    3.90    1.50
  -5   9  -2    3.70    1.60
   5   9   2    3.90    1.30
  -5   9  -2    3.30    1.50
   5   9   2    5.50    1.70
   6  -9   2   28.90    3.40
   6  -9   2   34.20    4.00
  -6  -9  -2   27.20    3.60
  -6   9  -2   36.90    4.00
   6   9   2   31.50    3.00
   6   9   2   36.30    3.70
  -7  -9  -2   25.00    3.10
   7  -9   2   31.70    3.70
  -7  -9  -2   27.10    3.50
   7  -9   2   31.30    3.80
   7   9   2   27.80    3.00
   7   9   2   26.90    3.40
   8  -9   2   -2.80    2.80
  -8  -9  -2   -0.30    1.40
  -8  -9  -2   -0.70    1.40
   8  -9   2    1.80    2.20
   8   9   2    2.60    1.70
   8   9   2   -4.10    3.10
   8   9   2    0.10    2.50
   8 -10  -2   26.50    6.00
   8 -10  -2   35.00    3.40
   8 -10  -2   24.60    2.90
   8  10  -2   25.60    4.30
   7 -10  -2   58.69    7.30
   7 -10  -2   70.19    4.80
   7 -10  -2   70.99    4.60
  -7  10   2   75.19    7.30
   7  10  -2   76.69    6.40
   6 -10  -2    1.10    1.10
   6 -10  -2    0.10    2.80
   6 -10  -2   -0.30    1.40
  -6  10   2   -0.20    2.80
   6  10  -2   -1.80    1.80
   5 -10  -2   98.19    7.30
   5 -10  -2  112.59    6.30
   5 -10  -2  105.79    6.00
  -5 -10   2  111.99    5.70
   5  10  -2  100.99    7.00
  -5  10   2  114.49    8.00
   4 -10  -2    3.40    1.20
   4 -10  -2    4.30    1.30
   4 -10  -2    5.90    1.90
  -4 -10   2    5.70    1.20
  -4 -10   2    6.50    2.50
  -4 -10   2    3.90    1.20
  -4  10   2    8.00    2.30
   4  10  -2    0.80    1.50
   3 -10  -2   14.70    1.90
  -3 -10   2   15.00    1.80
  -3 -10   2   16.60    2.00
   3 -10  -2   14.60    2.30
  -3 -10   2   15.50    2.60
  -3  10   2   13.00    2.40
   3  10  -2   13.10    2.30
   2 -10  -2   56.09    4.20
   2 -10  -2   57.99    3.80
  -2 -10   2   60.59    3.80
  -2 -10   2   59.09    4.60
   2  10  -2   57.69    4.30
   2  10  -2   58.99    4.00
  -2  10   2   64.69    4.60
  -1 -10   2   68.39    4.80
  -1 -10   2   75.59    4.60
   1 -10  -2   68.29    4.60
   1 -10  -2   69.29    4.30
   1  10  -2   72.69    4.50
  -1  10   2   71.89    4.70
   1  10  -2   68.89    4.70
  -1  10   2   70.69    4.30
   0 -10   2  141.59    8.20
   0 -10  -2  151.78    8.10
   0 -10   2  153.88    8.30
   0 -10  -2  161.88    8.40
   0  10   2  161.78    8.40
   0  10  -2  151.38    8.20
   0  10   2  152.88    8.10
   0  10  -2  155.18    8.30
  -1 -10  -2   58.19    4.00
   1 -10   2   59.59    4.10
  -1 -10  -2   66.69    4.20
   1 -10   2   60.99    4.10
   1  10   2   60.39    4.10
  -1  10  -2   62.19    4.20
   1  10   2   63.29    4.10
  -1  10  -2   57.69    4.10
  -2 -10  -2 1299.67   65.39
  -2 -10  -2 1490.95   65.59
   2 -10   2 1490.35   65.79
   2 -10   2 1294.27   65.39
  -2  10  -2 1549.14   65.69
   2  10   2 1476.85   65.59
  -2  10  -2 1487.75   65.69
   2  10   2 1485.35   65.69
  -3 -10  -2  230.98   12.50
   3 -10   2  267.17   12.80
   3 -10   2  227.18   12.40
  -3 -10  -2  256.67   12.70
   3  10   2  251.27   12.50
   3  10   2  260.97   12.70
  -3  10  -2  247.98   12.50
  -3  10  -2  261.77   12.70
  -4 -10  -2  998.20   43.10
   4 -10   2 1029.50   42.90
   4 -10   2  931.91   43.10
  -4 -10  -2  824.72   42.70
  -4  10  -2  903.51   42.90
   4  10   2 1004.20   43.20
   4  10   2  805.82   42.60
  -4  10  -2  964.30   43.00
  -5 -10  -2    2.20    1.70
   5 -10   2    2.20    1.50
   5 -10   2    1.70    1.90
  -5 -10  -2    1.30    1.70
   5  10   2   -0.40    1.20
  -5  10  -2    0.70    1.40
  -5  10  -2    2.10    1.50
   5  10   2   -0.40    1.50
  -6 -10  -2    3.00    2.10
   6 -10   2    8.70    2.40
   6 -10   2    9.20    2.10
  -6  10  -2    6.30    2.10
   6  10   2    6.80    2.10
   6  10   2    5.70    1.70
  -7 -10  -2    7.70    2.20
  -7 -10  -2    6.60    1.90
   7 -10   2    4.20    2.30
   7  10   2    6.80    2.30
   7  10   2    8.50    1.90
  -7  10  -2    6.80    2.60
   7 -11  -2    4.70    1.70
   7 -11  -2    3.10    1.60
   7 -11  -2    5.10    3.60
  -7  11   2    5.80    3.50
   7  11  -2    1.30    2.40
  -6 -11   2   32.30    2.30
   6 -11  -2   26.20    3.00
  -6 -11   2   29.10    2.30
   6 -11  -2   28.10    3.30
   6 -11  -2   22.90    3.80
   6  11  -2   32.00    4.20
  -6  11   2   27.30    4.70
   5 -11  -2   22.50    2.60
  -5 -11   2   21.40    2.20
   5 -11  -2   20.60    3.30
  -5 -11   2   23.00    2.30
   5 -11  -2   19.00    3.00
  -5  11   2   19.30    3.60
   5  11  -2   19.50    3.20
  -4 -11   2   47.00    5.30
  -4 -11   2   52.49    3.40
  -4 -11   2   42.70    3.20
   4 -11  -2   50.09    4.40
   4 -11  -2   45.20    3.60
   4 -11  -2   39.90    3.30
   4  11  -2   40.60    4.10
  -4  11   2   51.99    4.90
   3 -11  -2   83.79    5.70
  -3 -11   2   84.99    5.00
  -3 -11   2   78.99    4.80
  -3 -11   2   75.29    5.80
   3 -11  -2   79.19    4.90
   3  11  -2   78.09    5.50
  -3  11   2   85.29    6.00
  -2 -11   2  231.88   11.20
  -2 -11   2  226.68   11.90
   2 -11  -2  222.78   11.70
   2 -11  -2  225.98   11.20
   2  11  -2  219.58   11.80
  -2  11   2  220.18   11.90
   2  11  -2  213.18   11.30
   1 -11  -2   66.49    4.70
  -1 -11   2   70.59    4.90
  -1 -11   2   72.29    4.70
   1 -11  -2   69.99    4.40
  -1 -11   2   72.59    4.50
   1  11  -2   65.19    4.70
  -1  11   2   67.79    4.50
   1  11  -2   80.29    4.70
  -1  11   2   70.49    4.90
   0 -11   2  195.18   11.30
   0 -11  -2  215.28   10.50
   0 -11   2  186.78   10.60
   0  11   2  207.88   10.80
   0  11  -2  186.48   10.50
   0  11  -2  230.78   10.90
   0  11   2  217.08   10.60
  -1 -11  -2    4.40    1.30
   1 -11   2    6.40    1.50
   1 -11   2    6.20    1.50
  -1 -11  -2    4.20    1.30
  -1  11  -2    5.60    1.30
   1  11   2    5.50    1.30
  -1  11  -2    5.10    1.40
   1  11   2    6.40    1.50
  -2 -11  -2    0.90    1.20
   2 -11   2    1.00    1.10
  -2 -11  -2    1.80    1.20
   2 -11   2   -0.70    1.10
  -2  11  -2    0.80    1.10
  -2  11  -2    1.10    1.00
   2  11   2    1.30    1.00
   2  11   2    1.90    1.20
  -3 -11  -2  134.79    7.70
  -3 -11  -2  137.39    7.80
   3 -11   2  129.69    7.80
   3 -11   2  156.08    7.80
  -3  11  -2  133.79    7.70
   3  11   2  143.89    7.90
   3  11   2  133.29    7.60
  -3  11  -2  129.79    7.70
  -4 -11  -2  297.97   15.40
  -4 -11  -2  253.97   16.80
   4 -11   2  344.07   15.50
   4 -11   2  298.67   15.50
   4  11   2  307.67   15.50
  -4  11  -2  317.97   15.40
   4  11   2  327.07   15.40
  -4  11  -2  314.77   15.40
  -5 -11  -2   23.70    3.50
  -5 -11  -2   23.00    3.00
   5 -11   2   25.80    3.70
  -5  11  -2   21.00    3.20
   5  11   2   24.30    2.90
  -5  11  -2   25.20    3.20
   6 -11   2    6.40    2.40
   6 -11   2    3.50    1.90
  -6 -11  -2    7.70    2.40
   6  11   2    7.20    2.20
   6  11   2    5.70    1.80
  -6  11  -2    3.10    2.20
  -7 -11  -2   18.20    2.90
   7 -11   2   19.10    3.50
   7 -11   2   18.60    3.00
  -7 -11  -2   17.50    2.60
  -7  11  -2   15.20    3.10
   7  11   2   19.60    3.20
   7  11   2   27.40    3.50
   7 -12  -2   28.70    3.50
   7 -12  -2   23.20    3.00
   7  12  -2   35.30    5.00
  -7  12   2   27.00    5.20
   6 -12  -2   -0.60    1.40
   6 -12  -2   -5.30    2.70
  -6 -12   2    0.50    1.10
   6 -12  -2   -0.40    1.60
  -6 -12   2    1.10    1.10
  -6  12   2   -0.40    2.90
   6  12  -2   -0.90    2.00
   5 -12  -2    7.70    1.90
  -5 -12   2    8.30    1.50
   5 -12  -2    8.10    2.70
  -5 -12   2    7.50    1.50
   5 -12  -2    6.20    1.70
   5  12  -2    4.30    2.20
  -5  12   2    7.80    2.90
  -4 -12   2   22.60    3.60
  -4 -12   2   24.50    2.60
   4 -12  -2   19.00    3.00
  -4 -12   2   20.90    2.50
   4 -12  -2   22.50    2.60
   4 -12  -2   22.70    2.80
   4  12  -2   22.90    3.30
  -4  12   2   21.80    3.40
   3 -12  -2    4.80    1.50
  -3 -12   2    4.70    1.40
   3 -12  -2    6.90    2.00
  -3 -12   2    9.90    1.70
  -3 -12   2    5.60    2.30
   3  12  -2    4.40    1.80
  -3  12   2    8.30    2.20
   2 -12  -2  705.03   33.10
   2 -12  -2  704.23   32.60
  -2 -12   2  698.93   32.80
  -2 -12   2  727.93   33.30
  -2 -12   2  656.93   32.50
   2  12  -2  714.53   32.90
   2  12  -2  706.33   33.30
  -2  12   2  708.53   33.40
  -1 -12   2   53.39    3.70
   1 -12  -2   47.30    3.50
   1 -12  -2   48.00    4.00
  -1 -12   2   51.39    4.00
  -1 -12   2   51.69    3.80
  -1  12   2   47.30    4.00
  -1  12   2   42.10    3.60
   1  12  -2   53.79    3.80
   1  12  -2   45.30    3.80
   0 -12   2  483.55   22.80
   0 -12  -2  486.85   22.80
   0 -12  -2  453.45   22.40
   0  12   2  481.45   22.60
   0  12  -2  463.85   22.80
   0  12  -2  471.95   22.70
   0  12   2  478.25   22.90
  -1 -12  -2    7.90    1.70
   1 -12   2    7.30    1.60
   1 -12   2    6.10    1.60
  -1 -12  -2    6.70    1.60
  -1  12  -2    5.70    1.50
  -1  12  -2    7.80    1.70
   1  12   2    7.20    1.70
   1  12   2    6.40    1.60
  -2 -12  -2    9.50    1.90
   2 -12   2   13.60    2.20
   2 -12   2   12.70    2.10
  -2 -12  -2    9.60    1.80
   2  12   2   15.50    2.20
  -2  12  -2    8.00    1.80
   2  12   2    9.20    1.80
  -2  12  -2    8.30    1.70
  -3 -12  -2   74.59    5.30
   3 -12   2   71.99    5.20
   3 -12   2   76.49    5.30
  -3 -12  -2   77.99    5.20
   3  12   2   78.59    5.20
  -3  12  -2   76.29    5.20
   3  12   2   75.29    5.20
  -3  12  -2   83.69    5.30
  -4 -12  -2   34.60    3.70
  -4 -12  -2   35.90    3.70
   4 -12   2   33.10    3.60
   4 -12   2   40.40    3.70
  -4  12  -2   32.20    4.00
   4  12   2   37.10    3.50
  -4  12  -2   43.10    3.80
   4  12   2   35.20    3.70
  -5 -12  -2    0.10    1.90
   5 -12   2   -0.60    1.70
  -5 -12  -2   -0.80    1.70
   5 -12   2    1.10    1.80
   5  12   2   -1.10    1.60
  -5  12  -2    2.70    1.60
   5  12   2    1.30    1.40
  -6 -12  -2   53.89    5.00
  -6 -12  -2   46.70    5.50
   6 -12   2   47.10    4.80
   6 -12   2   59.09    5.20
   6  12   2   62.79    5.20
   6  12   2   51.89    4.50
  -6  12  -2   58.09    5.10
  -7 -12  -2   38.70    4.60
   7 -12   2   42.70    5.10
  -7 -12  -2   37.60    4.10
   7 -12   2   31.40    4.40
   7  12   2   44.20    5.00
   7  12   2   31.90    4.10
  -7  12  -2   29.30    4.20
   7 -13  -2   23.20    3.20
   7 -13  -2   21.50    3.00
   7  13  -2   25.70    4.30
  -7  13   2   32.20    5.80
   6 -13  -2   39.80    3.80
  -6 -13   2   48.20    3.40
  -6 -13   2   38.20    3.10
   6 -13  -2   43.20    4.20
   6 -13  -2   31.60    5.00
   6  13  -2   28.60    4.40
  -6  13   2   31.00    5.00
   5 -13  -2   44.10    5.50
  -5 -13   2   44.00    3.40
   5 -13  -2   46.30    4.10
  -5 -13   2   38.30    3.40
   5 -13  -2   43.50    3.80
   5  13  -2   43.50    4.80
  -5  13   2   46.70    5.70
   4 -13  -2  100.59    6.30
  -4 -13   2   97.39    5.90
   4 -13  -2   88.39    5.90
  -4 -13   2  101.69    5.80
  -4 -13   2   88.69    7.40
   4 -13  -2   99.79    6.70
  -4  13   2   95.19    7.20
   4  13  -2   96.39    6.90
  -3 -13   2  150.18    9.20
  -3 -13   2  144.29    8.10
   3 -13  -2  147.89    8.90
  -3 -13   2  155.78    8.40
   3 -13  -2  158.18    8.40
  -3  13   2  149.79    9.20
   3  13  -2  148.19    9.00
  -2 -13   2  356.56   17.50
  -2 -13   2  358.76   18.10
   2 -13  -2  361.46   17.90
   2 -13  -2  357.26   17.40
  -2 -13   2  347.37   17.30
  -2  13   2  362.76   18.20
   2  13  -2  350.16   17.90
  -1 -13   2  150.68    7.90
   1 -13  -2  143.59    8.20
  -1 -13   2  138.49    8.20
  -1 -13   2  134.19    7.90
   1 -13  -2  131.59    7.60
   1  13  -2  132.99    8.10
  -1  13   2  143.09    8.30
  -1  13   2  135.59    7.70
   1  13  -2  147.19    8.10
   0 -13   2    4.60    1.40
   0 -13  -2    2.30    1.20
   0 -13  -2    1.00    1.40
   0 -13   2    3.80    1.60
   0  13  -2    3.20    1.30
   0  13   2    5.20    1.50
   0  13   2    2.00    1.20
   0  13  -2    2.60    1.30
   1 -13   2    0.30    1.30
   1 -13   2   -0.90    1.40
  -1 -13  -2    0.10    1.20
  -1 -13  -2    2.10    1.40
   1  13   2    0.90    1.10
   1  13   2    2.40    1.30
  -1  13  -2    1.00    1.40
  -1  13  -2    0.70    1.10
   2 -13   2    6.00    1.70
  -2 -13  -2    2.80    1.50
  -2 -13  -2    5.30    1.60
   2 -13   2    2.00    1.40
   2  13   2    2.70    1.40
  -2  13  -2    2.10    1.60
  -2  13  -2    4.10    1.50
   2  13   2    3.40    1.40
   3 -13   2  126.49    7.90
  -3 -13  -2  136.79    7.90
   3 -13   2  132.79    7.90
  -3 -13  -2  138.69    8.10
  -3  13  -2  133.89    7.90
   3  13   2  129.69    7.90
   3  13   2  128.49    7.80
  -3  13  -2  150.38    8.10
   4 -13   2   41.70    3.90
  -4 -13  -2   33.40    3.70
   4 -13   2   29.20    3.70
  -4 -13  -2   28.70    3.70
   4  13   2   37.30    3.60
   4  13   2   33.60    3.70
  -4  13  -2   28.10    3.60
   5 -13   2   11.90    2.40
  -5 -13  -2    4.40    2.10
   5 -13   2    8.90    2.40
  -5 -13  -2    9.30    2.50
   5  13   2    7.70    2.20
   5  13   2    6.10    1.90
  -5  13  -2    8.40    2.20
  -6 -13  -2   32.70    4.00
  -6 -13  -2   24.90    4.10
   6 -13   2   34.60    4.40
  -6 -13  -2   36.60    4.40
   6 -13   2   37.60    4.70
   6  13   2   41.10    4.20
   6  13   2   37.80    4.50
  -6  13  -2   39.50    4.70
  -7 -13  -2    1.10    2.20
   7 -13   2    2.20    2.60
   7 -13   2    7.60    3.00
  -7 -13  -2   -4.20    2.40
   7  13   2    4.90    2.70
   7  13   2   -0.70    2.10
  -7  13  -2    0.30    2.90
  -7 -14   2    2.60    1.30
   7 -14  -2    5.50    2.20
  -7 -14   2    2.20    1.20
   7 -14  -2    4.60    2.50
  -7  14   2    3.70    3.90
   7  14  -2    8.10    3.20
  -6 -14   2    5.10    1.60
  -6 -14   2    7.20    1.80
   6 -14  -2    1.20    2.00
   6 -14  -2    9.30    2.10
   6  14  -2    6.40    2.90
  -6  14   2    1.20    3.20
   5 -14  -2   63.79    4.90
  -5 -14   2   65.19    4.70
  -5 -14   2   70.59    4.60
   5 -14  -2   68.59    5.30
   5 -14  -2   60.19    6.20
  -5 -14   2   59.09    7.30
   5  14  -2   70.89    6.00
  -5  14   2   62.29    6.30
   4 -14  -2 1272.67   58.19
  -4 -14   2 1249.28   59.39
  -4 -14   2 1256.37   57.99
  -4 -14   2 1282.47   58.19
   4 -14  -2 1272.67   59.09
   4  14  -2 1268.17   59.19
  -4  14   2 1311.07   59.59
  -3 -14   2  302.87   16.00
   3 -14  -2  297.07   15.10
   3 -14  -2  309.27   15.90
  -3 -14   2  308.37   15.10
   3 -14  -2  312.47   15.50
  -3 -14   2  301.17   15.30
   3  14  -2  290.47   15.80
  -3  14   2  299.27   16.10
  -2 -14   2  686.43   32.20
   2 -14  -2  702.33   32.10
  -2 -14   2  665.73   32.60
  -2 -14   2  688.03   32.00
   2 -14  -2  691.03   32.60
   2  14  -2  647.54   32.60
  -2  14   2  702.73   32.90
  -1 -14   2  425.06   19.90
   1 -14  -2  400.86   19.70
  -1 -14   2  408.26   19.40
  -1 -14   2  405.06   19.60
   1 -14  -2  374.66   19.20
  -1  14   2  380.96   19.80
   1  14  -2  384.26   19.70
   0 -14  -2   83.99    5.40
   0 -14   2   86.79    5.80
   0 -14   2   89.89    5.70
   0 -14  -2   84.49    5.80
   0  14  -2   84.09    5.60
   0  14   2   76.09    5.70
   0  14   2   79.29    5.40
   0  14  -2   80.59    5.70
  -1 -14  -2   -0.30    1.50
   1 -14   2    1.30    1.50
   1 -14   2    2.60    1.60
  -1 -14  -2    1.60    1.30
   1  14   2    0.40    1.20
  -1  14  -2    0.40    1.20
   1  14   2    2.20    1.60
  -1  14  -2    0.80    1.50
   2 -14   2   23.20    3.30
  -2 -14  -2   17.60    2.50
   2 -14   2   17.30    2.70
  -2 -14  -2   20.60    3.10
   2  14   2   16.20    2.50
   2  14   2   20.60    2.80
  -2  14  -2   19.40    2.90
  -2  14  -2   20.70    2.80
  -3 -14  -2    2.30    1.90
   3 -14   2    0.40    1.60
   3 -14   2    0.10    1.60
  -3 -14  -2   -0.10    1.60
   3  14   2    3.10    1.70
  -3  14  -2   -0.60    1.40
   3  14   2    1.50    1.60
  -3  14  -2    0.10    1.70
   4 -14   2   20.20    3.10
   4 -14   2   19.20    3.20
  -4 -14  -2   26.00    3.30
  -4 -14  -2   30.20    3.60
   4  14   2   27.40    3.70
  -4  14  -2   21.00    3.10
   4  14   2   24.10    3.40
  -5 -14  -2    4.80    2.40
   5 -14   2    6.40    2.30
   5 -14   2    5.70    2.40
  -5 -14  -2    0.30    2.10
  -5  14  -2    1.30    1.90
   5  14   2    1.80    2.00
   5  14   2    1.90    1.80
   6 -14   2    0.60    2.40
   6 -14   2    1.70    2.60
  -6 -14  -2    1.20    2.90
  -6 -14  -2   -4.60    2.10
  -6 -14  -2   -1.80    1.90
   6  14   2   -1.30    1.90
  -6  14  -2    1.70    2.50
   6  14   2   -2.10    2.20
  -7 -14  -2   42.10    5.70
  -7 -14  -2   58.29    5.30
   7 -14   2   55.89    6.30
   7 -14   2   51.09    6.30
  -7  14  -2   45.20    6.40
   7  14   2   53.89    5.90
   7  14   2   55.29    5.40
  -7 -15   2   10.20    1.90
   7 -15  -2   10.20    2.70
   7 -15  -2    8.40    3.00
  -7 -15   2    8.70    1.80
  -7  15   2    7.60    4.70
   7  15  -2    9.10    3.70
   6 -15  -2  145.49    8.80
   6 -15  -2  145.69    9.10
  -6 -15   2  153.48    8.10
  -6 -15   2  146.59    8.20
  -6  15   2  144.79   11.10
   6  15  -2  144.99    9.90
   5 -15  -2    0.40    2.00
  -5 -15   2   -6.70    3.40
   5 -15  -2   -0.50    1.70
  -5 -15   2   -0.70    1.60
   5 -15  -2    3.00    3.30
  -5 -15   2    0.40    1.50
   5  15  -2   -3.90    2.00
  -5  15   2    0.60    2.90
  -4 -15   2   27.40    4.30
   4 -15  -2   33.00    4.80
  -4 -15   2   32.40    3.50
   4 -15  -2   33.20    3.90
  -4 -15   2   27.30    3.40
   4 -15  -2   26.10    3.50
   4  15  -2   38.00    4.60
  -4  15   2   21.60    3.90
   3 -15  -2   41.70    4.10
   3 -15  -2   34.70    4.60
  -3 -15   2   36.90    4.80
   3 -15  -2   41.60    3.80
   3  15  -2   42.10    4.40
  -3  15   2   39.80    4.70
   2 -15  -2  668.03   30.80
  -2 -15   2  678.33   30.70
  -2 -15   2  655.53   31.40
  -2 -15   2  638.34   30.90
   2 -15  -2  645.44   31.30
   2  15  -2  633.44   31.30
  -2  15   2  642.14   31.50
  -1 -15   2   13.10    2.40
  -1 -15   2   13.70    2.20
   1 -15  -2   10.60    2.00
  -1 -15   2   12.40    2.40
   1 -15  -2    8.10    2.20
   1  15  -2   13.20    2.40
  -1  15   2   11.70    2.50
   0 -15   2    0.70    1.40
   0 -15   2    1.50    1.60
   0 -15   2    4.80    1.90
   0 -15  -2    4.20    1.80
   0 -15  -2    1.60    1.40
   0  15  -2    1.00    1.50
   0  15   2    4.60    1.60
   0  15   2    0.80    1.50
  -1 -15  -2    2.20    1.70
   1 -15   2    1.10    1.50
  -1 -15  -2    1.70    1.40
   1 -15   2    1.60    1.70
   1  15   2    2.40    1.80
   1  15   2    2.70    1.50
  -1  15  -2   -0.10    1.30
  -2 -15  -2   -0.60    1.50
   2 -15   2    0.10    1.60
   2 -15   2   -3.10    1.60
  -2 -15  -2    3.00    1.90
   2  15   2    0.80    1.60
  -2  15  -2   -0.90    1.40
   2  15   2   -1.00    1.40
   3 -15   2  102.89    6.70
   3 -15   2   89.99    6.70
  -3 -15  -2  104.39    6.80
  -3 -15  -2   94.39    6.40
   3  15   2   90.09    6.50
   3  15   2   90.09    6.40
  -3  15  -2   98.09    6.60
   4 -15   2   11.70    2.60
  -4 -15  -2   12.20    2.40
  -4 -15  -2   10.60    2.40
   4  15   2    9.70    2.40
   4  15   2    5.60    2.60
  -4  15  -2    8.70    2.50
  -5 -15  -2   20.20    3.50
   5 -15   2   18.80    3.40
  -5 -15  -2   22.20    3.30
   5 -15   2   33.50    4.70
  -5  15  -2   19.00    3.20
   5  15   2   21.60    3.20
   5  15   2   22.80    3.40
   6 -15   2   37.90    5.10
  -6 -15  -2   31.90    4.10
   6 -15   2   44.60    5.40
  -6 -15  -2   33.60    4.40
  -6 -15  -2   31.90    4.60
   6  15   2   34.50    4.20
  -6  15  -2   26.80    4.10
   6  15   2   38.50    4.60
  -6 -16   2   14.10    2.50
   6 -16  -2   12.50    3.00
  -6 -16   2   12.40    2.30
   6 -16  -2   10.00    2.90
  -6  16   2   11.20    4.20
   6  16  -2   11.50    3.20
   5 -16  -2   23.40    3.20
   5 -16  -2   21.80    3.50
   5 -16  -2   26.70    4.80
  -5 -16   2   17.70    4.70
  -5 -16   2   20.20    2.80
  -5 -16   2   25.70    3.50
  -5  16   2   25.10    4.60
   5  16  -2   23.40    4.10
   4 -16  -2   55.69    5.00
   4 -16  -2   50.89    6.10
   4 -16  -2   55.79    4.90
  -4 -16   2   46.00    6.00
  -4 -16   2   54.59    4.40
  -4 -16   2   47.40    4.40
  -4  16   2   58.69    5.90
   4  16  -2   46.80    5.00
   3 -16  -2    8.90    2.80
  -3 -16   2    2.10    2.60
   3 -16  -2    6.80    2.30
  -3 -16   2    7.90    2.10
   3 -16  -2    5.80    2.00
   3  16  -2    5.00    2.30
  -3  16   2    8.40    2.90
   2 -16  -2 1469.45   68.79
   2 -16  -2 1507.85   68.59
  -2 -16   2 1509.45   68.49
  -2 -16   2 1488.85   68.89
  -2 -16   2 1460.05   68.09
   2 -16  -2 1541.65   68.29
   2  16  -2 1456.95   68.79
  -2  16   2 1516.85   69.19
   1 -16  -2   56.29    5.20
   1 -16  -2   54.89    4.50
  -1 -16   2   57.89    4.70
  -1 -16   2   58.49    4.90
  -1 -16   2   61.59    5.30
  -1  16   2   54.39    5.10
   1  16  -2   59.69    5.10
   0 -16  -2  790.72   37.40
   0 -16   2  800.02   37.50
   0 -16  -2  814.92   37.80
   0 -16   2  826.52   37.90
   0 -16   2  802.82   37.70
   0  16   2  783.52   37.50
   0  16   2  811.32   38.00
   0  16  -2  758.02   37.80
   1 -16   2    2.40    1.80
   1 -16   2    2.00    1.90
  -1 -16  -2    3.20    2.10
  -1 -16  -2    4.00    1.70
  -1  16  -2    4.00    1.80
   1  16   2    1.70    1.60
   1  16   2    1.80    1.60
   2 -16   2    2.00    2.00
  -2 -16  -2    1.80    2.00
  -2 -16  -2   -1.00    1.60
   2 -16   2    4.40    2.00
  -2  16  -2    1.70    1.60
   2  16   2   -3.10    1.50
   2  16   2    0.20    1.60
  -3 -16  -2    3.50    2.30
   3 -16   2    4.20    2.30
   3 -16   2    7.60    2.60
   3  16   2    6.40    2.30
  -3  16  -2    3.10    1.90
   3  16   2    6.60    2.20
  -4 -16  -2   30.70    4.30
  -4 -16  -2   22.60    3.40
   4 -16   2   22.70    3.60
   4 -16   2   29.20    4.10
   4  16   2   23.30    3.50
  -4  16  -2   27.90    4.20
   4  16   2   21.40    3.50
  -5 -16  -2   12.90    2.70
   5 -16   2   12.00    3.10
  -5 -16  -2   10.80    3.00
  -5 -16  -2   12.00    3.30
   5 -16   2    5.50    2.70
   5  16   2   12.90    3.10
  -5  16  -2    8.80    3.00
   5  16   2    7.10    2.40
   6 -16   2   12.10    3.40
  -6 -16  -2    9.60    3.00
  -6 -16  -2    7.50    2.60
   6 -16   2   13.20    3.80
  -6 -16  -2    7.50    3.60
  -6  16  -2    3.70    3.10
   6  16   2    6.70    2.80
   6  16   2    7.90    3.00
  -6 -17   2    2.70    2.30
   6 -17  -2    5.30    3.00
  -6 -17   2    5.00    2.10
   6 -17  -2    1.00    2.40
   6  17  -2    4.20    3.10
  -6  17   2   -2.00    3.80
   5 -17  -2   -0.80    2.30
  -5 -17   2    3.10    2.00
  -5 -17   2    2.40    2.20
   5 -17  -2   -0.10    2.00
  -5  17   2   -1.60    3.00
   5  17  -2   -1.50    2.50
   4 -17  -2    2.40    2.30
  -4 -17   2    4.50    2.10
   4 -17  -2    2.80    2.10
  -4 -17   2    1.60    2.00
   4  17  -2    1.90    2.50
  -4  17   2   -0.10    2.70
   3 -17  -2    0.10    1.90
  -3 -17   2    1.80    1.90
  -3 -17   2    1.80    3.00
   3 -17  -2    0.60    2.70
  -3 -17   2   -0.20    1.80
  -3  17   2   -1.40    2.10
   3  17  -2    2.60    2.00
   2 -17  -2  503.45   24.40
  -2 -17   2  498.95   24.00
   2 -17  -2  461.35   24.40
   2 -17  -2  512.85   24.10
  -2 -17   2  504.25   24.20
  -2 -17   2  488.35   24.80
   2  17  -2  475.25   24.60
  -2  17   2  495.05   24.90
  -1 -17   2  445.16   22.40
   1 -17  -2  422.06   22.80
   1 -17  -2  472.35   22.50
  -1 -17   2  477.15   23.10
  -1 -17   2  471.85   22.80
   1  17  -2  462.65   23.00
  -1  17   2  454.65   23.10
   0 -17  -2 1365.86   65.39
   0 -17   2 1412.86   65.49
   0 -17  -2 1403.16   64.99
   0 -17   2 1403.76   65.09
   0 -17   2 1426.86   65.29
   0  17   2 1434.66   65.69
   0  17  -2 1476.95   65.69
   1 -17   2  134.69    8.40
   1 -17   2  133.09    8.70
  -1 -17  -2  121.79    8.60
  -1 -17  -2  141.09    8.30
   1 -17   2  141.79    8.70
  -1  17  -2  140.09    8.60
   1  17   2  134.89    8.40
   1  17   2  138.89    8.80
  -2 -17  -2    7.90    2.20
   2 -17   2   10.00    2.60
   2 -17   2    6.40    2.40
  -2 -17  -2    4.90    2.40
   2  17   2    3.70    2.10
   2  17   2    7.40    2.30
  -2  17  -2    6.50    2.10
  -3 -17  -2    1.80    2.10
   3 -17   2    4.90    2.40
   3 -17   2    8.50    2.80
  -3 -17  -2    5.40    2.80
   3  17   2    5.10    2.40
  -3  17  -2    6.20    2.30
   3  17   2    6.60    2.40
  -4 -17  -2  173.18   10.10
   4 -17   2  180.08   10.70
  -4 -17  -2  180.98   10.50
   4 -17   2  152.18   10.20
  -4 -17  -2  161.38   10.00
   4  17   2  161.78   10.20
  -4  17  -2  155.98   10.20
   4  17   2  168.88   10.20
  -5 -17  -2   -0.70    2.10
  -5 -17  -2    2.20    2.60
   5 -17   2    3.80    2.60
   5 -17   2    1.80    3.20
  -5 -17  -2    5.30    3.20
   5  17   2    1.20    2.70
  -5  17  -2    3.80    2.70
   5  17   2    4.40    2.40
   6 -17   2   55.49    7.50
   6 -17   2   45.80    5.90
  -6 -17  -2   40.00    5.80
  -6 -17  -2   56.99    6.10
  -6 -17  -2   54.89    5.40
   6  17   2   49.99    5.80
   6  17   2   57.79    6.40
  -6  17  -2   49.40    6.40
   6 -18  -2    1.60    2.70
   6 -18  -2    0.50    3.00
  -6 -18   2    3.70    2.50
  -6 -18   2    2.50    2.40
  -5 -18   2   31.00    4.00
  -5 -18   2   16.90    3.10
   5 -18  -2   18.60    3.50
   5 -18  -2   13.80    3.20
   5  18  -2   18.20    3.80
  -5  18   2   16.40    4.70
   4 -18  -2   17.80    3.40
  -4 -18   2   17.00    3.00
   4 -18  -2   14.10    2.80
  -4 -18   2   18.00    2.90
   4  18  -2   15.40    3.30
  -4  18   2   14.30    3.90
   3 -18  -2   32.90    4.40
  -3 -18   2   23.40    3.20
  -3 -18   2   23.40    3.40
   3 -18  -2   22.60    6.50
   3 -18  -2   23.20    3.20
   3  18  -2   18.50    3.60
  -3  18   2   26.60    4.30
  -2 -18   2   12.40    2.80
  -2 -18   2   13.80    3.40
   2 -18  -2    9.10    2.40
   2 -18  -2   13.80    3.40
   2 -18  -2   14.40    3.00
  -2 -18   2   10.20    2.60
  -2  18   2    9.40    2.90
   2  18  -2    7.60    2.60
  -1 -18   2    4.10    2.10
   1 -18  -2    4.70    2.10
   1 -18  -2    1.30    2.50
   1 -18  -2    4.10    2.50
  -1 -18   2    8.40    2.80
  -1 -18   2    4.60    2.10
  -1  18   2    4.90    2.40
   1  18  -2    8.00    2.60
   0 -18   2  627.54   28.50
   0 -18  -2  558.84   28.60
   0 -18  -2  606.24   28.40
   0 -18   2  588.64   28.80
   0 -18   2  577.94   28.60
   0  18  -2  560.04   28.80
   0  18   2  590.94   29.00
  -1 -18  -2   70.19    6.00
   1 -18   2   73.19    5.90
  -1 -18  -2   73.49    5.50
   1 -18   2   65.09    6.00
   1 -18   2   66.19    5.50
  -1  18  -2   71.39    5.90
   1  18   2   60.59    5.50
   1  18   2   60.69    5.70
   2 -18   2  513.75   25.80
   2 -18   2  506.45   25.70
   2 -18   2  525.85   25.70
  -2 -18  -2  514.85   25.50
  -2 -18  -2  512.95   25.80
   2  18   2  514.25   25.80
   2  18   2  527.45   25.70
  -2  18  -2  548.05   26.00
  -3 -18  -2   64.09    5.60
   3 -18   2   52.59    5.70
  -3 -18  -2   61.29    6.00
  -3 -18  -2   58.19    5.50
   3 -18   2   55.99    6.00
  -3  18  -2   58.09    5.50
   3  18   2   57.99    5.30
   3  18   2   47.50    5.50
   4 -18   2    8.80    3.40
  -4 -18  -2    5.70    2.70
  -4 -18  -2    2.30    2.50
  -4 -18  -2    8.10    3.40
   4 -18   2    0.30    2.60
   4  18   2    4.70    2.70
  -4  18  -2    3.40    2.70
   4  18   2    2.50    2.30
  -5 -18  -2   33.60    4.50
   5 -18   2   52.89    6.90
  -5 -18  -2   47.80    6.90
   5 -18   2   38.70    5.40
  -5 -18  -2   43.80    5.50
   5  18   2   46.70    5.60
  -5  18  -2   50.59    6.10
   5  18   2   39.00    5.40
   5 -19  -2    2.00    3.10
  -5 -19   2    3.20    2.50
  -5 -19   2   -4.50    2.40
   5 -19  -2   -1.50    2.90
  -5  19   2    0.40    3.60
   5  19  -2    5.10    3.30
  -4 -19   2    1.40    2.40
   4 -19  -2   -2.00    2.10
   4 -19  -2    0.70    2.60
  -4 -19   2    3.50    2.30
  -4  19   2   -0.70    3.10
   4  19  -2   -2.10    2.60
  -3 -19   2    9.90    2.80
  -3 -19   2    7.10    2.50
   3 -19  -2   11.20    3.10
   3 -19  -2   11.00    2.70
  -3  19   2   12.30    3.50
   3  19  -2    9.80    2.90
   2 -19  -2   18.80    3.20
  -2 -19   2   16.50    3.20
   2 -19  -2   21.00    3.70
  -2 -19   2   17.60    3.10
   2  19  -2   19.50    3.60
  -2  19   2   14.70    3.40
  -1 -19   2   87.99    7.00
   1 -19  -2   80.59    6.20
   1 -19  -2   78.09    6.60
  -1 -19   2   77.09    6.30
   1 -19  -2   82.69    6.90
  -1 -19   2   86.59    6.60
  -1  19   2   81.59    6.90
   1  19  -2   83.09    6.60
   0 -19  -2   49.60    5.10
   0 -19   2   54.19    5.40
   0 -19   2   52.49    6.10
   0 -19   2   58.89    5.30
   0 -19  -2   51.89    5.60
   0 -19  -2   67.99    5.80
   0  19  -2   63.69    5.70
   0  19   2   51.29    5.50
  -1 -19  -2  150.98    9.10
   1 -19   2  146.69    9.50
   1 -19   2  142.89    9.00
  -1 -19  -2  150.18    9.40
  -1 -19  -2  144.19    9.50
   1 -19   2  131.99    9.40
   1  19   2  139.49    9.10
  -1  19  -2  143.49    9.30
   1  19   2  150.08    9.70
  -2 -19  -2    6.10    3.00
  -2 -19  -2    0.30    2.20
   2 -19   2    2.40    2.60
   2 -19   2   -1.80    2.20
   2 -19   2    4.10    3.00
   2  19   2    1.20    2.30
   2  19   2    0.40    2.30
  -2  19  -2    3.30    2.20
  -3 -19  -2    3.30    3.30
   3 -19   2    7.60    3.20
  -3 -19  -2    2.20    2.60
   3 -19   2    8.30    2.80
   3 -19   2    3.00    2.80
  -3 -19  -2    1.90    2.50
  -3  19  -2    5.30    2.60
   3  19   2    2.90    2.50
   4 -19   2    5.20    3.70
   4 -19   2   -3.40    2.60
  -4 -19  -2   -5.20    2.50
  -4 -19  -2    5.30    3.90
  -4 -19  -2    4.10    2.70
   4  19   2   -1.20    2.60
   4  19   2    1.50    2.50
  -4  19  -2   -0.80    2.50
   5 -19   2   18.70    5.30
  -5 -19  -2   15.50    4.60
   5 -19   2    7.80    3.40
  -5 -19  -2    9.10    3.30
  -5 -19  -2   10.10    3.20
   5  19   2    7.80    3.30
   5  19   2    9.50    3.30
  -5  19  -2    7.70    3.40
  -5 -20   2   58.59    6.30
   5 -20  -2   57.29    6.30
   5 -20  -2   62.39    6.80
  -5 -20   2   65.29    6.10
   5  20  -2   61.19    7.50
  -5  20   2   53.19    7.50
  -4 -20   2    4.60    2.50
  -4 -20   2   -2.70    2.60
   4 -20  -2    3.20    2.60
   4 -20  -2    3.60    3.30
  -4  20   2    0.10    3.30
   4  20  -2    0.00    2.80
  -3 -20   2   49.80    5.60
   3 -20  -2   44.20    5.70
  -3 -20   2   38.70    5.00
   3 -20  -2   44.30    5.20
   3  20  -2   36.40    5.30
  -3  20   2   44.30    6.10
   2 -20  -2   45.00    5.00
   2 -20  -2   30.70    5.20
  -2 -20   2   35.90    4.70
  -2 -20   2   34.90    4.70
  -2  20   2   45.60    5.60
   2  20  -2   33.00    5.00
  -1 -20   2  116.29    8.60
   1 -20  -2  115.89    8.90
   1 -20  -2  119.99    8.00
  -1 -20   2   95.09    8.40
  -1 -20   2  114.19    8.10
   1 -20  -2  108.59    8.30
   1  20  -2  113.99    8.30
  -1  20   2  131.09    8.90
   0 -20   2  124.59   10.20
   0 -20  -2  136.39    9.10
   0 -20   2  142.39    8.90
   0 -20  -2  114.09    9.80
   0 -20  -2  134.99    8.70
   0 -20   2  149.39    9.30
   0  20  -2  130.99    9.10
   0  20   2  134.59    9.30
   1 -20   2   65.39    6.40
   1 -20   2   63.89    6.10
  -1 -20  -2   83.29    6.50
  -1 -20  -2   72.29    6.00
  -1  20  -2   67.29    6.20
   1  20   2   61.89    6.20
   2 -20   2   81.09    6.70
  -2 -20  -2   81.99    6.80
  -2 -20  -2   77.29    7.90
  -2 -20  -2   81.59    6.60
   2 -20   2   80.59    7.30
  -2  20  -2   82.19    7.00
   2  20   2   83.49    7.00
   2  20   2   76.29    6.80
   3 -20   2   52.89    6.10
  -3 -20  -2   48.00    5.80
   3 -20   2   47.20    6.10
  -3 -20  -2   56.99    6.40
   3 -20   2   45.70    5.60
  -3 -20  -2   55.69    5.80
   3  20   2   47.90    5.60
   3  20   2   52.69    6.00
  -3  20  -2   52.49    5.70
  -4 -20  -2    3.80    2.80
   4 -20   2    3.60    3.20
   4 -20   2    4.40    3.00
  -4 -20  -2   -4.90    2.80
   4  20   2    4.60    3.10
   4  20   2    2.30    2.70
  -4  20  -2    2.70    3.10
   5 -20   2   13.70    3.90
  -5 -20  -2   10.00    4.10
  -5 -20  -2    8.40    3.50
   5 -20   2    0.60    3.20
   5  20   2    4.80    3.50
   5  20   2   10.10    3.90
  -5  20  -2    6.10    3.50
   4 -21  -2   10.00    3.20
  -4 -21   2    1.20    2.80
   4 -21  -2    0.70    3.20
  -4 -21   2   -2.50    3.00
   4  21  -2    2.90    3.20
  -4  21   2    2.60    4.00
   3 -21  -2    4.20    2.60
   3 -21  -2    0.50    3.10
  -3 -21   2   -4.40    2.70
  -3 -21   2    0.90    2.70
  -3  21   2   -1.80    3.10
   3  21  -2    6.30    3.30
   2 -21  -2    9.80    3.00
  -2 -21   2   12.80    3.50
  -2 -21   2   15.50    3.40
   2 -21  -2   10.80    3.60
   2  21  -2    5.10    3.00
  -2  21   2   11.40    3.80
   1 -21  -2  175.18   11.10
  -1 -21   2  170.78   10.80
   1 -21  -2  179.48   10.60
  -1 -21   2  170.38   10.50
  -1  21   2  155.98   11.00
   1  21  -2  162.98   10.90
   0 -21  -2   40.10    5.60
   0 -21   2   49.20    5.50
   0 -21  -2   41.70    5.10
   0 -21   2   44.80    5.60
   0  21  -2   35.60    5.20
   0  21   2   37.50    5.30
  -1 -21  -2   61.09    6.30
   1 -21   2   54.89    6.20
   1 -21   2   61.89    6.10
  -1 -21  -2   61.79    5.80
  -1  21  -2   62.19    6.20
   1  21   2   49.99    5.90
   2 -21   2   36.40    5.20
  -2 -21  -2   28.20    4.70
  -2 -21  -2   33.10    4.40
   2 -21   2   40.70    5.40
   2  21   2   36.80    5.30
  -2  21  -2   34.70    4.90
   3 -21   2    7.70    3.60
  -3 -21  -2    3.10    3.30
   3 -21   2    0.80    3.20
  -3 -21  -2    0.00    2.90
   3  21   2    4.60    3.00
  -3  21  -2    6.00    3.00
   3  21   2    8.30    3.30
   4 -21   2   -2.50    3.20
  -4 -21  -2    3.70    3.30
   4 -21   2    4.30    3.50
  -4 -21  -2   -4.70    3.20
  -4  21  -2   -2.70    3.00
   4  21   2   -0.30    2.90
   4  21   2    0.80    3.40
   4 -22  -2   60.49    7.70
  -4 -22   2   72.49    6.90
  -4 -22   2   63.19    8.80
   4  22  -2   62.99    7.80
  -4  22   2   56.09    7.80
  -3 -22   2    8.20    3.30
  -3 -22   2    2.80    3.40
   3 -22  -2   10.20    3.60
   3 -22  -2    8.20    3.40
   3  22  -2    6.40    3.60
  -3  22   2   10.10    4.30
  -2 -22   2   18.70    4.10
   2 -22  -2   16.30    4.20
  -2 -22   2   12.30    3.60
   2 -22  -2   21.70    3.90
   2  22  -2   15.00    4.40
  -2  22   2   21.30    4.50
   1 -22  -2   53.99    7.40
  -1 -22   2   58.99    6.60
  -1 -22   2   63.19    6.40
   1 -22  -2   63.49    6.30
  -1  22   2   55.99    6.50
   1  22  -2   52.29    6.20
   0 -22  -2   38.30    4.90
   0 -22   2   35.10    5.20
   0 -22  -2   43.10    5.90
   0 -22   2   41.20    5.40
   0  22  -2   38.60    5.70
   0  22   2   41.10    5.90
  -1 -22  -2   26.40    4.10
  -1 -22  -2   14.70    3.90
   1 -22   2   21.00    4.20
   1 -22   2   21.20    4.10
   1  22   2   26.20    4.40
  -1  22  -2   17.20    3.80
  -2 -22  -2   15.00    3.60
   2 -22   2    3.20    3.30
   2 -22   2   12.10    3.70
  -2 -22  -2    9.70    3.20
   2  22   2    5.00    3.00
  -2  22  -2    1.90    2.70
  -3 -22  -2    6.30    3.50
   3 -22   2   11.80    4.20
   3 -22   2    9.60    3.70
  -3 -22  -2   20.60    4.00
  -3  22  -2   11.70    3.70
   3  22   2    2.60    3.40
  -3 -23   2    1.00    3.50
   3 -23  -2    5.60    3.90
  -3 -23   2   -1.90    3.20
   3 -23  -2    4.90    3.50
   3  23  -2    2.10    3.50
  -3  23   2    1.00    4.00
   2 -23  -2    8.50    4.00
  -2 -23   2    7.00    3.50
  -2 -23   2    3.50    3.60
   2 -23  -2    9.10    3.60
   2  23  -2    3.20    3.30
  -2  23   2    6.60    4.00
  -1 -23   2    3.50    3.40
   1 -23  -2    6.10    3.40
   1 -23  -2    1.60    3.00
  -1 -23   2   11.70    3.60
   1  23  -2   -5.10    3.10
  -1  23   2   -3.00    2.80
   0 -23  -2    6.20    3.60
   0 -23  -2    4.30    3.70
   0 -23   2    9.40    3.80
   0 -23   2   10.50    3.60
  -1 -23  -2   28.50    4.60
   1 -23   2   31.30    4.90
  -1 -23  -2   31.60    5.20
   1 -23   2   30.20    5.10
   2 -23   2    5.10    3.90
   2 -23   2   -1.30    3.50
  -2 -23  -2   -2.20    3.70
  -2 -23  -2    8.80    3.40
  -3 -23  -2   -7.40    3.60
   3 -23   2    5.30    4.00
  -3 -23  -2    6.30    3.80
   3 -23   2    1.50    4.00
   3  23   2   -5.80    3.30
  -3  23  -2    3.10    4.40
  -2 -24   2   27.90    5.40
   2 -24  -2   33.80    5.40
   2 -24  -2   38.00    5.50
  -2 -24   2   31.20    4.90
  -2  24   2   25.40    5.40
   2  24  -2   28.10    5.30
   1 -24  -2    8.20    4.10
  -1 -24   2    1.60    4.00
   1 -24  -2    8.60    3.80
  -1 -24   2   13.70    3.80
   1  24  -2   10.60    4.00
  -1  24   2   -1.20    3.70
   0 -24  -2    5.40    3.90
   0 -24  -2    3.50    3.90
   0 -24   2   -1.80    3.70
   0 -24   2    7.20    3.70
   0  24   2    1.40    3.60
   0  24  -2    5.40    3.50
  -1 -24  -2    2.90    3.80
  -1 -24  -2    6.80    3.90
   1 -24   2   -8.50    3.70
   1 -24   2   -1.70    3.80
   1  24   2   -0.20    3.60
  -1  24  -2   -0.10    3.20
   8   0  -3   -4.70    3.20
   8   0  -3   -4.90    4.80
   6   0  -3   -3.70    2.60
   5   0  -3    1.90    2.40
   4   0  -3    1.00    0.60
   4   0  -3    1.60    1.80
   3   0  -3   -0.40    1.50
  -3   0   3   -0.60    0.20
   3   0  -3    0.50    0.70
   2   0  -3    3.10    1.40
   2   0  -3    0.70    0.70
  -2   0   3    0.60    0.50
   1   0  -3   -0.30    1.00
   1   0  -3    0.80    0.80
   0   0  -3   -0.70    0.80
   0   0  -3    1.60    0.90
   0   0   3    0.10    0.80
   1   0   3    1.30    1.00
  -1   0  -3    1.20    0.70
  -2   0  -3    0.70    0.40
   2   0   3    0.90    1.20
  -2   0  -3    0.90    1.00
   3   0   3   -0.50    1.10
  -3   0  -3    2.80    1.10
   4   0   3    1.90    1.40
  -4   0  -3    0.80    1.10
   5   0   3    0.60    1.60
  -5   0  -3    0.40    1.10
   6   0   3    1.20    1.60
  -6   0  -3   -0.40    1.30
  -7   0  -3   -0.90    1.40
   7   0   3   -0.50    1.90
  -8   0  -3   -1.90    1.20
   8   0   3    0.60    2.30
   8  -1  -3   -0.50    4.90
   8   1  -3    1.40    4.90
   8   1  -3    5.00    3.50
   7  -1  -3    6.80    3.80
   7   1  -3    1.50    4.00
   7   1  -3   11.00    3.50
   6  -1  -3   -2.90    2.50
   6   1  -3   -3.70    2.70
   5  -1  -3    2.40    0.60
   5  -1  -3    1.30    2.30
   5   1  -3   -1.80    2.20
   5   1  -3    1.60    0.50
   4  -1  -3    4.30    2.00
   4  -1  -3    4.90    0.80
   4   1  -3    4.50    0.80
   4   1  -3    5.00    2.30
  -3  -1   3   73.29    3.50
   3  -1  -3   63.29    3.80
   3  -1  -3   76.39    5.30
   3   1  -3   71.19    3.90
   3   1  -3   76.09    5.40
  -3   1   3   70.29    3.40
   2  -1  -3   25.10    1.90
   2  -1  -3   20.00    2.70
  -2  -1   3   19.70    1.60
   2   1  -3   22.60    1.90
  -2   1   3   17.90    1.50
   1  -1  -3   29.50    2.20
   1  -1  -3   24.10    2.60
   1   1  -3   25.70    2.10
   0  -1  -3   91.39    5.30
   0  -1  -3  103.49    5.30
   0  -1   3   87.09    5.20
   0   1  -3  102.39    5.40
   0   1   3   97.09    5.30
  -1  -1  -3   66.19    4.10
   1  -1   3   66.99    4.10
  -1  -1  -3   60.49    3.60
   1   1   3   64.59    4.10
  -1   1  -3   68.99    4.10
  -1   1  -3   66.09    3.70
   2  -1   3 2322.87  102.29
  -2  -1  -3 2217.18  102.19
   2   1   3 2363.66  102.29
  -2   1  -3 2200.88  102.19
  -3  -1  -3    1.80    1.20
   3  -1   3    3.10    1.40
   3   1   3    4.70    1.50
  -3   1  -3    2.80    1.10
   4  -1   3  978.00   45.00
  -4  -1  -3  964.40   44.80
   4   1   3  996.70   45.00
  -4   1  -3  973.00   44.70
  -5  -1  -3    1.60    1.30
   5  -1   3    2.80    1.80
  -5   1  -3    3.90    1.40
   5   1   3    2.00    1.60
   6  -1   3    1.50    1.70
  -6  -1  -3   -0.50    1.30
   6   1   3    0.50    1.70
  -6   1  -3   -0.20    1.30
   7  -1   3   15.90    3.00
  -7  -1  -3   16.80    2.30
   7   1   3   19.20    3.10
  -7   1  -3   20.40    2.30
   8  -1   3    2.00    2.40
  -8  -1  -3    0.20    1.30
  -8   1  -3   -0.30    1.20
   8   1   3    2.00    2.30
   8  -2  -3   -8.10    4.30
   8   2  -3   -9.90    4.90
   8   2  -3    2.70    3.10
   7  -2  -3   -3.80    3.20
   7   2  -3   -4.90    3.70
   7   2  -3    0.30    2.70
   6  -2  -3   44.90    2.10
   6  -2  -3   36.10    4.80
   6   2  -3   47.00    5.70
   6   2  -3   50.49    5.60
   5  -2  -3   87.09    4.30
   5  -2  -3   84.59    6.60
   5   2  -3   87.59    7.20
   5   2  -3   83.39    4.30
   4  -2  -3    3.60    1.90
   4  -2  -3    0.70    0.60
   4   2  -3    0.70    0.50
   3  -2  -3    1.00    0.70
  -3  -2   3    0.80    0.40
   3  -2  -3    2.10    1.60
  -3   2   3    0.50    0.30
   3   2  -3    1.00    0.60
   2  -2  -3   88.49    5.40
  -2  -2   3   72.99    4.40
   2  -2  -3   86.29    4.50
   2   2  -3   87.99    4.60
  -2   2   3   84.79    4.30
   1  -2  -3  178.28    9.20
   1  -2  -3  179.38    8.80
  -1   2   3  180.48    9.30
   1   2  -3  173.78    8.80
   0  -2  -3  403.46   18.40
   0  -2  -3  406.66   18.40
   0  -2   3  390.46   18.40
   0   2   3  393.46   18.40
   0   2  -3  409.96   18.50
   0   2   3  353.66   18.90
  -1  -2  -3  232.08   11.20
   1  -2   3  239.38   11.20
  -1  -2  -3  209.98   10.60
  -1   2  -3  240.38   11.20
   1   2   3  222.68   10.80
   1   2   3  222.08   11.10
  -1   2  -3  214.28   10.70
  -2  -2  -3  455.45   21.20
  -2  -2  -3  480.15   20.40
   2  -2   3  455.55   21.30
   2   2   3  437.66   21.20
  -2   2  -3  451.05   20.40
   2   2   3  423.56   20.50
  -2   2  -3  447.76   21.20
   3  -2   3  285.97   14.60
  -3  -2  -3  309.17   14.60
  -3   2  -3  309.27   14.50
   3   2   3  283.87   14.60
   4  -2   3  383.66   18.90
  -4  -2  -3  392.36   18.80
   4   2   3  372.76   18.90
  -4   2  -3  410.56   18.70
   5  -2   3    1.70    1.70
  -5  -2  -3    3.40    1.30
   5   2   3   -1.20    1.40
  -5   2  -3    1.70    1.20
   6  -2   3   90.09    6.30
  -6  -2  -3   91.49    5.60
   6   2   3   90.89    6.20
  -6   2  -3   90.59    5.60
  -7  -2  -3    2.50    1.50
   7  -2   3   -0.10    2.00
   7   2   3    0.40    1.90
  -7   2  -3    2.70    1.50
  -8  -2  -3    6.60    1.60
   8  -2   3    5.20    2.80
   8   2   3   10.90    2.60
  -8   2  -3    7.90    1.40
   8  -3  -3   13.30    6.00
   8   3  -3   22.30    4.40
   8   3  -3   11.10    6.90
   7  -3  -3   50.79    6.80
   7   3  -3   53.89    7.40
   7   3  -3   73.49    6.60
   6  -3  -3    1.60    2.60
   6  -3  -3    4.90    0.80
   6   3  -3    5.00    3.40
   6   3  -3    3.50    2.50
   5  -3  -3   27.70    1.90
   5  -3  -3   25.40    3.80
   5   3  -3   28.70    4.10
   5   3  -3   23.10    4.00
   5   3  -3   26.70    1.90
   4  -3  -3  147.99    8.60
   4  -3  -3  142.69    6.90
   4   3  -3  134.89    8.60
   4   3  -3  141.39    7.00
   3  -3  -3  166.48    8.10
  -3  -3   3  160.08    7.90
   3  -3  -3  172.38    9.30
   3   3  -3  171.18    8.20
  -3   3   3  160.08    7.80
   3   3  -3  174.58    9.50
   2  -3  -3   24.00    2.00
  -2  -3   3   34.20    2.20
   2  -3  -3   24.30    2.70
   2   3  -3   26.90    2.10
  -2   3   3   25.10    1.80
   2   3  -3   27.30    2.90
  -2   3   3   26.80    3.00
   1  -3  -3   18.80    2.20
   1  -3  -3   18.60    1.80
  -1   3   3   21.20    2.40
   1   3  -3   19.20    2.30
   1   3  -3   18.90    1.90
   0  -3   3 1067.19   44.70
   0  -3  -3 1037.20   44.60
   0  -3  -3  948.81   44.50
   0   3   3  931.41   44.70
   0   3   3  972.20   44.60
   0   3  -3  938.71   44.60
   0   3  -3  984.70   44.70
   1  -3   3   70.79    4.50
  -1  -3  -3   83.29    4.60
  -1  -3  -3   72.59    4.10
  -1   3  -3   73.89    4.10
  -1   3  -3   80.19    4.50
   1   3   3   76.59    4.30
   1   3   3   72.69    4.50
  -2  -3  -3  328.27   15.60
   2  -3   3  308.77   15.60
  -2  -3  -3  309.17   14.80
   2   3   3  305.97   15.60
  -2   3  -3  373.56   14.90
   2   3   3  311.47   14.90
  -2   3  -3  320.77   15.60
  -3  -3  -3    1.30    0.40
   3  -3   3    1.60    1.20
  -3  -3  -3    2.60    1.30
   3   3   3    1.30    0.50
   3   3   3    2.30    1.20
  -3   3  -3    1.60    1.00
  -3   3  -3    1.30    0.40
  -4  -3  -3   42.50    3.60
   4  -3   3   44.20    3.80
  -4   3  -3   46.70    3.40
   4   3   3   38.70    3.60
   5  -3   3   26.20    3.50
  -5  -3  -3   27.90    3.00
  -5   3  -3   23.40    2.70
   5   3   3   23.50    2.90
  -6  -3  -3  156.78    8.70
   6  -3   3  162.18    9.40
   6   3   3  166.58    9.30
  -6   3  -3  163.88    8.70
  -7  -3  -3   26.70    3.10
   7  -3   3   27.30    3.70
  -7   3  -3   25.60    3.00
   7   3   3   34.60    3.90
   8  -3   3   25.00    3.70
  -8  -3  -3   27.00    2.90
   8   3   3   35.10    4.60
   8   4  -3    8.40    3.40
   7  -4  -3    4.10    3.60
   7   4  -3    2.80    3.90
   7   4  -3    7.80    3.20
   6  -4  -3  195.18   11.50
   6  -4  -3  196.38    9.00
   6  -4  -3  191.88    9.00
   6   4  -3  181.48   11.30
   6   4  -3  181.88   12.20
   5  -4  -3  197.08   11.50
   5  -4  -3  206.98    9.50
   5   4  -3  190.98   11.50
   5   4  -3  199.68    9.60
   4  -4  -3  884.61   39.30
   4  -4  -3  804.32   37.70
   4   4  -3  851.41   37.80
   4   4  -3  800.92   39.30
   3  -4  -3   64.49    4.60
  -3  -4   3   60.09    3.40
   3  -4  -3   55.09    3.40
  -3   4   3   64.39    3.20
   3   4  -3   63.29    4.70
  -3   4   3   68.29    5.00
   3   4  -3   57.79    3.50
   2  -4  -3  327.87   17.20
   2  -4  -3  385.66   18.10
  -2  -4   3  392.36   17.30
  -2   4   3  381.86   17.20
  -2   4   3  363.66   18.20
   2   4  -3  376.76   18.20
   2   4  -3  369.66   17.40
   1  -4  -3  413.86   18.60
   1  -4  -3  392.66   18.80
   1   4  -3  408.66   18.60
   1   4  -3  385.86   18.90
  -1   4   3  380.56   19.00
   0  -4  -3  107.69    5.70
   0  -4   3  102.79    5.70
   0  -4  -3  101.49    5.60
   0   4  -3  104.19    5.70
   0   4   3  101.09    5.80
   0   4   3  104.89    5.60
   0   4  -3  102.69    5.70
  -1  -4  -3  139.39    7.30
   1  -4   3  164.08    7.60
  -1  -4  -3  152.88    7.80
   1  -4   3  152.08    7.80
  -1   4  -3  140.39    7.40
  -1   4  -3  162.28    7.80
   1   4   3  152.78    7.70
   1   4   3  122.29    7.70
   2  -4   3    3.10    1.20
   2  -4   3    3.00    0.80
  -2  -4  -3    2.00    0.60
  -2  -4  -3    2.60    1.30
   2   4   3    1.90    0.80
   2   4   3    0.80    1.00
  -2   4  -3    1.90    0.60
  -2   4  -3    3.60    1.10
  -3  -4  -3  196.08   10.10
  -3  -4  -3  199.48    9.10
   3  -4   3  212.18    9.20
   3  -4   3  186.78   10.10
   3   4   3  187.38    9.10
  -3   4  -3  203.18    9.10
  -3   4  -3  181.38    9.80
   3   4   3  180.08   10.00
   4  -4   3   34.00    3.30
  -4  -4  -3   31.50    3.20
   4  -4   3   27.00    1.70
   4   4   3   32.90    1.80
  -4   4  -3   33.50    2.90
  -4   4  -3   31.70    1.90
   4   4   3   24.80    3.10
   5  -4   3    9.00    2.20
  -5  -4  -3    3.30    1.60
   5   4   3    4.30    1.70
  -5   4  -3    4.30    1.40
   6  -4   3    5.20    2.30
  -6  -4  -3    3.50    1.70
  -6   4  -3    2.40    1.40
   6   4   3    6.20    2.00
   7  -4   3   80.39    6.30
  -7  -4  -3   75.49    5.00
  -7   4  -3   73.69    4.90
   7   4   3   75.89    5.70
   8  -4   3  291.17   16.40
  -8  -4  -3  314.47   14.70
   8   4   3  322.77   16.30
   8  -5  -3   -8.80    4.60
   8   5  -3    0.80    2.90
   8   5  -3   -8.70    5.30
   7  -5  -3   70.29    7.50
   7  -5  -3   79.89    4.10
   7  -5  -3   80.59    4.10
   7   5  -3   79.29    9.10
   7   5  -3   85.29    7.20
   6  -5  -3    0.10    0.70
   6  -5  -3    0.60    2.50
   6  -5  -3    2.50    0.80
   6   5  -3    0.90    2.40
   5  -5  -3  296.37   14.00
   5  -5  -3  317.07   15.90
   5   5  -3  285.77   15.90
   5   5  -3  299.87   14.10
   4  -5  -3   73.39    5.50
  -4  -5   3   72.99    3.50
   4  -5  -3   69.49    3.90
  -4  -5   3   68.59    3.40
   4   5  -3   68.49    4.00
   4   5  -3   62.49    5.30
  -4   5   3   74.79    5.80
  -3  -5   3   49.40    2.80
   3  -5  -3   44.00    2.90
  -3  -5   3   51.19    3.00
  -3   5   3   48.90    4.30
   3   5  -3   49.70    3.10
   3   5  -3   51.19    4.10
  -3   5   3   41.60    2.70
   2  -5  -3  669.43   30.80
  -2  -5   3  707.03   30.80
   2  -5  -3  663.13   31.40
  -2   5   3  650.53   31.70
   2   5  -3  666.93   31.60
  -2   5   3  690.33   30.70
   2   5  -3  667.03   30.90
   1  -5  -3  136.09    7.30
   1  -5  -3  141.39    7.00
   1   5  -3  133.49    7.00
  -1   5   3  129.29    7.40
   1   5  -3  131.29    7.40
   0  -5  -3   -0.20    0.80
   0  -5  -3   -0.30    0.70
   0  -5   3   -0.30    0.80
   0  -5   3   -0.80    0.80
   0   5   3   -0.70    0.70
   0   5  -3   -0.50    0.80
   0   5   3    1.20    0.90
   0   5  -3    0.80    0.90
  -1  -5  -3   62.89    3.70
   1  -5   3   62.59    3.80
  -1  -5  -3   63.69    4.10
   1  -5   3   66.99    4.10
  -1   5  -3   60.69    3.70
  -1   5  -3   66.49    4.10
   1   5   3   66.69    3.90
   1   5   3   59.99    4.00
  -2  -5  -3  267.37   13.20
  -2  -5  -3  247.68   12.60
   2  -5   3  281.47   13.30
   2  -5   3  280.47   12.70
   2   5   3  255.07   13.20
  -2   5  -3  255.97   13.10
   2   5   3  287.37   12.80
  -3  -5  -3    0.70    1.20
   3  -5   3    0.40    0.60
   3  -5   3    1.30    1.20
  -3  -5  -3    0.40    0.60
  -3   5  -3    0.90    0.60
   3   5   3    0.20    0.60
  -3   5  -3    0.00    0.90
   3   5   3   -0.50    1.10
  -4  -5  -3   13.00    2.20
  -4  -5  -3   14.00    1.50
   4  -5   3   14.90    2.40
   4  -5   3   15.90    1.40
  -4   5  -3   12.10    1.40
  -4   5  -3   13.00    2.00
   4   5   3   14.70    1.40
   4   5   3   12.00    2.00
   5  -5   3    5.90    0.80
  -5  -5  -3    4.20    2.00
   5  -5   3    5.60    2.00
   5   5   3    6.60    1.90
  -5   5  -3    6.80    1.80
   5   5   3    5.90    0.80
   6  -5   3  273.47   14.80
  -6  -5  -3  283.77   14.30
   6   5   3  294.37   14.70
  -6   5  -3  283.87   14.10
   7  -5   3   56.99    5.40
  -7  -5  -3   40.70    3.90
  -7   5  -3   38.70    3.70
   7   5   3   45.90    4.60
   8  -5   3  493.15   25.30
  -8  -5  -3  505.75   23.60
   8   5   3  527.75   25.10
   8  -6  -3   11.80    5.70
   8   6  -3   13.00    3.30
   8   6  -3    0.10    7.40
   7  -6  -3    9.50    1.30
   7  -6  -3    6.50    3.90
   7  -6  -3    9.20    1.20
   7   6  -3   11.10    3.20
   7   6  -3    7.50    4.70
   6  -6  -3  279.17   16.00
   6  -6  -3  312.77   14.00
   6   6  -3  302.17   16.30
   5  -6  -3   26.90    3.70
   5  -6  -3   22.70    2.00
   5   6  -3   20.50    3.50
   5   6  -3   26.10    2.20
  -5   6   3   19.50    3.70
   4  -6  -3   81.49    4.70
  -4  -6   3   93.49    4.60
  -4  -6   3   90.09    4.50
   4  -6  -3   94.29    6.20
  -4   6   3   87.79    6.60
   4   6  -3   88.89    4.90
   4   6  -3   83.09    6.20
   3  -6  -3  197.08   10.70
  -3  -6   3  212.78    9.80
   3  -6  -3  189.38    9.70
  -3  -6   3  207.38    9.60
  -3   6   3  204.98   11.20
   3   6  -3  190.48    9.90
   3   6  -3  194.58   10.80
  -2  -6   3  791.22   34.90
   2  -6  -3  759.02   34.80
   2  -6  -3  808.72   35.60
  -2   6   3  751.02   35.70
  -2   6   3  797.52   34.70
   2   6  -3  667.63   35.30
   2   6  -3  765.02   35.60
   1  -6  -3    2.00    1.20
  -1  -6   3    0.60    0.80
   1  -6  -3    0.60    0.70
  -1  -6   3    2.10    1.30
   1   6  -3    2.20    0.80
  -1   6   3    0.10    0.60
   1   6  -3    1.80    1.00
  -1   6   3    3.40    1.50
   0  -6  -3  979.90   44.30
   0  -6   3 1022.20   44.50
   0  -6  -3  988.40   44.30
   0  -6   3  970.20   44.30
   0   6   3  916.71   44.40
   0   6   3  952.00   44.20
   0   6  -3  944.21   44.30
   0   6  -3 1002.80   44.40
   1  -6   3   59.29    3.90
  -1  -6  -3   57.59    3.80
   1  -6   3   60.99    3.70
  -1  -6  -3   58.29    3.60
  -1   6  -3   57.89    3.80
   1   6   3   53.59    3.70
   1   6   3   55.39    3.70
  -1   6  -3   54.39    3.50
   2  -6   3    1.20    1.00
  -2  -6  -3   -0.90    1.00
  -2  -6  -3    0.10    0.60
   2  -6   3    0.30    0.60
   2   6   3   -0.60    0.90
  -2   6  -3    0.50    0.60
  -2   6  -3   -0.10    0.90
   2   6   3    1.40    0.80
   3  -6   3   24.50    1.90
  -3  -6  -3   24.60    2.80
  -3  -6  -3   17.80    1.80
   3  -6   3   18.10    2.60
   3   6   3   19.10    2.50
  -3   6  -3   26.20    2.60
  -3   6  -3   24.30    2.00
  -4  -6  -3   19.20    1.80
   4  -6   3   20.20    2.60
  -4  -6  -3   21.80    2.90
   4  -6   3   17.30    1.70
   4   6   3   16.10    1.70
  -4   6  -3   19.60    1.90
   4   6   3   17.80    2.40
  -4   6  -3   16.00    2.30
   5  -6   3   55.99    3.30
   5  -6   3   62.39    4.90
   5   6   3   53.89    4.50
  -5   6  -3   58.79    3.60
   5   6   3   55.69    3.30
   6  -6   3  741.13   33.00
   6  -6   3  724.93   34.70
  -6  -6  -3  730.33   34.20
   6   6   3  742.13   33.00
  -6   6  -3  707.03   33.90
   6   6   3  745.53   33.20
   6   6   3  728.73   34.50
  -7  -6  -3   19.80    2.70
   7  -6   3   12.50    3.20
   7   6   3   20.70    3.00
  -7   6  -3   16.40    2.30
  -8  -6  -3  378.26   17.80
   8  -6   3  374.66   19.70
   8   6   3  374.46   19.20
   8  -7  -3  115.89    6.00
   8  -7  -3  115.69    5.90
   8   7  -3  128.69    9.40
   7  -7  -3    7.90    1.40
   7  -7  -3   13.30    4.10
   7  -7  -3   10.10    1.40
   7   7  -3    8.20    3.00
   6  -7  -3   76.29    4.50
   6  -7  -3   84.79    4.70
   6  -7  -3   78.79    6.70
   6   7  -3   78.19    6.50
   5  -7  -3   60.99    3.70
   5  -7  -3   58.49    5.40
  -5   7   3   72.39    6.40
   5   7  -3   62.19    5.30
   5   7  -3   63.39    3.90
   4  -7  -3  171.18    9.10
   4  -7  -3  183.98   10.40
  -4  -7   3  175.58    8.90
  -4  -7   3  194.58    8.80
  -4   7   3  185.88   10.90
   4   7  -3  193.18    9.30
   4   7  -3  186.88   10.50
  -3  -7   3  287.27   13.20
   3  -7  -3  288.07   14.20
   3  -7  -3  260.57   13.10
  -3  -7   3  271.17   13.00
  -3   7   3  280.47   14.60
   3   7  -3  279.07   13.40
   3   7  -3  259.27   14.10
   2  -7  -3   71.39    4.90
  -2  -7   3   76.99    5.30
  -2  -7   3   77.69    4.50
  -2   7   3   76.09    5.30
  -2   7   3   71.39    4.20
   2   7  -3   76.19    5.10
   2   7  -3   80.59    4.60
  -1  -7   3   18.40    2.00
   1  -7  -3   23.40    2.40
   1  -7  -3   17.40    2.00
  -1  -7   3   23.00    2.70
   1   7  -3   21.50    2.10
   1   7  -3   17.50    2.20
  -1   7   3   23.90    2.70
   0  -7  -3 2014.80   91.49
   0  -7  -3 2041.00   91.49
   0  -7   3 2141.09   91.59
   0  -7   3 1939.51   91.59
   0   7  -3 2114.59   91.59
   0   7   3 1981.70   91.59
   0   7  -3 2011.00   91.59
   0   7   3 2032.10   91.39
  -1  -7  -3   75.39    4.50
   1  -7   3   69.99    4.50
   1  -7   3   76.19    4.70
  -1  -7  -3   79.29    4.70
  -1   7  -3   74.49    4.70
  -1   7  -3   72.39    4.40
   1   7   3   71.19    4.50
   1   7   3   81.29    4.60
  -2  -7  -3  686.13   33.30
   2  -7   3  665.73   33.30
  -2  -7  -3  729.43   33.00
   2  -7   3  795.12   33.10
   2   7   3  670.53   32.90
   2   7   3  695.63   33.30
  -2   7  -3  823.72   33.10
  -2   7  -3  691.63   33.40
   3  -7   3   -0.10    0.80
   3  -7   3    0.30    1.10
  -3  -7  -3   -0.50    1.30
  -3  -7  -3    0.40    0.70
  -3   7  -3    0.20    1.10
  -3   7  -3    0.00    0.70
   3   7   3    0.50    0.80
   3   7   3   -1.40    1.00
   4  -7   3   55.39    4.40
  -4  -7  -3   60.19    4.50
  -4  -7  -3   60.49    3.50
   4  -7   3   44.60    3.30
   4   7   3   54.69    4.20
  -4   7  -3   51.69    4.00
  -4   7  -3   50.89    3.50
   4   7   3   58.79    3.50
  -5  -7  -3  144.69    8.20
   5  -7   3  138.99    8.40
   5  -7   3  137.49    7.10
   5   7   3  142.89    8.20
   5   7   3  143.89    7.30
  -5   7  -3  138.89    8.00
   6  -7   3  823.92   38.70
   6  -7   3  806.92   37.20
  -6  -7  -3  814.72   38.20
  -6   7  -3  821.62   38.00
   6   7   3  840.02   38.60
   7  -7   3   10.00    2.90
   7  -7   3   13.50    1.60
  -7  -7  -3   14.30    2.50
  -7   7  -3   13.70    2.30
   7   7   3   10.90    1.60
   7   7   3   12.80    2.70
   7   7   3   10.20    1.60
   8  -8  -3  328.77   15.30
   8  -8  -3  326.47   15.40
   7  -8  -3   53.59    3.70
   7  -8  -3   46.00    7.00
   7  -8  -3   55.19    3.60
   7   8  -3   57.09    5.80
   6  -8  -3    4.80    1.30
   6  -8  -3    5.20    1.30
   6  -8  -3    8.60    3.00
   6   8  -3    1.60    2.30
  -5  -8   3   25.50    1.70
  -5  -8   3   22.20    1.60
   5  -8  -3   20.90    2.20
   5  -8  -3   28.80    3.90
  -5   8   3   21.80    3.90
   5   8  -3   19.30    3.30
  -4  -8   3  167.38    8.20
   4  -8  -3  163.98    8.30
   4  -8  -3  172.18    9.70
  -4  -8   3  157.78    8.10
   4   8  -3  159.88    9.60
  -4   8   3  163.28   10.10
   4   8  -3  166.78    8.60
  -3  -8   3    1.50    0.80
   3  -8  -3    1.20    0.90
  -3  -8   3    3.60    1.00
   3  -8  -3   -0.40    1.40
  -3   8   3    4.40    1.90
   3   8  -3   -0.90    1.30
   3   8  -3    1.60    1.00
  -2  -8   3   74.89    5.40
  -2  -8   3   67.09    4.40
   2  -8  -3   76.69    5.10
   2  -8  -3   75.29    4.40
  -2   8   3   75.99    5.30
  -2   8   3   75.29    4.30
   2   8  -3   67.59    4.40
   2   8  -3   71.59    5.00
  -1  -8   3    7.00    1.70
  -1  -8   3    4.60    1.20
   1  -8  -3    5.60    1.30
   1  -8  -3    7.80    1.70
   1   8  -3    5.20    1.40
  -1   8   3    6.50    1.60
  -1   8   3    8.30    1.40
   1   8  -3    7.10    1.50
   0  -8   3  598.24   27.90
   0  -8   3  623.44   28.10
   0  -8  -3  591.74   27.90
   0  -8  -3  586.94   27.80
   0   8   3  577.44   28.00
   0   8   3  609.94   27.90
   0   8  -3  601.64   28.00
   0   8  -3  601.54   28.00
  -1  -8  -3  520.05   24.60
   1  -8   3  525.55   24.80
   1  -8   3  517.05   24.70
  -1  -8  -3  539.55   24.80
  -1   8  -3  531.55   24.90
   1   8   3  530.65   24.80
   1   8   3  528.65   24.70
  -2  -8  -3   67.09    3.90
  -2  -8  -3   61.69    4.20
   2  -8   3   52.89    3.70
   2  -8   3   69.79    4.30
  -2   8  -3   66.09    4.20
  -2   8  -3   48.20    3.70
   2   8   3   58.09    3.90
   2   8   3   58.49    4.10
  -3  -8  -3   71.69    4.80
   3  -8   3   64.99    4.70
  -3  -8  -3   59.39    4.10
   3  -8   3   71.59    4.20
   3   8   3   68.09    4.70
   3   8   3   70.19    4.20
  -3   8  -3   67.79    4.60
   4  -8   3  205.18    9.50
  -4  -8  -3  183.88   10.10
  -4  -8  -3  181.48    9.40
   4  -8   3  181.08   10.20
   4   8   3  199.28    9.50
   4   8   3  187.88   10.10
  -4   8  -3  183.58    9.50
  -4   8  -3  178.68   10.00
   5  -8   3    0.80    1.10
  -5  -8  -3    1.20    1.80
  -5  -8  -3    3.30    1.50
   5  -8   3    4.90    2.00
  -5   8  -3    2.10    1.50
   5   8   3    6.70    1.90
  -5   8  -3    3.60    1.80
   5   8   3    4.40    1.20
  -6  -8  -3  284.77   14.80
   6  -8   3  290.87   15.30
   6  -8   3  277.97   13.80
  -6   8  -3  298.87   14.20
   6   8   3  291.27   15.00
   6   8   3  297.27   13.90
  -6   8  -3  284.27   14.60
   7  -8   3   18.90    3.70
  -7  -8  -3   22.80    3.00
   7  -8   3   26.90    2.50
  -7   8  -3   29.90    3.50
   7   8   3   20.80    2.60
   7   8   3   25.50    3.30
   8  -9  -3  345.47   17.30
   8  -9  -3  350.76   17.20
   8   9  -3  407.46   20.20
   7  -9  -3    1.40    1.40
   7  -9  -3    1.50    1.20
   7   9  -3    3.10    2.60
   6  -9  -3   34.00    5.10
   6  -9  -3   44.70    3.50
   6  -9  -3   44.70    3.30
   6   9  -3   43.60    5.10
  -5  -9   3    0.40    0.80
  -5  -9   3   -1.00    0.70
   5  -9  -3   -3.30    2.20
   5  -9  -3    1.20    1.00
   5   9  -3    0.40    1.80
  -5   9   3    1.00    2.70
   4  -9  -3    1.50    1.90
  -4  -9   3    2.80    1.10
  -4  -9   3    2.20    0.90
   4  -9  -3    3.20    1.10
   4   9  -3    1.00    1.80
  -4   9   3    4.00    2.40
   4   9  -3    1.90    1.20
  -3  -9   3  264.87   12.30
  -3  -9   3  269.47   13.70
   3  -9  -3  234.98   12.20
   3  -9  -3  258.77   13.30
  -3  -9   3  247.18   12.20
  -3   9   3  238.78   13.40
   3   9  -3  238.78   13.10
   3   9  -3  253.37   12.50
  -2  -9   3   30.70    3.10
  -2  -9   3   31.80    3.60
   2  -9  -3   33.70    2.80
   2  -9  -3   36.50    3.30
   2   9  -3   35.00    3.00
  -2   9   3   34.50    3.50
   2   9  -3   28.20    3.10
  -2   9   3   38.40    2.80
  -1  -9   3    2.30    1.10
  -1  -9   3    1.70    1.70
   1  -9  -3    1.50    1.10
   1  -9  -3    2.30    1.60
   1   9  -3    1.00    1.10
  -1   9   3    3.20    1.30
   1   9  -3    2.80    1.10
  -1   9   3    3.00    1.10
   0  -9   3  157.08    8.00
   0  -9  -3  136.19    7.80
   0  -9  -3  145.09    7.70
   0  -9   3  139.59    7.80
   0   9   3  135.59    7.60
   0   9   3  143.09    8.00
   0   9  -3  146.39    7.90
   0   9  -3  146.19    7.90
   1  -9   3   95.19    5.60
  -1  -9  -3   93.99    5.60
  -1  -9  -3   87.69    5.40
   1  -9   3   89.29    5.50
   1   9   3   92.09    5.50
   1   9   3   94.39    5.60
  -1   9  -3   90.99    5.60
  -1   9  -3   91.19    5.40
   2  -9   3    5.80    1.60
  -2  -9  -3    4.90    1.60
  -2  -9  -3    6.10    1.30
   2  -9   3    9.40    1.60
   2   9   3    6.50    1.50
   2   9   3    6.90    1.50
  -2   9  -3    7.40    1.60
  -2   9  -3    6.50    1.30
  -3  -9  -3    0.40    1.40
   3  -9   3    0.90    1.00
  -3  -9  -3    0.00    1.00
   3  -9   3    1.90    1.40
   3   9   3    0.00    1.10
  -3   9  -3    0.40    0.90
  -3   9  -3   -0.80    1.30
   3   9   3    0.10    0.90
  -4  -9  -3  624.74   27.40
  -4  -9  -3  493.05   26.50
   4  -9   3  544.65   26.60
   4  -9   3  590.84   27.40
   4   9   3  578.14   26.70
  -4   9  -3  615.54   27.30
   4   9   3  623.34   27.40
  -4   9  -3  525.85   26.60
   5  -9   3   91.79    5.30
  -5  -9  -3   88.69    6.20
  -5  -9  -3   93.29    5.50
  -5   9  -3   94.79    6.00
   5   9   3   84.19    6.70
  -5   9  -3   73.79    5.40
   5   9   3  103.79    5.40
   6  -9   3  164.18    8.40
   6  -9   3  158.78    9.80
  -6  -9  -3  159.18    9.40
  -6   9  -3  161.08    8.80
   6   9   3  164.48    8.40
   6   9   3  162.48    9.50
  -7  -9  -3   34.70    4.70
   7  -9   3   41.80    5.30
   7  -9   3   43.80    3.60
   7   9   3   45.80    4.90
  -7   9  -3   44.00    4.30
   7   9   3   43.80    3.40
   7 -10  -3   63.39    8.00
   7 -10  -3   85.29    5.30
   7 -10  -3   79.89    5.00
   7  10  -3   87.19    7.40
   6 -10  -3  151.38   10.40
   6 -10  -3  154.68    8.20
   6 -10  -3  158.78    8.50
   6  10  -3  156.48   10.00
  -6  10   3  156.38   10.80
   5 -10  -3   89.19    5.10
  -5 -10   3   79.59    4.70
   5 -10  -3   79.39    6.90
  -5 -10   3   86.89    4.60
   5  10  -3   79.89    6.30
  -5  10   3   94.09    7.70
  -4 -10   3   20.80    2.10
   4 -10  -3   16.10    2.20
  -4 -10   3   16.30    2.10
   4 -10  -3   18.30    2.90
   4  10  -3   13.50    2.00
  -4  10   3   20.50    3.60
   4  10  -3   15.30    2.80
  -3 -10   3   13.40    1.70
   3 -10  -3   14.10    2.50
  -3 -10   3   13.50    1.80
   3 -10  -3   17.00    2.20
  -3 -10   3   13.00    2.90
   3  10  -3   14.90    2.20
  -3  10   3   11.90    2.60
   3  10  -3   15.40    2.50
  -2 -10   3  123.49    7.80
   2 -10  -3  126.39    6.90
   2 -10  -3  133.69    7.50
   2  10  -3  121.19    7.00
  -2  10   3  123.29    7.70
  -2  10   3  124.39    6.90
   2  10  -3  125.59    7.50
  -1 -10   3   -0.30    1.20
   1 -10  -3   -1.50    0.90
   1 -10  -3    1.00    1.20
  -1 -10   3    1.00    1.10
   1  10  -3    0.10    1.00
   1  10  -3    0.60    1.00
  -1  10   3    1.30    1.00
  -1  10   3   -0.20    1.10
   0 -10  -3   99.79    6.70
   0 -10   3  102.29    6.20
   0 -10  -3  103.99    5.90
   0 -10   3   97.79    6.00
   0  10   3   96.09    5.90
   0  10   3  106.49    6.20
   0  10  -3   95.69    6.00
   0  10  -3   96.89    5.90
   1 -10   3   29.90    2.90
  -1 -10  -3   31.90    3.00
  -1 -10  -3   29.90    2.90
   1  10   3   27.60    2.80
  -1  10  -3   35.80    2.90
   1  10   3   29.90    2.80
  -1  10  -3   33.10    3.10
   2 -10   3  176.38    8.90
   2 -10   3  167.38    9.10
  -2 -10  -3  177.08    8.90
  -2 -10  -3  152.58    8.90
  -2  10  -3  155.38    8.70
   2  10   3  163.18    9.00
   2  10   3  170.68    8.90
  -2  10  -3  159.18    9.00
   3 -10   3   65.59    4.10
   3 -10   3   60.19    4.50
  -3 -10  -3   54.09    4.00
  -3 -10  -3   54.99    4.50
   3  10   3   51.29    3.80
   3  10   3   58.09    4.30
  -3  10  -3   44.30    3.70
  -3  10  -3   54.29    4.30
   4 -10   3  124.09    6.60
   4 -10   3  108.69    7.10
  -4 -10  -3  103.69    6.50
  -4 -10  -3  113.79    7.20
   4  10   3  121.09    6.60
  -4  10  -3  107.29    6.90
   4  10   3  112.89    7.00
  -4  10  -3  117.79    6.60
  -5 -10  -3   32.40    4.00
   5 -10   3   30.20    3.10
   5 -10   3   29.90    3.80
  -5 -10  -3   26.30    3.20
   5  10   3   33.60    3.00
  -5  10  -3   30.00    3.60
  -5  10  -3   27.70    3.20
   5  10   3   25.30    3.80
  -6 -10  -3   -0.10    2.20
   6 -10   3   -0.90    2.10
   6 -10   3    2.20    1.50
   6  10   3    0.90    1.40
   6  10   3    0.60    1.90
  -6  10  -3   -2.00    1.70
  -6  10  -3    4.20    2.00
   7 -10   3   27.80    4.20
   7 -10   3   38.20    3.60
  -7 -10  -3   33.90    4.00
   7  10   3   43.90    5.00
   7  10   3   30.60    3.30
   7 -11  -3   24.30    2.90
   7 -11  -3   27.20    3.20
  -7  11   3   22.00    5.10
   7  11  -3   25.30    4.20
   6 -11  -3  625.94   29.50
   6 -11  -3  644.14   29.80
  -6 -11   3  619.24   28.50
   6 -11  -3  658.63   31.50
  -6  11   3  623.74   32.00
   6  11  -3  638.54   31.30
  -5 -11   3  303.87   14.70
   5 -11  -3  303.77   15.20
   5 -11  -3  311.97   16.60
  -5 -11   3  319.37   14.90
   5  11  -3  290.37   16.40
  -5  11   3  333.17   17.60
  -4 -11   3   19.10    2.30
   4 -11  -3   14.50    2.00
  -4 -11   3   16.10    2.30
   4 -11  -3   12.60    2.70
   4  11  -3   15.40    2.30
   4  11  -3   14.50    2.90
  -4  11   3   19.40    3.70
  -3 -11   3   66.69    4.40
  -3 -11   3   65.69    4.30
   3 -11  -3   60.59    4.30
   3 -11  -3   69.49    5.20
  -3 -11   3   75.79    5.80
   3  11  -3   64.89    4.70
   3  11  -3   61.09    5.10
  -3  11   3   70.29    5.70
  -2 -11   3   88.29    5.30
  -2 -11   3   84.99    6.20
   2 -11  -3   89.09    5.90
   2 -11  -3   87.79    5.30
  -2  11   3   91.09    6.30
   2  11  -3   79.89    5.80
   2  11  -3   86.69    5.50
   1 -11  -3  101.39    6.30
  -1 -11   3   99.09    6.00
  -1 -11   3  107.49    6.50
   1 -11  -3   95.99    5.80
  -1  11   3  100.39    5.90
   1  11  -3   96.39    6.30
   1  11  -3  104.39    6.10
  -1  11   3   94.19    6.40
   0 -11  -3   15.30    2.20
   0 -11  -3   19.00    2.60
   0 -11   3   14.80    2.20
   0 -11   3   17.00    2.60
   0  11  -3   12.90    2.20
   0  11  -3   16.80    2.30
   0  11   3   17.10    2.50
   0  11   3   16.30    2.20
   1 -11   3    5.10    1.50
  -1 -11  -3    3.40    1.40
  -1  11  -3    4.20    1.40
   1  11   3    5.40    1.60
   1  11   3    3.90    1.40
  -1  11  -3    4.80    1.50
  -2 -11  -3   56.89    4.30
   2 -11   3   56.09    4.30
   2 -11   3   57.49    4.30
  -2 -11  -3   60.79    4.40
  -2  11  -3   67.59    4.30
   2  11   3   52.49    4.10
   2  11   3   52.29    4.20
  -2  11  -3   53.89    4.30
  -3 -11  -3   48.40    4.00
   3 -11   3   53.59    4.40
  -3 -11  -3   51.79    4.30
   3 -11   3   44.10    3.80
  -3  11  -3   50.59    4.20
   3  11   3   46.40    4.00
  -3  11  -3   37.70    3.50
   3  11   3   59.19    4.00
  -4 -11  -3    1.00    1.40
   4 -11   3    2.80    1.80
   4 -11   3    2.20    1.40
  -4 -11  -3    1.20    2.10
  -4  11  -3    4.10    3.10
   4  11   3    1.10    1.60
   4  11   3    1.40    1.20
  -4  11  -3    3.00    1.40
   5 -11   3    4.50    2.20
  -5 -11  -3    5.20    2.30
   5 -11   3    5.70    1.80
  -5 -11  -3    8.00    1.90
   5  11   3    3.60    2.20
  -5  11  -3    6.60    2.10
   5  11   3    4.90    1.60
  -5  11  -3    5.50    1.70
   6 -11   3   -1.80    2.30
  -6 -11  -3   -2.40    2.40
   6 -11   3   -2.60    1.60
   6  11   3    0.10    1.30
  -6  11  -3    2.90    2.20
   6  11   3   -1.50    2.10
  -6  11  -3   -1.80    1.80
   7 -11   3    6.00    2.10
  -7 -11  -3    1.70    2.70
   7 -11   3    2.90    3.10
  -7  11  -3    3.30    2.40
   7  11   3    7.00    2.90
   7  11   3    5.30    1.80
   7 -12  -3    8.40    2.30
   7 -12  -3    8.50    2.10
  -7  12   3    9.90    4.70
   7  12  -3   10.40    3.60
  -6 -12   3  591.24   27.20
   6 -12  -3  613.44   28.30
  -6 -12   3  587.24   27.10
   6 -12  -3  574.44   27.90
   6  12  -3  611.84   29.80
  -6  12   3  601.14   30.70
  -5 -12   3  198.68    9.80
   5 -12  -3  179.98   10.00
   5 -12  -3  190.68   11.40
  -5 -12   3  189.68    9.60
   5 -12  -3  191.08   10.40
   5  12  -3  197.48   11.50
  -5  12   3  186.98   12.10
  -4 -12   3  385.36   18.00
   4 -12  -3  350.56   19.10
  -4 -12   3  373.46   18.10
   4 -12  -3  379.56   18.20
  -4 -12   3  380.86   19.80
   4  12  -3  382.06   19.40
  -4  12   3  371.56   19.80
  -3 -12   3   53.19    5.40
  -3 -12   3   51.99    4.00
   3 -12  -3   50.19    4.70
  -3 -12   3   61.89    4.10
  -3  12   3   55.79    5.50
   3  12  -3   55.79    4.80
   3  12  -3   58.49    4.40
   2 -12  -3  103.19    6.20
  -2 -12   3  116.49    6.30
  -2 -12   3   90.09    6.10
   2 -12  -3  103.19    6.80
  -2 -12   3  118.39    7.30
   2  12  -3   91.49    6.60
   2  12  -3  115.69    6.60
  -2  12   3   97.89    6.90
   1 -12  -3  119.19    7.10
   1 -12  -3  110.39    6.50
  -1 -12   3  108.09    6.70
  -1 -12   3  117.29    7.20
   1  12  -3  109.29    7.00
   1  12  -3  112.69    6.80
  -1  12   3  111.59    7.20
  -1  12   3  115.99    6.60
   0 -12  -3    3.30    1.30
   0 -12  -3    2.70    1.50
   0 -12   3    2.30    1.60
   0 -12   3    2.50    1.40
   0  12   3    1.10    1.30
   0  12  -3    5.50    1.60
   0  12  -3    2.00    1.30
   0  12   3    2.90    1.60
   1 -12   3   31.30    3.20
   1 -12   3   31.90    3.20
  -1 -12  -3   27.00    3.10
  -1 -12  -3   27.80    3.20
   1  12   3   37.30    3.40
   1  12   3   35.40    3.20
  -1  12  -3   31.80    3.30
  -1  12  -3   34.70    3.20
   2 -12   3   72.39    5.30
  -2 -12  -3   84.39    5.20
  -2 -12  -3   73.29    5.30
   2 -12   3   72.89    5.10
   2  12   3   85.99    5.40
   2  12   3   73.89    5.30
  -2  12  -3   77.39    5.10
  -2  12  -3   73.69    5.30
   3 -12   3    0.20    1.50
   3 -12   3   -0.40    1.50
  -3 -12  -3    0.40    1.70
  -3 -12  -3    0.90    1.50
   3  12   3    0.60    1.60
   3  12   3    2.60    1.50
  -3  12  -3   -0.30    1.50
  -3  12  -3    0.10    1.20
   4 -12   3   59.69    4.80
  -4 -12  -3   67.39    4.90
   4 -12   3   75.29    5.50
  -4 -12  -3   68.09    5.50
  -4  12  -3   69.89    4.80
   4  12   3   66.19    4.80
   4  12   3   63.79    5.20
  -4  12  -3   65.29    5.30
   5 -12   3    7.80    2.50
  -5 -12  -3    7.80    2.20
  -5 -12  -3    8.90    2.70
   5 -12   3    7.20    2.10
   5  12   3    5.80    1.80
  -5  12  -3    5.50    2.00
  -5  12  -3    8.80    2.30
   5  12   3   10.50    2.40
  -6 -12  -3    1.80    2.60
   6 -12   3   13.70    2.60
   6 -12   3    6.70    3.00
  -6 -12  -3    8.30    2.80
   6  12   3    8.90    2.10
   6  12   3    5.90    2.50
  -6  12  -3    7.30    2.60
  -6  12  -3    4.80    2.20
  -7 -12  -3   26.70    3.90
   7 -12   3   23.10    4.20
  -7  12  -3   26.50    3.50
   7  12   3   26.40    4.00
   7 -13  -3   11.90    2.70
   7 -13  -3   12.10    2.40
   7  13  -3   17.40    3.70
  -7  13   3   10.00    5.00
   6 -13  -3  142.79   11.70
  -6 -13   3  146.29    7.70
  -6 -13   3  148.89    7.90
   6 -13  -3  156.48    8.60
   6 -13  -3  161.28    9.00
  -6  13   3  147.49   11.10
   6  13  -3  159.48   10.40
  -5 -13   3   46.40    3.70
   5 -13  -3   58.99    4.60
  -5 -13   3   51.69    3.90
   5 -13  -3   49.90    4.20
   5 -13  -3   45.60    5.90
   5  13  -3   51.09    5.50
  -5  13   3   40.00    6.00
   4 -13  -3 1812.32   81.99
  -4 -13   3 1799.42   80.79
  -4 -13   3 1734.63   82.39
   4 -13  -3 1761.92   80.89
  -4 -13   3 1810.02   80.69
   4  13  -3 1824.82   82.19
  -4  13   3 1761.92   82.39
  -3 -13   3  116.79    7.00
  -3 -13   3  126.89    8.40
   3 -13  -3  117.79    8.00
  -3 -13   3  116.69    6.90
   3 -13  -3  121.19    7.10
   3  13  -3  118.19    7.80
   3  13  -3  126.59    7.40
  -3  13   3  123.19    8.30
  -2 -13   3  401.56   19.30
   2 -13  -3  378.66   19.00
  -2 -13   3  383.36   19.00
  -2 -13   3  413.86   20.00
   2 -13  -3  391.86   19.60
   2  13  -3  382.86   19.30
  -2  13   3  379.76   19.90
   2  13  -3  403.16   19.90
  -1 -13   3  136.29    8.30
   1 -13  -3  132.69    7.70
  -1 -13   3  127.89    7.90
   1 -13  -3  144.79    8.20
  -1  13   3  139.29    8.40
  -1  13   3  142.99    7.80
   1  13  -3  138.39    8.00
   1  13  -3  127.09    8.10
   0 -13  -3  137.19    8.00
   0 -13  -3  130.19    7.50
   0 -13   3  119.29    7.60
   0 -13   3  135.59    8.00
   0  13   3  133.19    7.60
   0  13  -3  134.09    7.80
   0  13  -3  131.59    7.80
   0  13   3  126.59    7.90
  -1 -13  -3   96.49    6.20
  -1 -13  -3  101.59    6.40
   1 -13   3   92.39    6.30
   1 -13   3   99.89    6.50
   1  13   3   99.39    6.40
  -1  13  -3  104.79    6.40
   1  13   3  104.69    6.30
  -1  13  -3   89.89    6.20
   2 -13   3   11.40    2.30
   2 -13   3   10.30    2.30
  -2 -13  -3   15.30    2.40
  -2 -13  -3    8.10    2.10
  -2  13  -3    9.80    1.90
  -2  13  -3   12.90    2.40
   2  13   3   10.20    2.20
   2  13   3   11.70    2.20
  -3 -13  -3    8.60    2.20
   3 -13   3    1.90    1.90
   3 -13   3    6.80    2.10
  -3 -13  -3    6.80    2.20
   3  13   3    7.60    2.00
  -3  13  -3    9.60    1.90
   3  13   3    7.50    2.20
  -3  13  -3    8.10    2.30
   4 -13   3   17.90    3.10
  -4 -13  -3   18.70    2.80
   4 -13   3   13.70    2.60
  -4 -13  -3   19.30    3.10
   4  13   3   14.50    2.80
  -4  13  -3   14.50    2.70
  -4  13  -3   20.20    3.00
   4  13   3   22.30    3.00
  -5 -13  -3   21.40    3.40
   5 -13   3   26.60    3.70
  -5 -13  -3   17.30    3.00
   5 -13   3   21.90    3.40
  -5  13  -3   12.90    2.80
   5  13   3   18.20    2.60
   5  13   3   24.00    3.50
  -5  13  -3   18.40    2.80
  -6 -13  -3   30.30    4.10
  -6 -13  -3   21.30    3.60
   6 -13   3   28.40    4.10
   6 -13   3   22.40    3.70
   6  13   3   23.00    3.50
  -6  13  -3   17.60    3.20
   6  13   3   27.20    4.00
  -7 -13  -3   -3.00    3.00
   7 -13   3    2.60    3.40
   7 -13   3    2.50    2.60
   7  13   3    2.90    2.10
   7  13   3   -1.90    3.00
  -7  13  -3   -2.50    2.60
   7 -14  -3   19.10    3.10
   7 -14  -3   19.70    3.30
   7  14  -3   16.80    5.50
  -7  14   3   17.60    5.50
  -6 -14   3   17.50    2.40
  -6 -14   3   21.40    2.60
   6 -14  -3   15.30    2.90
   6 -14  -3   16.50    2.80
   6  14  -3   18.00    3.80
  -6  14   3   13.20    4.60
  -5 -14   3   53.89    4.10
   5 -14  -3   37.10    5.80
  -5 -14   3   42.80    3.70
   5 -14  -3   48.70    4.60
   5 -14  -3   47.30    4.20
  -5  14   3   49.00    6.20
   5  14  -3   35.80    5.00
   4 -14  -3  134.99    8.20
  -4 -14   3  148.69    8.20
  -4 -14   3  137.49   10.40
  -4 -14   3  156.98    8.20
   4 -14  -3  134.19    9.40
  -4  14   3  149.59   10.10
   4  14  -3  148.59    9.40
   3 -14  -3  313.37   16.60
   3 -14  -3  313.07   15.80
  -3 -14   3  336.47   17.20
  -3 -14   3  329.87   15.90
   3  14  -3  320.67   16.10
  -3  14   3  280.47   16.80
   3  14  -3  315.07   16.70
   2 -14  -3  371.46   18.30
  -2 -14   3  385.06   18.30
   2 -14  -3  368.56   18.90
  -2 -14   3  363.86   18.50
  -2 -14   3  368.66   19.10
   2  14  -3  389.16   18.60
   2  14  -3  368.66   19.00
  -2  14   3  362.56   19.20
  -1 -14   3   91.89    6.00
  -1 -14   3   86.09    6.30
   1 -14  -3   88.79    6.30
   1 -14  -3   94.49    5.70
  -1  14   3   87.79    5.70
   1  14  -3   80.89    6.00
  -1  14   3   84.59    6.30
   1  14  -3   81.29    5.80
   0 -14  -3   89.59    5.80
   0 -14   3   85.59    6.10
   0 -14  -3   91.89    6.10
   0 -14   3   83.99    5.90
   0  14  -3   87.89    6.00
   0  14  -3   81.19    6.00
   0  14   3   89.19    6.10
   0  14   3   85.09    5.70
   1 -14   3   34.00    3.60
  -1 -14  -3   31.00    3.40
  -1 -14  -3   31.50    3.80
   1 -14   3   29.80    3.60
   1  14   3   31.00    3.50
  -1  14  -3   28.10    3.40
   1  14   3   31.90    3.40
  -1  14  -3   35.40    3.60
  -2 -14  -3    0.40    1.80
   2 -14   3    1.60    1.70
   2 -14   3    1.30    1.80
  -2 -14  -3   -2.60    1.50
   2  14   3    0.90    1.60
  -2  14  -3   -0.20    1.40
   2  14   3    0.20    1.50
  -2  14  -3   -1.20    1.60
  -3 -14  -3    0.00    1.70
   3 -14   3    0.80    2.00
   3 -14   3    0.60    1.80
  -3 -14  -3    2.40    1.90
   3  14   3   -0.50    1.70
  -3  14  -3    0.30    1.50
  -3  14  -3    1.40    2.00
   3  14   3    2.00    1.80
   4 -14   3    3.50    2.00
  -4 -14  -3   -3.20    2.00
  -4 -14  -3    2.80    2.00
   4  14   3   -1.70    2.00
  -4  14  -3    0.30    1.60
   4  14   3    0.90    1.60
  -4  14  -3   -1.30    1.80
  -5 -14  -3    1.00    2.20
   5 -14   3   -0.70    2.10
  -5 -14  -3    2.30    2.40
   5 -14   3   -0.30    2.20
   5  14   3   -1.30    2.30
  -5  14  -3    1.20    2.00
  -5  14  -3   -0.10    2.20
   5  14   3   -1.30    1.70
  -6 -14  -3   13.20    3.50
   6 -14   3   10.90    2.80
  -6 -14  -3    3.30    2.90
   6 -14   3    7.70    3.20
   6  14   3    9.50    3.10
   6  14   3   10.10    2.40
  -6  14  -3    3.80    2.60
  -6 -15   3   38.70    3.30
   6 -15  -3   29.70    3.80
   6 -15  -3   28.70    3.60
  -6 -15   3   27.60    3.80
  -6  15   3   31.80    5.70
   6  15  -3   30.10    4.70
   5 -15  -3  105.69    7.30
  -5 -15   3  103.79    6.60
   5 -15  -3  102.99    6.90
  -5 -15   3  104.99    6.50
   5 -15  -3  109.89    9.50
   5  15  -3  114.69    8.40
  -5  15   3  110.59    9.00
  -4 -15   3  468.85   21.70
   4 -15  -3  425.56   21.70
   4 -15  -3  396.26   22.60
  -4 -15   3  451.45   21.50
  -4 -15   3  454.95   23.60
   4  15  -3  471.85   23.10
  -4  15   3  456.85   23.50
  -3 -15   3   30.10    4.30
   3 -15  -3   23.80    3.30
  -3 -15   3   28.90    3.60
  -3 -15   3   25.80    3.30
   3 -15  -3   23.30    3.80
   3  15  -3   27.20    4.10
  -3  15   3   20.30    3.80
  -2 -15   3  266.07   13.00
  -2 -15   3  261.27   13.90
  -2 -15   3  246.68   13.10
   2 -15  -3  224.58   13.50
   2 -15  -3  257.97   12.90
   2  15  -3  248.88   13.20
   2  15  -3  237.08   13.60
  -2  15   3  232.58   13.70
  -1 -15   3   66.89    5.20
  -1 -15   3   64.89    5.00
   1 -15  -3   58.29    4.70
   1 -15  -3   63.19    5.60
  -1 -15   3   64.09    5.50
  -1  15   3   65.19    5.50
   1  15  -3   67.89    5.40
  -1  15   3   62.99    4.90
   1  15  -3   63.69    5.00
   0 -15  -3    1.30    1.80
   0 -15   3    3.50    2.00
   0 -15  -3    2.20    1.70
   0 -15   3    7.50    2.10
   0  15   3    1.00    1.60
   0  15   3    3.70    1.80
   0  15  -3    5.30    1.90
   0  15  -3    5.40    1.90
  -1 -15  -3   -1.00    1.60
   1 -15   3    0.30    1.80
   1 -15   3    0.80    1.70
  -1 -15  -3    2.40    1.80
  -1  15  -3    1.50    1.80
   1  15   3    2.00    1.90
   1  15   3    2.30    1.70
  -1  15  -3    0.00    1.40
   2 -15   3    2.70    1.80
   2 -15   3    1.80    1.90
  -2 -15  -3   -0.90    1.80
  -2 -15  -3   -0.20    1.80
  -2  15  -3   -0.30    1.70
   2  15   3    1.00    1.60
  -2  15  -3   -0.20    1.50
   2  15   3    0.50    1.70
   3 -15   3    8.90    2.50
  -3 -15  -3    5.70    2.60
  -3 -15  -3   11.00    2.50
   3 -15   3    8.10    2.50
  -3  15  -3    6.20    1.90
   3  15   3    9.20    2.40
   3  15   3    9.10    2.40
  -4 -15  -3    0.20    2.40
  -4 -15  -3    4.60    2.20
   4 -15   3   -0.40    2.20
   4 -15   3   -1.10    2.20
  -4  15  -3    1.20    2.00
   4  15   3    0.80    2.40
   4  15   3    2.60    1.90
  -4  15  -3    1.30    2.20
   5 -15   3    5.10    2.50
  -5 -15  -3   -0.40    2.50
   5 -15   3    0.00    2.50
   5  15   3   -2.90    2.40
  -5  15  -3   -1.40    2.10
   5  15   3    0.30    2.10
   6 -15   3    7.30    2.90
  -6 -15  -3    3.70    3.20
  -6 -15  -3    2.20    2.90
   6 -15   3    1.10    3.00
  -6  15  -3    0.40    2.60
   6  15   3    7.50    3.10
   6  15   3    2.30    2.30
  -6 -16   3   89.09    5.80
   6 -16  -3   96.79    6.80
   6 -16  -3   84.39    7.10
  -6 -16   3   93.29    6.30
   6  16  -3   83.89    8.50
  -6  16   3   79.79    9.00
   5 -16  -3   16.60    3.20
  -5 -16   3   15.60    2.50
   5 -16  -3   13.10    2.60
  -5 -16   3   18.40    2.80
   5  16  -3   15.20    3.70
  -5  16   3   13.40    4.30
  -4 -16   3   35.30    8.30
  -4 -16   3   52.09    4.40
  -4 -16   3   53.09    4.50
   4 -16  -3   56.49    5.20
   4  16  -3   47.80    5.40
  -4  16   3   43.90    6.30
  -3 -16   3   35.20    4.90
   3 -16  -3   34.10    4.90
   3 -16  -3   33.00    3.80
  -3 -16   3   31.60    3.80
   3  16  -3   32.50    4.40
  -3  16   3   30.50    4.60
  -2 -16   3   98.49    6.90
  -2 -16   3  104.39    7.90
   2 -16  -3  100.79    6.50
   2 -16  -3   95.29    7.30
  -2 -16   3  111.89    7.40
  -2  16   3   99.99    7.50
   2  16  -3   98.29    7.20
  -1 -16   3   15.60    3.10
  -1 -16   3   15.30    2.80
  -1 -16   3   15.60    2.70
   1 -16  -3   15.00    2.60
   1 -16  -3   17.00    3.10
   1  16  -3   16.50    2.90
  -1  16   3    7.70    2.30
   1  16  -3   14.40    2.80
  -1  16   3   11.40    3.00
   0 -16   3   -0.10    1.90
   0 -16  -3   -0.70    1.50
   0 -16  -3   -0.20    2.10
   0 -16   3    5.60    2.40
   0  16  -3    1.30    1.80
   0  16  -3   -0.90    1.70
   0  16   3    0.10    1.70
   0  16   3   -0.50    1.80
   1 -16   3   18.30    3.10
  -1 -16  -3   16.30    2.70
   1 -16   3   15.70    2.90
  -1 -16  -3   15.10    2.90
   1  16   3   18.90    3.20
   1  16   3   15.90    2.90
  -1  16  -3   10.50    2.60
  -1  16  -3   16.80    2.90
  -2 -16  -3   19.30    3.10
   2 -16   3   12.70    2.90
   2 -16   3   17.50    3.10
  -2 -16  -3   16.30    2.80
   2  16   3   19.70    3.00
  -2  16  -3   21.90    3.20
  -2  16  -3   15.80    2.80
   2  16   3   18.00    3.10
  -3 -16  -3    3.70    2.20
   3 -16   3    3.00    2.20
   3 -16   3   -0.40    2.10
  -3 -16  -3    0.30    2.10
   3  16   3    3.30    2.10
  -3  16  -3    0.00    2.10
  -3  16  -3    1.00    1.80
   3  16   3    2.10    2.10
   4 -16   3    4.10    2.50
   4 -16   3    3.10    2.60
  -4 -16  -3    2.80    2.50
  -4 -16  -3    1.60    2.30
  -4  16  -3   -1.30    2.50
   4  16   3    3.70    2.00
   4  16   3    2.30    2.30
  -4  16  -3    4.40    2.20
  -5 -16  -3   20.50    3.40
   5 -16   3   17.00    3.60
  -5 -16  -3    8.50    3.30
   5 -16   3   15.90    3.10
  -5  16  -3   13.40    3.10
   5  16   3   12.30    2.90
   5  16   3   18.30    3.50
  -6 -16  -3   31.20    4.60
   6 -16   3   19.70    4.30
  -6 -16  -3   19.70    4.30
   6 -16   3   15.40    3.70
  -6  16  -3   16.30    3.60
   6  16   3   21.70    3.50
   6  16   3   31.40    4.50
  -6 -17   3  198.68   11.00
   6 -17  -3  216.88   12.40
  -6 -17   3  203.68   11.30
   6 -17  -3  220.78   12.00
   6  17  -3  219.48   13.90
  -6  17   3  178.48   15.60
   5 -17  -3  120.99    7.90
   5 -17  -3  118.49    8.20
  -5 -17   3  122.99    7.70
  -5 -17   3  122.69    7.40
  -5  17   3  100.89    9.40
   5  17  -3  114.09    8.90
   4 -17  -3   28.00    3.90
   4 -17  -3   36.50    4.40
  -4 -17   3   30.90    3.90
  -4 -17   3   27.00    3.80
  -4  17   3   27.80    5.00
   4  17  -3   22.70    4.00
   3 -17  -3   -0.50    1.90
  -3 -17   3   -2.10    1.70
   3  17  -3   -3.30    2.00
  -3  17   3   -0.20    2.60
   2 -17  -3    1.10    2.60
  -2 -17   3    8.10    2.40
  -2 -17   3    7.30    2.40
   2 -17  -3    2.20    1.80
  -2 -17   3    6.60    3.20
  -2  17   3    5.00    2.60
   2  17  -3    6.20    2.40
   1 -17  -3   11.40    3.00
  -1 -17   3   10.80    2.60
   1 -17  -3   13.60    2.50
  -1 -17   3    8.30    2.90
  -1 -17   3   14.20    2.60
   1  17  -3    8.50    2.60
  -1  17   3    8.30    2.40
  -1  17   3   12.00    3.00
   1  17  -3   12.00    2.80
   0 -17   3    0.70    2.10
   0 -17   3    4.60    2.30
   0 -17   3    6.10    2.40
   0 -17  -3    8.20    2.20
   0 -17  -3    4.40    2.70
   0  17   3    4.40    2.20
   0  17   3    2.50    2.20
   0  17  -3    5.00    2.20
   0  17  -3    1.50    2.10
  -1 -17  -3    2.00    2.30
   1 -17   3    4.00    2.40
  -1 -17  -3    2.00    1.90
   1 -17   3    2.30    2.20
  -1  17  -3    0.80    1.80
   1  17   3    2.90    2.10
  -1  17  -3    3.20    2.30
   1  17   3    2.50    1.90
  -2 -17  -3   33.00    4.20
   2 -17   3   31.60    4.70
  -2 -17  -3   26.50    4.00
   2 -17   3   29.10    4.10
  -2  17  -3   34.50    4.60
   2  17   3   31.50    4.10
  -2  17  -3   35.40    4.30
   2  17   3   34.90    4.50
   3 -17   3   23.60    3.90
   3 -17   3   35.30    4.90
  -3 -17  -3   31.50    4.20
  -3 -17  -3   36.20    4.60
   3  17   3   25.90    3.80
   3  17   3   25.30    3.80
  -3  17  -3   29.50    4.10
  -3  17  -3   29.30    4.30
   4 -17   3   24.90    4.00
  -4 -17  -3   17.70    3.70
  -4 -17  -3   28.00    4.00
   4 -17   3   23.50    4.10
  -4  17  -3   25.50    3.70
   4  17   3   29.90    4.40
   4  17   3   35.70    4.80
   5 -17   3    0.10    2.90
  -5 -17  -3    3.10    3.10
  -5 -17  -3    5.00    2.90
   5 -17   3   -2.50    3.10
   5  17   3   -0.60    2.40
  -5  17  -3    2.40    2.50
   5  17   3   -0.70    2.80
  -5 -18   3   20.00    3.10
   5 -18  -3   18.30    3.40
   5 -18  -3   18.90    3.70
  -5 -18   3   20.50    3.20
   5  18  -3   18.10    4.80
  -5  18   3   20.40    4.90
  -4 -18   3   27.10    3.60
   4 -18  -3   19.70    3.30
   4 -18  -3   20.90    3.50
  -4 -18   3   30.80    4.20
   4  18  -3   15.10    3.70
  -4  18   3   16.00    4.20
   3 -18  -3    2.20    2.10
  -3 -18   3    1.40    2.00
  -3 -18   3    0.90    2.80
   3 -18  -3   -2.00    2.20
   3  18  -3   -1.10    2.30
  -3  18   3   -1.80    2.50
   2 -18  -3   32.10    4.10
  -2 -18   3   34.90    4.40
  -2 -18   3   31.60    4.20
  -2  18   3   35.30    5.00
   2  18  -3   28.20    4.30
   1 -18  -3    1.60    2.70
  -1 -18   3    3.70    2.60
   1 -18  -3    2.10    1.90
  -1 -18   3    1.50    2.30
  -1 -18   3    4.90    2.30
  -1  18   3    5.10    2.70
   1  18  -3    0.90    2.30
   0 -18   3   19.90    3.40
   0 -18   3   18.60    3.60
   0 -18  -3   14.60    2.80
   0 -18   3   12.70    3.00
   0 -18  -3   14.60    3.50
   0  18   3   15.60    3.30
   0  18   3   14.00    2.80
   0  18  -3   11.10    2.70
   1 -18   3    2.50    2.60
  -1 -18  -3    4.30    2.30
  -1 -18  -3   -1.60    2.40
   1 -18   3    2.40    2.40
   1  18   3    1.20    2.10
   1  18   3    1.40    2.20
  -1  18  -3   -0.80    2.40
  -1  18  -3    2.50    2.20
  -2 -18  -3    3.40    2.30
   2 -18   3    1.60    2.70
  -2 -18  -3    2.30    2.80
   2 -18   3   -0.70    2.50
   2  18   3    2.50    2.30
  -2  18  -3    3.40    2.20
   2  18   3    3.60    2.30
  -3 -18  -3   16.70    3.80
  -3 -18  -3   26.10    3.80
   3 -18   3   23.40    4.00
   3  18   3   19.70    3.70
   3  18   3   24.60    3.90
  -3  18  -3   19.30    3.30
  -4 -18  -3   14.00    3.80
  -4 -18  -3   15.60    3.40
   4 -18   3   15.40    3.70
   4 -18   3   13.10    3.40
   4  18   3   13.90    3.30
   4  18   3   13.70    3.10
  -4  18  -3    8.70    2.80
  -5 -18  -3    5.70    3.70
   5 -18   3    5.80    3.40
  -5 -18  -3    4.00    3.20
   5 -18   3    7.60    3.70
   5  18   3   -0.40    3.00
   5  18   3    2.80    2.70
  -5  18  -3    1.60    2.90
   5 -19  -3    8.10    3.40
   5 -19  -3    0.50    3.00
  -5 -19   3   -0.20    2.50
  -5 -19   3    3.20    2.60
  -5  19   3    2.50    4.10
   5  19  -3    1.60    3.30
   4 -19  -3    0.00    2.40
   4 -19  -3    4.00    2.90
  -4 -19   3    0.50    2.20
  -4 -19   3    9.60    2.80
  -4  19   3   -1.50    3.40
   4  19  -3    5.50    3.10
   3 -19  -3    4.00    2.90
  -3 -19   3    2.70    2.70
   3 -19  -3   -2.70    2.00
  -3 -19   3   -1.70    2.20
   3  19  -3    1.70    2.60
  -3  19   3   -4.20    2.70
  -2 -19   3   -1.50    2.20
   2 -19  -3   -1.20    2.00
  -2 -19   3    2.00    2.50
  -2  19   3   -0.40    2.60
   2  19  -3   -0.30    2.20
   1 -19  -3    7.10    2.40
  -1 -19   3    8.00    2.70
  -1 -19   3    5.90    3.40
   1 -19  -3    4.80    3.40
  -1 -19   3    6.60    2.70
  -1  19   3    5.00    2.90
   1  19  -3    4.90    2.50
   0 -19  -3    5.30    2.30
   0 -19  -3    3.70    3.50
   0 -19   3    6.00    2.70
   0 -19   3    5.30    2.50
   0 -19   3    2.70    3.10
   0  19   3    1.40    2.40
   0  19   3   11.10    2.70
   0  19  -3    2.90    2.30
   1 -19   3    5.00    2.80
  -1 -19  -3    8.90    2.70
   1 -19   3    6.70    3.20
  -1 -19  -3    3.60    3.20
   1 -19   3    8.80    3.00
   1  19   3    8.30    2.90
   1  19   3    7.80    2.80
  -1  19  -3    5.20    2.60
  -2 -19  -3    1.00    3.00
   2 -19   3    1.60    2.90
  -2 -19  -3    2.80    2.60
   2 -19   3   -1.50    2.60
  -2  19  -3   -0.40    2.20
   2  19   3   -2.40    2.40
   2  19   3    0.60    2.40
   3 -19   3    8.70    3.20
   3 -19   3   13.40    3.60
  -3 -19  -3   13.70    3.60
  -3 -19  -3   10.30    3.20
   3  19   3    5.90    2.60
   3  19   3   10.50    5.50
  -3  19  -3    9.00    3.00
   4 -19   3   36.80    5.50
   4 -19   3   35.20    5.00
  -4 -19  -3   49.90    6.00
  -4 -19  -3   39.20    6.40
   4  19   3   44.10    5.70
  -4  19  -3   48.40    5.70
   4  19   3   52.39    6.10
  -5 -19  -3   27.80    5.40
   5 -19   3   11.80    4.40
  -5 -19  -3   16.70    4.00
   5  19   3   21.40    4.50
   5  19   3   20.50    4.10
  -5  19  -3   25.10    4.50
   4 -20  -3   16.10    3.50
   4 -20  -3   15.70    3.80
  -4 -20   3   13.40    3.10
  -4 -20   3   15.60    3.20
  -4  20   3    4.30    4.80
   4  20  -3   16.60    4.30
  -3 -20   3   72.89    6.70
  -3 -20   3   79.59    6.30
   3 -20  -3   76.39    7.10
   3 -20  -3   76.99    6.40
  -3  20   3   67.59    7.30
   3  20  -3   62.69    6.90
   2 -20  -3   15.50    3.70
   2 -20  -3   14.10    3.10
  -2 -20   3   17.00    3.60
  -2 -20   3   13.70    3.20
   2  20  -3   12.70    3.50
  -2  20   3   11.30    3.60
  -1 -20   3    9.60    3.40
  -1 -20   3   13.00    3.10
   1 -20  -3    9.70    2.80
   1  20  -3    8.00    3.10
  -1  20   3    8.10    3.20
   0 -20   3   63.09    6.20
   0 -20  -3   60.59    5.80
   0 -20   3   60.69    5.90
   0  20   3   52.99    5.90
   0  20  -3   56.99    5.90
   1 -20   3   37.30    5.40
   1 -20   3   33.90    4.80
  -1 -20  -3   31.20    5.30
  -1 -20  -3   44.20    5.30
   1 -20   3   28.00    4.50
   1  20   3   39.30    5.40
  -1  20  -3   35.50    4.90
   1  20   3   40.60    5.20
   2 -20   3  157.08   10.30
  -2 -20  -3  146.09    9.90
   2 -20   3  155.88   10.40
  -2  20  -3  143.29    9.70
   2  20   3  150.38   10.30
   2  20   3  149.09   10.00
   3 -20   3   26.70    4.60
   3 -20   3   47.30    6.40
  -3 -20  -3   28.70    4.50
  -3 -20  -3   32.70    5.70
   3  20   3   27.10    4.40
  -3  20  -3   35.40    5.40
   3  20   3   35.00    4.80
   4 -20   3    2.40    3.40
  -4 -20  -3   -1.30    3.20
   4  20   3    3.20    3.40
   4  20   3   -1.20    2.80
  -4  20  -3    3.90    3.00
  -4 -21   3   27.20    4.00
   4 -21  -3   18.30    3.70
  -4 -21   3   14.90    3.60
   4 -21  -3   18.10    4.40
  -4  21   3   13.00    5.00
   4  21  -3   15.90    4.50
   3 -21  -3   13.20    3.20
  -3 -21   3    7.70    3.20
  -3 -21   3    3.40    3.10
   3 -21  -3    9.40    3.80
  -3  21   3    1.90    4.20
   3  21  -3    9.00    3.90
  -2 -21   3   25.10    4.40
   2 -21  -3   27.10    4.50
  -2 -21   3   27.90    4.30
   2 -21  -3   29.40    4.10
   2  21  -3   27.10    4.50
  -2  21   3   15.50    4.50
  -1 -21   3    4.40    3.00
  -1 -21   3   -3.80    2.80
   1 -21  -3    1.00    2.40
  -1  21   3    2.10    3.20
   1  21  -3   -2.50    2.60
   0 -21  -3   61.69    6.20
   0 -21   3   58.69    6.70
   0 -21   3   61.49    6.30
   0  21   3   58.39    6.80
   0  21  -3   61.29    6.20
   1 -21   3    4.30    3.00
  -1 -21  -3    4.70    4.60
   1 -21   3    0.20    3.20
   1  21   3    8.90    3.40
   1  21   3    2.60    3.00
  -1  21  -3    1.90    2.90
   2 -21   3   23.50    4.40
   2 -21   3   23.90    4.30
  -2 -21  -3   24.80    4.00
   2  21   3   22.20    4.40
   2  21   3   22.00    4.30
  -2  21  -3   16.40    3.60
   3 -21   3    0.90    3.60
  -3 -21  -3    1.10    3.30
   3  21   3   -0.30    2.90
   3  21   3    2.00    3.40
  -3  21  -3    2.00    2.80
   3 -22  -3    3.30    3.10
   3 -22  -3   -2.70    3.40
  -3 -22   3   -5.70    3.10
  -3 -22   3   -2.60    3.40
   3  22  -3    4.80    3.30
  -3  22   3   -1.60    3.70
   2 -22  -3  283.27   15.20
   2 -22  -3  266.67   15.60
  -2 -22   3  257.27   14.80
  -2 -22   3  257.77   15.30
   2  22  -3  254.57   15.70
  -2  22   3  262.47   16.10
   1 -22  -3    0.60    3.30
  -1 -22   3    0.00    3.20
   1 -22  -3    3.90    3.10
  -1 -22   3    1.80    3.40
   1  22  -3   -1.50    3.10
   0 -22   3   73.39    7.70
   0 -22  -3   79.69    7.20
   0 -22   3   68.69    7.40
   0 -22  -3   76.29    7.50
   0  22   3   66.19    7.30
   0  22  -3   76.19    7.20
   1 -22   3   32.40    5.20
   1 -22   3   27.40    5.00
  -1 -22  -3   34.40    4.80
  -1 -22  -3   32.30    5.00
  -1  22  -3   30.50    4.70
   1  22   3   29.80    5.10
   2 -22   3   -1.20    3.40
  -2 -22  -3    6.10    3.50
   2 -22   3   -2.10    3.50
  -2 -22  -3   -3.40    3.30
   2  22   3    4.60    3.60
  -2  22  -3    2.80    3.10
   2  22   3    1.90    3.80
   3 -22   3    1.20    3.60
  -3 -22  -3   -2.00    3.80
  -3 -22  -3    6.70    3.90
   3 -22   3    4.20    3.90
  -3  22  -3   -3.90    3.10
   3  22   3    2.30    3.30
   3  22   3    4.90    4.10
  -2 -23   3  186.38   12.00
   2 -23  -3  201.58   13.00
   2 -23  -3  209.48   12.40
  -2 -23   3  178.58   12.30
  -2  23   3  194.68   13.50
   2  23  -3  182.78   12.80
  -1 -23   3   47.00    5.90
  -1 -23   3   40.80    5.70
   1 -23  -3   36.40    5.60
   1 -23  -3   42.40    5.40
  -1  23   3   38.70    6.10
   1  23  -3   44.20    6.30
   0 -23   3   26.20    4.70
   0 -23  -3   22.10    4.50
   0 -23  -3   27.80    4.90
   0 -23   3   25.40    4.70
   0  23   3   23.60    4.90
   0  23  -3   17.90    4.30
  -1 -23  -3   29.40    4.90
   1 -23   3   32.10    5.40
   1 -23   3   27.40    5.10
  -1 -23  -3   33.60    5.20
  -1  23  -3   30.50    5.80
   1  23   3   30.60    5.50
   2 -23   3   -3.80    3.80
   2 -23   3    1.00    3.80
  -2 -23  -3    3.30    3.80
  -2 -23  -3    5.50    3.90
  -2  23  -3    0.40    3.90
   2  23   3   -1.30    3.20
   8   0  -4   23.40    5.50
   7   0  -4   -8.80    4.00
   6   0  -4   29.60    5.20
   6   0  -4   40.60    2.40
   5   0  -4    5.20    2.90
   5   0  -4    5.70    1.10
   4   0  -4   -0.20    2.30
   4   0  -4    1.40    1.00
  -3   0   4  132.59    6.70
   3   0  -4  133.49    7.10
   3   0  -4  148.19    8.70
  -2   0   4   12.60    1.60
   2   0  -4   12.90    1.80
   2   0  -4   11.60    2.40
   1   0  -4  230.88   12.00
   1   0  -4  231.68   11.50
   0   0   4   25.30    2.60
   0   0  -4   25.50    2.60
   0   0  -4   24.10    2.60
   1   0   4    1.70    1.30
  -1   0  -4    1.50    1.00
  -1   0  -4    2.40    1.20
  -2   0  -4 1128.29   52.89
  -2   0  -4 1307.67   52.99
   2   0   4 1133.69   53.89
  -2   0  -4 1144.09   53.89
  -3   0  -4    7.80    1.70
   3   0   4    3.90    1.70
   4   0   4  317.97   16.20
  -4   0  -4  323.77   16.10
  -5   0  -4   40.50    3.90
   5   0   4   40.80    4.40
   6   0   4   28.30    3.80
  -6   0  -4   34.60    3.70
   7   0   4   12.40    3.00
  -7   0  -4    8.00    2.20
   8   1  -4   -2.10    3.50
   7  -1  -4   -8.20    3.70
   7   1  -4   -6.20    4.50
   7   1  -4    4.10    3.50
   6  -1  -4  322.37   14.90
   6  -1  -4  314.17   17.90
   6   1  -4  320.57   18.10
   6   1  -4  330.07   14.90
   5  -1  -4    3.20    1.00
   5  -1  -4    2.30    2.70
   5   1  -4    1.10    2.80
   5   1  -4    1.90    0.90
   4  -1  -4  191.18   11.50
   4  -1  -4  195.78    9.60
   4   1  -4  192.88    9.60
   4   1  -4  200.88   11.70
   3  -1  -4  190.98    9.50
   3  -1  -4  195.48   10.90
  -3  -1   4  201.68    9.20
  -3   1   4  182.18    9.10
   3   1  -4  180.98    9.50
   3   1  -4  196.68   11.10
   2  -1  -4  439.36   20.10
  -2  -1   4  450.95   20.00
   2  -1  -4  420.76   20.90
  -2   1   4  408.86   19.80
   2   1  -4  403.26   20.00
   2   1  -4  439.56   21.10
   1  -1  -4   20.80    2.70
   1  -1  -4   21.40    2.40
   1   1  -4   21.20    2.40
   1   1  -4   20.30    2.80
   0  -1   4   45.70    3.60
   0  -1  -4   54.99    3.70
   0  -1  -4   46.30    3.60
   0   1  -4   50.79    3.70
   0   1  -4   48.70    3.60
   0   1   4   44.20    3.50
  -1  -1  -4  122.79    6.80
  -1  -1  -4  124.29    6.30
   1  -1   4  116.79    6.80
  -1   1  -4  115.19    6.70
  -1   1  -4  120.19    6.40
   1   1   4  107.59    6.60
  -2  -1  -4  834.62   40.70
  -2  -1  -4  839.82   39.80
   2  -1   4  933.61   40.90
   2   1   4  879.81   40.80
  -2   1  -4  890.81   39.80
  -2   1  -4  885.71   39.90
  -2   1  -4  925.21   40.90
  -3  -1  -4  133.89    7.70
   3  -1   4  138.09    7.90
   3   1   4  131.19    7.80
  -3   1  -4  136.59    7.70
   4  -1   4   28.80    3.60
  -4  -1  -4   24.30    3.10
  -4   1  -4   22.10    2.90
   4   1   4   18.30    2.80
   5  -1   4   22.50    3.30
  -5  -1  -4   20.40    2.90
  -5   1  -4   21.10    2.90
   5   1   4   24.40    3.40
   6  -1   4   10.90    3.00
  -6  -1  -4    8.50    2.20
   6   1   4   10.30    2.80
  -6   1  -4    7.80    2.10
  -7  -1  -4   16.60    2.90
   7  -1   4   26.40    3.90
  -7   1  -4   29.40    3.70
   7   1   4   24.80    3.60
   8   2  -4   -2.30    3.70
   7  -2  -4    5.60    4.50
   7   2  -4    5.80    5.00
   7   2  -4    4.50    3.80
   6  -2  -4  180.28   11.60
   6  -2  -4  170.08    8.70
   6   2  -4  189.28    8.80
   6   2  -4  196.18   11.80
   6   2  -4  180.78   12.20
   5  -2  -4   74.69    6.60
   5  -2  -4   76.49    4.40
   5   2  -4   80.29    4.40
   5   2  -4   83.29    7.40
   4  -2  -4  328.67   16.90
   4  -2  -4  373.86   18.80
   4   2  -4  350.86   17.00
   4   2  -4  400.56   19.20
  -3  -2   4  267.37   11.90
   3  -2  -4  258.27   13.50
   3  -2  -4  230.98   12.10
   3   2  -4  257.07   12.30
  -3   2   4  246.98   11.80
  -2  -2   4    2.30    1.00
   2  -2  -4    2.50    1.80
   2  -2  -4    3.00    1.10
   2   2  -4    1.60    1.00
  -2   2   4    0.50    0.80
   1  -2  -4  197.58   10.30
   1  -2  -4  196.48    9.80
   1   2  -4  184.88    9.80
   0  -2  -4  861.91   39.80
   0  -2   4  841.32   39.80
   0  -2  -4  870.21   39.80
   0   2  -4  883.71   39.90
   0   2  -4  857.71   39.80
   0   2   4  889.71   39.80
   1  -2   4    2.50    1.40
  -1  -2  -4    2.00    0.90
  -1  -2  -4    4.30    1.40
  -1   2  -4    2.60    1.10
   1   2   4    1.50    1.30
  -1   2  -4    1.00    1.10
  -2  -2  -4   39.70    2.50
   2  -2   4   40.10    3.60
  -2  -2  -4   40.20    3.50
   2   2   4   36.90    3.40
  -2   2  -4   39.40    3.30
  -3  -2  -4    1.00    0.40
   3  -2   4    0.90    1.50
  -3  -2  -4    1.70    1.40
  -3  -2  -4    0.40    0.30
  -3   2  -4    2.00    1.30
  -3   2  -4    1.00    0.40
   3   2   4   -0.30    1.40
  -3   2  -4    0.60    0.30
   4  -2   4   84.59    5.80
  -4  -2  -4   80.19    5.60
  -4   2  -4   82.79    5.50
   4   2   4   84.19    5.80
  -5  -2  -4   59.89    4.80
   5  -2   4   49.20    5.10
  -5   2  -4   59.19    4.60
   5   2   4   59.59    5.00
  -6  -2  -4   80.69    5.90
   6  -2   4   83.59    6.60
  -6   2  -4   88.99    5.90
   6   2   4   87.39    6.40
   7  -2   4   -1.50    2.50
  -7  -2  -4   -1.60    1.90
  -7   2  -4   -0.20    1.90
   7   2   4    1.50    2.40
   8   3  -4   -1.10    3.60
   7  -3  -4    8.10    4.70
   7   3  -4    1.10    5.20
   7   3  -4    6.70    3.60
   6  -3  -4    8.20    3.50
   6  -3  -4    6.10    1.20
   6   3  -4    2.00    3.80
   6   3  -4    8.60    1.20
   6   3  -4    7.50    3.00
   5  -3  -4  147.69   10.00
   5  -3  -4  159.28    7.90
   5   3  -4  158.88   10.80
   5   3  -4  165.68    8.00
   5   3  -4  155.38   10.20
   4  -3  -4  463.45   21.70
  -4  -3   4  440.96   19.30
  -4  -3   4  428.36   19.30
   4  -3  -4  418.96   19.90
   4   3  -4  429.56   21.80
   4   3  -4  390.36   19.90
   3  -3  -4   64.29    4.90
  -3  -3   4   57.49    3.40
   3  -3  -4   55.59    3.70
   3   3  -4   56.29    3.70
   3   3  -4   62.39    4.90
  -3   3   4   54.69    3.20
   2  -3  -4  237.08   12.40
  -2  -3   4  250.07   11.60
   2  -3  -4  219.88   11.60
  -2   3   4  236.78   11.40
   2   3  -4  235.78   12.50
   2   3  -4  236.08   11.70
   1  -3  -4   38.40    3.50
   1  -3  -4   39.50    3.20
   1   3  -4   45.90    3.30
   1   3  -4   46.80    3.80
  -1   3   4   40.70    3.90
   0  -3  -4 1748.63   75.49
   0  -3  -4 1607.94   75.29
   0  -3   4 1626.84   75.39
   0   3  -4 1723.23   75.59
   0   3  -4 1685.73   75.49
   0   3   4 1589.24   75.49
   0   3   4 1711.53   75.39
  -1  -3  -4   42.50    3.40
  -1  -3  -4   36.80    2.70
   1  -3   4   39.80    3.30
  -1   3  -4   34.00    2.70
  -1   3  -4   35.50    3.10
   1   3   4   38.70    3.10
   1   3   4   32.60    3.10
  -2  -3  -4   50.19    2.80
   2  -3   4   49.99    3.80
  -2  -3  -4   48.90    3.90
   2   3   4   41.10    3.60
  -2   3  -4   53.49    3.80
  -2   3  -4   37.60    2.70
   2   3   4   45.10    3.10
   3  -3   4   49.10    4.30
  -3  -3  -4   54.49    2.70
  -3  -3  -4   51.59    4.20
  -3   3  -4   50.09    2.70
   3   3   4   47.20    4.10
  -3   3  -4   55.59    4.10
   4  -3   4   11.20    2.30
  -4  -3  -4   11.30    2.30
  -4   3  -4    8.20    1.90
   4   3   4   13.80    2.50
   5  -3   4    0.30    2.00
  -5  -3  -4    2.40    1.80
  -5   3  -4    1.20    1.50
   5   3   4    1.20    1.80
  -6  -3  -4   -1.10    1.90
   6  -3   4   -2.00    2.20
   6   3   4    4.20    2.30
  -6   3  -4    1.50    1.80
  -7  -3  -4   24.00    3.10
   7  -3   4   13.10    3.40
  -7   3  -4   31.80    3.80
   7   3   4   18.50    3.30
   8   4  -4   -2.10    3.50
   7  -4  -4   14.90    1.70
   7  -4  -4   15.30    1.50
   7   4  -4   20.20    4.50
   6  -4  -4   18.40    4.00
   6  -4  -4   24.00    2.20
   6   4  -4   17.70    3.70
   6   4  -4   25.90    5.30
   6   4  -4   22.60    2.10
   5  -4  -4   60.19    3.70
   5  -4  -4   57.69    5.80
   5   4  -4   57.59    5.90
   5   4  -4   58.39    3.60
   4  -4  -4  181.08    9.10
  -4  -4   4  178.98    8.50
   4  -4  -4  182.58   10.70
  -4  -4   4  178.78    8.50
   4   4  -4  189.68    9.20
   4   4  -4  181.08   10.80
   3  -4  -4    7.20    2.20
  -3  -4   4    6.90    1.20
   3  -4  -4    6.80    1.30
   3   4  -4   10.10    2.20
   3   4  -4    8.30    1.40
  -3   4   4    6.30    1.00
  -2  -4   4 2497.35  103.09
   2  -4  -4 2209.48  102.99
  -2   4   4 2179.88  103.89
   2   4  -4 2330.87  103.09
   2   4  -4 2262.47  103.89
  -2   4   4 2293.97  102.79
   1  -4  -4   24.80    2.90
   1  -4  -4   26.10    2.50
  -1   4   4   28.90    3.30
   1   4  -4   28.50    2.50
   1   4  -4   28.80    2.90
   0  -4  -4  806.12   35.30
   0  -4   4  781.72   35.30
   0  -4  -4  776.72   35.30
   0   4  -4  776.32   35.30
   0   4   4  743.83   35.40
   0   4  -4  670.93   35.10
   0   4   4  792.92   35.20
  -1  -4  -4   81.19    5.10
  -1  -4  -4   77.59    4.60
   1  -4   4   86.69    5.20
  -1   4  -4   70.29    4.50
   1   4   4   72.19    4.90
   1   4   4   81.89    4.90
  -1   4  -4   85.69    5.10
  -2  -4  -4   80.19    5.30
  -2  -4  -4   71.39    4.30
   2  -4   4   81.49    5.30
   2   4   4   76.09    5.20
  -2   4  -4   94.89    4.50
  -2   4  -4   78.19    5.10
   3  -4   4    7.20    2.00
  -3  -4  -4    7.90    2.00
  -3  -4  -4    6.20    0.80
  -3   4  -4    8.00    1.00
   3   4   4    4.40    1.10
   3   4   4    4.70    1.70
  -3   4  -4    8.70    1.80
   4  -4   4    5.00    2.00
  -4  -4  -4    2.90    1.80
  -4   4  -4    1.00    1.50
   4   4   4    0.60    1.60
  -5  -4  -4   23.10    3.20
   5  -4   4   21.80    3.30
  -5   4  -4   22.60    3.00
   5   4   4   19.00    3.00
  -6  -4  -4   27.60    3.40
   6  -4   4   28.80    4.00
   6   4   4   29.00    4.00
  -6   4  -4   28.60    3.70
   7  -4   4   -3.10    2.40
  -7  -4  -4    0.20    2.10
  -7   4  -4   -1.80    1.90
   7   4   4    6.50    2.50
   8   5  -4    3.10    3.50
   7  -5  -4   42.80    2.70
   7  -5  -4   29.30    5.80
   7  -5  -4   40.00    2.80
   7   5  -4   26.60    9.40
   7   5  -4   43.40    6.20
   6  -5  -4   65.39    3.80
   6  -5  -4   49.99    6.50
   6   5  -4   60.69    3.80
   6   5  -4   57.39    7.50
   6   5  -4   70.69    6.30
   5  -5  -4  148.59    9.70
   5  -5  -4  145.59    7.50
   5   5  -4  146.29    7.60
   5   5  -4  147.39    9.70
  -4  -5   4   31.00    2.00
   4  -5  -4   33.00    2.60
   4  -5  -4   25.70    4.00
  -4  -5   4   32.40    2.20
   4   5  -4   35.50    4.30
   4   5  -4   30.00    2.60
   3  -5  -4   13.60    2.50
  -3  -5   4   10.30    1.50
   3  -5  -4   11.20    1.60
  -3   5   4    9.90    1.30
  -3   5   4   11.00    2.60
   3   5  -4   10.00    1.50
   3   5  -4   12.90    2.60
   2  -5  -4   11.20    2.30
  -2  -5   4   17.00    2.00
   2  -5  -4   11.10    1.70
  -2   5   4   13.80    1.60
   2   5  -4   16.20    2.50
  -2   5   4   14.80    2.60
   1  -5  -4   -0.50    0.90
  -1  -5   4    1.20    1.10
   1  -5  -4    0.70    1.20
  -1   5   4    1.10    0.80
   1   5  -4    1.40    1.00
  -1   5   4    1.40    1.40
   1   5  -4    1.30    1.20
   0  -5  -4   53.19    3.90
   0  -5  -4   58.79    4.00
   0  -5   4   52.99    3.90
   0   5   4   50.49    3.80
   0   5   4   61.99    4.40
   0   5  -4   52.69    3.90
   0   5  -4   60.19    3.90
   1  -5   4   15.10    2.20
  -1  -5  -4   14.80    2.20
  -1  -5  -4   14.30    1.90
   1   5   4   15.10    2.20
  -1   5  -4   17.90    2.20
   1   5   4   14.20    2.10
  -1   5  -4   13.00    1.80
  -2  -5  -4    1.00    1.40
  -2  -5  -4    0.30    0.70
   2  -5   4    1.60    1.30
   2   5   4   -1.80    1.10
   2   5   4    1.50    1.10
  -2   5  -4    0.00    0.70
  -2   5  -4   -1.50    1.00
  -3  -5  -4   86.59    4.70
  -3  -5  -4   97.49    6.00
   3  -5   4   92.39    6.00
   3   5   4   91.89    5.00
   3   5   4   84.79    5.80
  -3   5  -4   92.89    5.80
  -4  -5  -4    1.70    1.90
   4  -5   4    1.30    1.70
  -4  -5  -4    3.00    0.70
  -4   5  -4    1.50    1.60
   4   5   4    1.10    1.60
  -4   5  -4    3.10    0.70
   4   5   4    2.90    0.80
   5  -5   4    5.80    2.40
  -5  -5  -4    4.80    2.20
  -5   5  -4    5.50    1.90
   5   5   4   10.00    2.30
  -6  -5  -4   18.70    3.00
   6  -5   4   14.60    3.30
  -6   5  -4   16.50    2.80
   6   5   4   22.20    3.30
   7  -5   4    2.80    2.90
  -7  -5  -4    8.00    2.40
   7   5   4    6.70    2.60
  -7   5  -4    1.20    2.10
   8   6  -4    7.00    3.80
   7  -6  -4   43.20    3.00
   7  -6  -4   38.20    5.90
   7  -6  -4   41.10    2.90
   7   6  -4   27.40    6.20
   7   6  -4   38.00    5.60
   6  -6  -4   36.30    2.90
   6  -6  -4   39.10    5.20
   6   6  -4   39.90    3.10
   6   6  -4   47.80    5.50
   5  -6  -4   70.99    4.30
   5  -6  -4   64.29    6.00
   5   6  -4   80.79    6.80
   5   6  -4   72.39    4.40
  -4  -6   4   65.19    3.60
   4  -6  -4   63.29    4.10
   4  -6  -4   63.09    5.50
  -4  -6   4   70.29    3.90
   4   6  -4   70.99    5.80
  -4   6   4   65.89    6.10
   4   6  -4   62.39    4.20
   3  -6  -4   25.90    2.50
  -3  -6   4   30.90    2.50
   3  -6  -4   33.20    3.60
  -3   6   4   29.20    2.20
   3   6  -4   27.50    2.60
  -3   6   4   23.00    3.60
   3   6  -4   28.90    3.70
  -2  -6   4  505.15   27.00
   2  -6  -4  590.54   27.80
  -2   6   4  624.64   27.00
   2   6  -4  609.54   27.30
  -2   6   4  577.04   28.20
   2   6  -4  600.74   28.10
   1  -6  -4  268.67   13.20
   1  -6  -4  278.07   13.60
  -1  -6   4  265.47   13.20
  -1   6   4  263.97   13.80
   1   6  -4  273.47   13.30
   1   6  -4  255.17   13.50
  -1   6   4  264.17   13.00
   0  -6   4   10.60    1.80
   0  -6  -4   11.70    1.80
   0  -6  -4    8.90    1.70
   0   6   4    7.40    1.60
   0   6  -4    9.20    1.70
   0   6   4   13.90    2.20
   0   6  -4   11.80    1.80
   1  -6   4   94.19    5.80
   1  -6   4  103.09    6.10
  -1  -6  -4  100.99    6.00
  -1  -6  -4   95.39    5.60
  -1   6  -4  100.79    5.60
  -1   6  -4   97.99    6.00
   1   6   4  102.19    6.00
   1   6   4  102.59    5.90
  -2  -6  -4  174.28    8.50
  -2  -6  -4  175.28    9.30
   2  -6   4  164.18    9.20
   2  -6   4  156.78    8.60
  -2   6  -4  175.58    8.50
   2   6   4  180.08    8.80
  -2   6  -4  158.88    9.10
   2   6   4  159.88    9.00
  -3  -6  -4    7.10    2.00
   3  -6   4    5.00    1.80
  -3  -6  -4    6.70    1.10
   3  -6   4    7.10    1.30
  -3   6  -4   10.00    2.10
   3   6   4    5.60    1.30
   3   6   4    4.50    1.60
  -4  -6  -4    7.80    1.10
   4  -6   4    8.90    2.30
  -4  -6  -4    7.70    2.30
   4  -6   4   10.70    1.60
   4   6   4   11.90    1.70
  -4   6  -4    9.80    2.00
   4   6   4    5.60    2.00
  -4   6  -4   10.10    1.40
   5  -6   4    2.60    2.40
  -5  -6  -4    3.60    2.20
  -5   6  -4    1.60    1.80
   5   6   4    2.50    1.90
   5   6   4    2.10    0.60
   6  -6   4   84.19    6.80
  -6  -6  -4   86.09    6.40
  -6   6  -4   88.49    6.20
   6   6   4   85.49    6.60
   7  -6   4   -3.30    2.80
  -7  -6  -4    0.40    2.30
  -7   6  -4    2.20    2.30
   7   6   4    4.10    2.60
   8  -7  -4    0.70    1.20
   8  -7  -4    4.20    1.10
   8   7  -4    4.20    3.50
   7  -7  -4  198.78   10.00
   7  -7  -4  205.28   10.00
   7   7  -4  200.58   12.70
   6  -7  -4   20.70    4.20
   6  -7  -4   16.30    2.30
   6   7  -4   19.50    3.90
   6   7  -4   18.00    2.40
   5  -7  -4   55.79    3.70
   5  -7  -4   49.60    5.60
  -5  -7   4   59.39    2.70
  -5  -7   4   56.49    2.70
   5   7  -4   56.89    3.90
   5   7  -4   51.09    5.60
  -5   7   4   50.29    6.10
  -4  -7   4    5.00    1.00
  -4  -7   4    6.60    1.30
   4  -7  -4    5.70    1.40
   4  -7  -4    6.60    2.40
   4   7  -4    4.60    1.30
   4   7  -4    5.70    2.50
  -4   7   4    7.50    2.90
  -3  -7   4   94.79    5.00
   3  -7  -4   81.19    6.00
   3  -7  -4   75.89    4.90
  -3   7   4   85.79    4.70
   3   7  -4   77.89    5.00
  -3   7   4   87.99    6.60
   3   7  -4   82.99    6.10
   2  -7  -4    0.20    1.30
   2  -7  -4    2.00    1.10
  -2  -7   4    1.10    1.20
  -2   7   4    0.50    0.90
   2   7  -4    0.90    1.10
   2   7  -4    0.00    1.40
  -2   7   4    3.20    1.90
   1  -7  -4   18.10    2.30
  -1  -7   4   19.80    2.40
  -1   7   4   25.90    3.10
  -1   7   4   20.40    2.20
   1   7  -4   21.60    2.50
   1   7  -4   15.80    2.40
   0  -7  -4   46.40    3.70
   0  -7  -4   51.49    3.80
   0  -7   4   46.40    3.70
   0  -7   4   52.79    4.00
   0   7  -4   50.39    3.70
   0   7   4   48.80    3.60
   0   7   4   48.60    3.90
   0   7  -4   44.70    3.60
   1  -7   4    6.20    1.60
  -1  -7  -4    6.00    1.30
   1  -7   4    6.00    1.60
  -1  -7  -4    4.20    1.50
   1   7   4    2.80    1.40
   1   7   4    3.40    1.40
  -1   7  -4    4.90    1.30
  -1   7  -4    4.60    1.50
  -2  -7  -4  107.79    6.40
   2  -7   4  125.39    7.20
  -2  -7  -4  134.09    7.30
  -2   7  -4  116.49    6.40
   2   7   4  126.69    7.10
   2   7   4  107.39    6.60
  -2   7  -4  131.29    7.20
  -3  -7  -4  179.38    9.20
  -3  -7  -4  153.48    8.00
   3  -7   4  163.78    9.10
   3  -7   4  175.98    8.20
   3   7   4  144.69    8.10
   3   7   4  157.98    8.90
  -3   7  -4  165.08    8.90
  -3   7  -4  133.99    7.90
   4  -7   4    1.30    1.80
   4  -7   4    4.60    1.20
  -4  -7  -4    5.70    2.10
  -4  -7  -4    4.50    1.00
   4   7   4    3.50    2.00
  -4   7  -4    3.90    1.70
   4   7   4    2.10    1.40
  -5  -7  -4   21.90    3.40
   5  -7   4   23.20    2.00
  -5   7  -4   26.40    3.50
  -5   7  -4   22.70    2.10
   5   7   4   21.40    2.10
  -6  -7  -4  475.55   24.10
   6  -7   4  494.25   24.70
  -6   7  -4  515.75   24.10
   6   7   4  493.95   24.50
   7  -7   4   20.20    4.10
  -7  -7  -4   19.00    3.40
  -7   7  -4   20.10    3.20
   7   7   4   20.80    3.60
   7  -8  -4   46.30    3.40
   7  -8  -4   43.70    3.60
   7   8  -4   38.70    5.90
   6  -8  -4    9.80    1.60
   6  -8  -4    8.90    3.80
   6   8  -4    7.50    3.00
   5  -8  -4    1.40    1.10
   5  -8  -4    1.40    2.70
  -5  -8   4   -0.10    0.70
   5   8  -4   -0.10    2.00
   5   8  -4    1.90    1.20
  -5   8   4   -4.90    2.40
   4  -8  -4    0.60    1.00
  -4  -8   4    1.20    1.10
   4  -8  -4   -0.10    2.10
  -4  -8   4    1.60    0.80
   4   8  -4    1.00    1.20
   4   8  -4    0.50    1.90
  -4   8   4    3.80    2.60
  -3  -8   4   93.89    5.30
   3  -8  -4   88.99    5.30
   3  -8  -4   87.69    6.30
  -3   8   4   97.59    6.90
   3   8  -4   84.19    6.20
  -3   8   4   89.29    5.00
   3   8  -4   85.89    5.50
  -2  -8   4    0.40    1.10
   2  -8  -4    0.10    1.00
   2  -8  -4    0.30    1.40
   2   8  -4   -0.10    1.10
  -2   8   4    0.40    1.70
  -2   8   4   -0.80    0.80
   2   8  -4   -0.60    1.40
   1  -8  -4    5.80    1.80
   1  -8  -4    4.00    1.30
  -1  -8   4    6.40    2.00
  -1  -8   4    6.40    1.50
  -1   8   4    3.60    1.70
   1   8  -4    7.40    1.60
  -1   8   4    6.20    1.40
   1   8  -4    3.20    1.40
   0  -8  -4    2.30    1.30
   0  -8   4    1.50    1.30
   0  -8  -4    2.40    1.20
   0  -8   4    1.50    1.50
   0   8   4   -2.00    0.90
   0   8  -4    0.20    0.90
   0   8   4    0.80    1.20
   0   8  -4    1.20    1.10
  -1  -8  -4    9.40    1.70
  -1  -8  -4   13.00    2.20
   1  -8   4   10.20    1.90
   1  -8   4   13.10    2.00
   1   8   4    9.40    1.80
  -1   8  -4    9.70    1.60
  -1   8  -4   13.50    2.20
   1   8   4   11.30    1.90
   2  -8   4   -0.50    1.40
  -2  -8  -4    7.10    1.90
   2  -8   4    1.40    1.20
   2   8   4   -0.70    1.00
  -2   8  -4    0.20    0.90
  -2   8  -4    2.40    1.50
   2   8   4   -1.20    1.20
  -3  -8  -4    9.00    1.50
   3  -8   4   10.20    1.70
  -3  -8  -4   10.80    2.40
   3  -8   4   12.90    2.40
  -3   8  -4    9.00    1.40
  -3   8  -4   12.50    2.20
   3   8   4    7.10    1.50
   3   8   4    7.70    2.10
  -4  -8  -4 1015.80   47.40
  -4  -8  -4 1067.89   48.60
   4  -8   4 1048.70   48.60
   4  -8   4 1042.70   47.50
  -4   8  -4 1039.20   47.50
   4   8   4 1043.60   48.60
  -4   8  -4 1070.19   48.50
  -5  -8  -4   13.10    2.80
   5  -8   4   12.10    1.60
   5  -8   4   12.30    2.90
  -5  -8  -4   12.10    1.70
   5   8   4    9.80    2.30
  -5   8  -4   12.00    2.60
   5   8   4   10.30    2.90
   6  -8   4  468.15   22.90
   6  -8   4  450.95   20.60
  -6  -8  -4  446.66   22.30
   6   8   4  440.46   22.60
   6   8   4  446.36   20.60
  -6   8  -4  466.45   22.30
   7  -8   4   -1.70    3.10
  -7  -8  -4    1.20    2.60
   7   8   4    0.20    2.50
  -7   8  -4   -0.20    2.20
   7  -9  -4   87.89    5.80
   7  -9  -4  100.09    5.70
   7   9  -4  103.99    8.60
   6  -9  -4   59.49    8.40
   6  -9  -4   55.39    4.00
   6   9  -4   51.29    5.90
   5  -9  -4    0.00    2.70
  -5  -9   4    2.00    1.10
   5  -9  -4    2.60    1.20
  -5  -9   4    0.60    0.80
  -5   9   4    0.70    2.80
   5   9  -4    1.30    1.40
   5   9  -4    3.50    2.30
  -4  -9   4    7.80    1.50
   4  -9  -4    2.30    1.30
   4  -9  -4    2.70    2.30
  -4  -9   4    5.00    1.10
  -4   9   4    2.70    2.80
   4   9  -4    0.50    1.90
   4   9  -4    6.50    1.60
   3  -9  -4   10.20    1.80
  -3  -9   4   11.20    1.70
   3  -9  -4   13.00    2.50
   3   9  -4   10.00    1.90
   3   9  -4   13.00    2.60
  -3   9   4   13.20    3.00
  -3   9   4   10.00    1.50
   2  -9  -4    1.20    1.30
  -2  -9   4    2.20    1.40
   2  -9  -4    3.20    1.70
   2   9  -4    3.50    1.30
  -2   9   4    1.80    1.80
  -2   9   4    2.30    1.10
   2   9  -4    0.20    1.40
  -1  -9   4    0.70    1.60
  -1  -9   4    1.00    1.20
   1  -9  -4    0.90    1.10
   1  -9  -4    0.60    1.40
  -1   9   4    0.40    1.00
   1   9  -4    0.10    1.20
  -1   9   4    0.80    1.40
   1   9  -4   -0.30    1.20
   0  -9   4  164.78    8.90
   0  -9  -4  143.19    9.20
   0  -9  -4  158.58    8.70
   0   9  -4  174.28    9.00
   0   9   4  159.78    8.70
   0   9   4  166.78    9.10
   0   9  -4  157.48    8.80
  -1  -9  -4   20.10    2.60
   1  -9   4   17.40    2.50
  -1  -9  -4   21.10    2.70
   1  -9   4   20.60    2.90
  -1   9  -4   19.30    2.30
   1   9   4   19.20    2.70
  -1   9  -4   21.10    2.70
   1   9   4   19.00    2.50
  -2  -9  -4  151.78    7.80
  -2  -9  -4  136.59    8.20
   2  -9   4  141.29    8.20
   2  -9   4  132.59    7.70
  -2   9  -4  136.49    8.10
   2   9   4  138.39    8.10
   2   9   4  144.19    7.90
  -2   9  -4  144.99    7.70
   3  -9   4   51.29    4.00
  -3  -9  -4   61.69    4.10
   3  -9   4   58.09    4.80
  -3  -9  -4   56.29    4.90
  -3   9  -4   52.89    3.90
   3   9   4   62.09    4.70
   3   9   4   59.79    4.20
  -3   9  -4   61.79    4.70
  -4  -9  -4 1864.01   86.09
  -4  -9  -4 1997.80   87.29
   4  -9   4 2018.90   87.29
   4  -9   4 1916.41   86.09
  -4   9  -4 1760.12   85.99
  -4   9  -4 1914.31   89.59
   4   9   4 1838.82   86.09
   4   9   4 2011.60   87.19
  -5  -9  -4   79.89    5.20
   5  -9   4   82.59    6.80
   5  -9   4   85.09    5.20
  -5  -9  -4   91.49    6.80
   5   9   4   94.79    6.60
  -5   9  -4   89.09    6.40
   5   9   4   83.59    5.30
  -5   9  -4  105.99    5.50
   6  -9   4  144.69    7.40
   6  -9   4  150.08    9.70
  -6  -9  -4  150.78    9.30
  -6   9  -4  135.99    8.10
  -6   9  -4  149.59    8.90
   6   9   4  142.39    9.10
   7  -9   4    5.00    3.50
  -7  -9  -4    3.80    2.80
  -7   9  -4    1.30    2.40
   7   9   4    5.40    2.80
   7 -10  -4  332.37   15.80
   7 -10  -4  319.27   16.00
   7  10  -4  320.67   18.00
   6 -10  -4  633.24   31.20
   6 -10  -4  601.74   29.00
  -6  10   4  579.04   31.60
   6  10  -4  681.43   31.40
   5 -10  -4  127.79    7.10
   5 -10  -4  120.29    8.80
  -5 -10   4  128.99    6.50
  -5 -10   4  130.09    6.80
   5  10  -4  118.59    8.70
  -5  10   4  124.09    9.50
   5  10  -4  131.39    7.50
   4 -10  -4    7.40    1.60
  -4 -10   4   10.70    1.60
  -4 -10   4   10.50    1.80
   4 -10  -4    9.20    2.80
  -4  10   4    8.00    3.10
   4  10  -4    7.80    2.30
   4  10  -4   11.20    2.00
   3 -10  -4   -0.20    1.80
  -3 -10   4   -2.10    0.90
  -3 -10   4    1.20    1.20
   3 -10  -4    0.20    1.10
  -3  10   4   -0.60    1.00
   3  10  -4    0.40    1.50
  -3  10   4    1.90    2.20
   3  10  -4   -2.40    1.40
  -2 -10   4    3.50    2.30
   2 -10  -4    7.80    1.70
   2 -10  -4   11.70    2.30
   2  10  -4    7.50    2.10
   2  10  -4    7.80    1.70
  -2  10   4    8.70    1.60
  -2  10   4   14.40    2.70
   1 -10  -4   47.90    4.00
   1 -10  -4   41.30    3.50
  -1 -10   4   43.40    3.70
  -1 -10   4   46.00    4.60
  -1  10   4   39.20    3.40
   1  10  -4   38.90    3.50
  -1  10   4   44.40    4.10
   1  10  -4   35.30    3.60
   0 -10  -4    4.60    1.70
   0 -10  -4    3.00    1.30
   0 -10   4    3.00    1.80
   0 -10   4    2.80    1.50
   0  10   4    2.30    1.40
   0  10  -4    3.60    1.40
   0  10   4    4.00    1.70
   0  10  -4    5.80    1.60
  -1 -10  -4    8.90    2.00
   1 -10   4    8.40    2.00
   1  10   4    7.40    1.80
  -1  10  -4    9.90    1.80
  -1  10  -4    9.00    1.90
   1  10   4    6.40    1.70
   2 -10   4 1460.95   67.79
  -2 -10  -4 1511.95   67.39
  -2 -10  -4 1552.94   67.89
   2 -10   4 1555.14   67.49
  -2  10  -4 1486.05   67.79
  -2  10  -4 1412.46   67.29
   2  10   4 1470.05   67.69
   2  10   4 1419.06   67.39
  -3 -10  -4  405.86   18.90
  -3 -10  -4  390.96   19.50
   3 -10   4  374.36   19.60
   3 -10   4  400.26   18.90
   3  10   4  411.46   19.00
   3  10   4  384.36   19.50
  -3  10  -4  389.56   18.90
  -3  10  -4  378.46   19.50
   4 -10   4  362.36   19.20
   4 -10   4  414.26   18.40
  -4 -10  -4  387.96   18.30
   4  10   4  409.26   18.40
   4  10   4  377.96   19.10
  -4  10  -4  337.67   19.10
  -4  10  -4  361.86   18.20
  -5 -10  -4    1.20    1.40
   5 -10   4    0.20    2.20
  -5 -10  -4    6.50    2.60
   5 -10   4    0.90    1.40
  -5  10  -4   -2.10    1.90
  -5  10  -4    0.00    1.40
   5  10   4    0.50    1.40
   5  10   4    1.30    2.10
   6 -10   4  180.28   11.10
  -6 -10  -4  170.68   10.60
   6 -10   4  184.48    9.10
  -6  10  -4  189.38   10.50
   6  10   4  179.98   10.60
   6  10   4  155.38    9.00
  -6  10  -4  180.38    9.40
   7 -10   4    4.90    3.60
   7 -10   4    7.60    1.40
  -7 -10  -4    4.50    3.30
   7  10   4    7.90    3.10
  -7  10  -4    6.80    2.90
   7 -11  -4   17.70    2.90
   7 -11  -4   28.00    3.40
   7  11  -4   26.70    4.70
   6 -11  -4  241.18   12.30
  -6 -11   4  226.58   10.80
  -6 -11   4  240.18   11.00
   6  11  -4  267.87   14.60
  -6  11   4  238.18   15.20
   5 -11  -4  101.59    6.30
   5 -11  -4   90.19    8.20
  -5 -11   4  100.99    5.70
  -5 -11   4  118.19    6.10
   5  11  -4  109.59    6.70
  -5  11   4   98.69    8.50
   5  11  -4  108.29    7.80
   4 -11  -4    2.80    2.50
   4 -11  -4    5.10    1.60
  -4 -11   4    4.20    1.50
  -4 -11   4    5.70    1.60
   4  11  -4    3.60    1.60
   4  11  -4    6.40    2.40
  -4  11   4    9.40    3.20
  -3 -11   4    2.20    1.30
   3 -11  -4    1.50    1.90
   3 -11  -4    2.80    1.50
  -3 -11   4    0.30    1.10
   3  11  -4    0.60    1.30
   3  11  -4   -1.10    1.80
  -3  11   4    0.80    1.10
  -3  11   4    2.40    2.50
   2 -11  -4    0.40    1.60
   2 -11  -4    0.30    1.10
  -2 -11   4    5.30    2.40
   2  11  -4   -1.40    1.30
  -2  11   4    3.90    2.10
   2  11  -4   -1.30    1.40
  -1 -11   4   77.89    5.70
  -1 -11   4   69.19    4.90
   1 -11  -4   71.39    5.30
   1 -11  -4   61.59    4.60
   1  11  -4   63.49    4.80
  -1  11   4   64.39    4.60
  -1  11   4   69.69    5.40
   1  11  -4   67.69    5.10
   0 -11  -4  142.59    8.10
   0 -11  -4  143.99    8.00
   0 -11   4  140.99    8.50
   0 -11   4  150.38    8.20
   0  11   4  137.59    8.20
   0  11   4  141.79    7.90
   0  11  -4  140.79    8.10
   0  11  -4  113.99    7.80
   1 -11   4   22.20    3.10
  -1 -11  -4   31.30    3.40
   1 -11   4   35.40    3.70
  -1 -11  -4   26.50    3.30
   1  11   4   32.80    3.60
  -1  11  -4   36.60    3.20
  -1  11  -4   31.60    3.60
   1  11   4   24.90    3.10
  -2 -11  -4  493.95   22.40
  -2 -11  -4  439.56   21.90
   2 -11   4  468.05   22.50
   2  11   4  460.25   22.30
   2  11   4  464.45   22.10
  -2  11  -4  459.85   22.40
  -2  11  -4  412.26   21.80
  -3 -11  -4   62.69    5.50
   3 -11   4   74.69    5.70
   3 -11   4   82.79    5.20
   3  11   4   63.89    5.30
   3  11   4   66.59    4.90
  -3  11  -4   69.99    4.80
  -3  11  -4   73.49    5.50
  -4 -11  -4   57.39    4.10
   4 -11   4   35.10    4.60
   4 -11   4   42.50    3.90
  -4 -11  -4   41.10    4.70
   4  11   4   48.00    4.80
   4  11   4   46.00    3.80
  -4  11  -4   45.80    4.70
  -4  11  -4   44.20    3.70
   5 -11   4  211.18   11.60
  -5 -11  -4  206.18   11.60
   5 -11   4  240.08   13.10
  -5 -11  -4  242.38   13.00
  -5  11  -4  225.98   11.70
   5  11   4  247.58   12.90
  -5  11  -4  238.28   12.70
   5  11   4  231.58   11.70
   6 -11   4  235.58   13.80
  -6 -11  -4  229.98   13.30
   6 -11   4  263.97   12.10
  -6  11  -4  225.18   12.10
   6  11   4  246.18   12.10
  -6  11  -4  229.48   13.10
   6  11   4  236.18   13.50
   7 -12  -4    6.50    2.30
   7 -12  -4    5.40    2.10
   6 -12  -4  146.89    8.70
   6 -12  -4  150.58    8.40
  -6 -12   4  151.48    7.30
  -6  12   4  147.09   11.60
   6  12  -4  145.99   10.30
  -5 -12   4    0.50    1.30
   5 -12  -4    1.60    1.50
  -5 -12   4    0.30    1.40
   5 -12  -4   -1.20    3.60
  -5  12   4    3.20    3.30
   5  12  -4   -0.10    2.40
   4 -12  -4   23.40    4.00
  -4 -12   4   30.60    3.10
   4 -12  -4   33.70    3.30
  -4 -12   4   29.90    3.20
   4  12  -4   33.90    4.30
   4  12  -4   30.20    3.70
  -4  12   4   29.30    4.70
  -3 -12   4   15.20    3.70
   3 -12  -4   27.20    3.70
  -3 -12   4   24.00    3.00
   3 -12  -4   25.90    3.10
  -3  12   4   22.30    3.70
   3  12  -4   26.80    3.30
   3  12  -4   22.50    3.40
   2 -12  -4   80.09    5.30
  -2 -12   4   89.19    6.90
   2 -12  -4   84.09    6.00
   2  12  -4   72.69    5.90
  -2  12   4   83.79    6.40
   2  12  -4   78.49    5.60
  -1 -12   4    6.40    2.40
   1 -12  -4    6.80    2.20
  -1 -12   4    5.70    1.80
   1 -12  -4    8.20    1.90
   1  12  -4    7.70    2.00
   1  12  -4   10.00    2.00
  -1  12   4    6.20    1.70
  -1  12   4    6.80    2.30
   0 -12   4  228.48   11.90
   0 -12  -4  221.98   11.90
   0 -12   4  222.48   12.10
   0 -12  -4  230.48   11.80
   0  12   4  219.38   12.10
   0  12  -4  206.58   11.80
   0  12  -4  211.78   11.90
   0  12   4  229.28   11.70
  -1 -12  -4    4.30    1.90
   1 -12   4    3.90    1.90
   1 -12   4    6.10    1.90
  -1 -12  -4    2.10    1.60
   1  12   4    2.60    1.60
  -1  12  -4    6.20    1.90
   1  12   4    5.10    1.80
  -1  12  -4    1.70    1.40
  -2 -12  -4  511.05   24.60
   2 -12   4  522.05   24.50
   2 -12   4  465.95   24.60
  -2 -12  -4  503.95   24.30
   2  12   4  490.55   24.60
  -2  12  -4  566.54   24.60
  -2  12  -4  511.05   24.80
   2  12   4  485.05   24.40
  -3 -12  -4  188.38    9.40
   3 -12   4  148.29    9.60
   3 -12   4  166.48    9.20
  -3 -12  -4  168.28    9.70
  -3  12  -4  163.08    9.00
   3  12   4  160.08    9.10
  -3  12  -4  162.58    9.70
   3  12   4  148.49    9.50
   4 -12   4  171.38   12.40
  -4 -12  -4  211.78   11.10
  -4 -12  -4  224.38   12.00
   4 -12   4  230.88   12.30
  -4  12  -4  212.38   11.80
   4  12   4  221.68   12.00
  -4  12  -4  221.58   11.10
   4  12   4  188.38   11.00
   5 -12   4    0.70    2.50
   5 -12   4    1.30    1.80
  -5 -12  -4   -2.00    2.50
  -5  12  -4    0.50    2.30
   5  12   4    0.70    1.50
  -5  12  -4    3.60    1.70
   5  12   4   -0.30    2.40
  -6 -12  -4  138.29    9.60
   6 -12   4  136.99    8.00
  -6 -12  -4  129.79    8.40
   6 -12   4  148.29    9.80
   6  12   4  159.68    9.70
  -6  12  -4  134.59    8.10
   6  12   4  139.29    7.90
  -6  12  -4  149.49    9.30
   6 -13  -4   30.00    3.60
   6 -13  -4   21.60    3.20
  -6 -13   4   26.90    2.60
  -6 -13   4   23.30    2.60
   6  13  -4   24.50    4.60
  -6  13   4   22.80    5.30
   5 -13  -4   23.10    4.10
  -5 -13   4   20.10    2.80
  -5 -13   4   20.00    2.60
   5 -13  -4   21.60    2.90
   5  13  -4   17.60    3.90
  -5  13   4   20.00    4.50
   4 -13  -4  285.57   14.90
  -4 -13   4  289.87   14.60
   4 -13  -4  305.37   16.30
  -4  13   4  299.87   16.80
   4  13  -4  311.07   16.40
   4  13  -4  283.67   15.20
  -3 -13   4   57.49    4.40
  -3 -13   4   55.09    4.40
   3 -13  -4   59.09    5.50
   3 -13  -4   64.29    4.70
  -3 -13   4   59.99    6.30
   3  13  -4   60.59    5.00
   3  13  -4   52.69    5.30
  -3  13   4   63.09    6.00
   2 -13  -4   18.40    3.20
  -2 -13   4   19.80    2.80
   2 -13  -4   22.20    3.00
  -2 -13   4   18.80    3.60
  -2  13   4   15.50    3.20
   2  13  -4   23.60    3.00
   2  13  -4   19.50    3.20
  -1 -13   4   -0.40    1.50
   1 -13  -4    1.80    1.50
  -1 -13   4   -0.10    2.10
   1 -13  -4    1.80    1.80
   1  13  -4    0.70    1.50
  -1  13   4    1.60    1.40
  -1  13   4    1.70    2.00
   1  13  -4    1.70    1.60
   0 -13   4   93.39    6.40
   0 -13  -4   84.99    5.80
   0 -13   4   89.99    6.10
   0 -13  -4   86.79    6.20
   0  13   4   83.89    6.40
   0  13   4   84.99    5.80
   0  13  -4   77.39    5.90
   0  13  -4   99.39    6.20
   1 -13   4   36.00    4.10
  -1 -13  -4   50.99    4.20
  -1 -13  -4   32.90    3.90
   1 -13   4   37.60    4.00
   1  13   4   41.60    4.00
   1  13   4   40.30    4.10
  -1  13  -4   42.20    4.20
  -1  13  -4   36.80    3.70
  -2 -13  -4  120.19    7.50
  -2 -13  -4  132.99    7.90
   2 -13   4   98.09    7.50
   2 -13   4  139.59    7.80
   2  13   4  121.99    7.50
  -2  13  -4  123.19    7.40
   2  13   4  110.99    7.50
  -2  13  -4  119.29    7.70
   3 -13   4    0.70    1.90
  -3 -13  -4    4.90    2.40
  -3 -13  -4    6.00    2.10
   3 -13   4    3.20    2.10
  -3  13  -4    2.10    2.20
   3  13   4    5.80    1.90
   3  13   4    4.90    2.20
  -3  13  -4    3.20    1.60
   4 -13   4    2.80    1.80
  -4 -13  -4   -1.80    2.30
  -4 -13  -4    3.30    2.00
  -4  13  -4    2.30    2.40
   4  13   4    1.40    1.60
  -4  13  -4   -0.10    1.50
   4  13   4   -1.30    2.20
   5 -13   4  135.39    7.40
  -5 -13  -4  110.89    7.10
  -5 -13  -4  102.49    8.00
   5 -13   4  109.09    8.40
  -5  13  -4  105.09    7.90
   5  13   4  122.49    7.10
   5  13   4  113.09    8.10
  -5  13  -4  103.29    7.00
   6 -13   4   52.89    6.60
  -6 -13  -4   45.20    6.30
  -6 -13  -4   47.50    5.40
   6 -13   4   63.49    6.10
   6  13   4   59.99    6.20
   6  13   4   49.50    4.70
  -6  13  -4   52.29    6.00
  -6  13  -4   68.09    5.10
   6 -14  -4   -0.50    2.20
   6 -14  -4    0.00    2.00
  -6 -14   4    0.90    1.40
  -6 -14   4   -3.00    1.70
  -6  14   4    3.20    4.10
   6  14  -4   -0.30    3.30
  -5 -14   4   32.30    3.60
   5 -14  -4   24.60    3.40
  -5 -14   4   27.80    3.30
  -5  14   4   29.50    5.50
   5  14  -4   25.70    4.50
   4 -14  -4   14.10    4.40
  -4 -14   4   11.50    2.20
  -4 -14   4   11.50    2.40
   4 -14  -4   16.10    2.60
   4  14  -4   10.90    3.00
   4  14  -4    7.00    2.30
  -4  14   4   13.80    3.80
  -3 -14   4  243.98   12.30
   3 -14  -4  243.08   12.30
  -3 -14   4  217.38   12.00
   3 -14  -4  217.48   12.90
  -3 -14   4  229.18   13.80
   3  14  -4  229.68   13.10
   3  14  -4  223.58   12.40
  -3  14   4  222.68   13.50
  -2 -14   4    3.90    2.90
  -2 -14   4    4.20    1.90
   2 -14  -4    2.20    2.30
   2 -14  -4    7.30    1.80
  -2  14   4    7.20    2.80
   2  14  -4    6.80    2.10
  -2  14   4    4.60    1.70
   2  14  -4    6.10    2.30
   1 -14  -4   46.80    4.10
  -1 -14   4   45.00    5.10
  -1 -14   4   41.70    4.20
   1 -14  -4   41.20    4.90
   1  14  -4   40.60    4.10
  -1  14   4   38.10    3.90
  -1  14   4   44.10    4.90
   1  14  -4   45.10    4.50
   0 -14   4   20.40    3.10
   0 -14  -4   23.20    3.30
   0 -14   4   21.20    3.40
   0 -14  -4   13.60    2.50
   0  14  -4   21.30    3.20
   0  14   4   25.40    3.80
   0  14  -4   24.30    3.30
   0  14   4   14.40    2.60
  -1 -14  -4   29.10    3.60
  -1 -14  -4   32.10    3.90
   1 -14   4   23.10    3.30
   1 -14   4   33.10    4.20
  -1  14  -4   24.80    3.30
   1  14   4   31.70    3.70
  -1  14  -4   31.60    3.80
   1  14   4   33.20    3.80
  -2 -14  -4   22.40    3.10
   2 -14   4   27.40    4.00
   2 -14   4   25.60    3.60
  -2 -14  -4   25.70    3.60
  -2  14  -4   21.60    3.20
  -2  14  -4   29.00    4.00
   2  14   4   26.40    3.60
   2  14   4   25.30    3.60
  -3 -14  -4    9.00    3.80
   3 -14   4    6.70    2.40
   3 -14   4    9.70    2.80
  -3 -14  -4   17.50    2.90
  -3  14  -4   12.70    2.40
   3  14   4   13.80    2.40
   3  14   4   12.10    2.80
  -4 -14  -4   31.50    4.30
   4 -14   4   47.70    4.50
  -4 -14  -4   33.10    4.30
   4 -14   4   41.50    5.20
   4  14   4   44.20    4.30
  -4  14  -4   34.70    3.80
  -4  14  -4   40.10    5.10
   4  14   4   30.90    5.00
   5 -14   4   33.40    4.30
  -5 -14  -4   24.70    4.20
   5 -14   4   32.20    4.40
  -5 -14  -4   35.40    4.40
  -5  14  -4   25.00    4.20
   5  14   4   29.40    4.40
  -5  14  -4   26.40    3.80
   5  14   4   36.20    4.10
   6 -14   4   10.50    2.80
  -6 -14  -4    6.90    3.00
   6 -14   4    7.60    3.60
  -6 -14  -4    0.40    3.30
  -6  14  -4    4.40    2.60
   6  14   4    3.60    2.20
   6  14   4    7.00    3.20
  -6  14  -4    1.00    3.20
   6 -15  -4    9.50    2.40
  -6 -15   4    3.20    2.20
  -6 -15   4    6.70    1.80
   6 -15  -4    5.70    2.80
   5 -15  -4   15.50    2.70
  -5 -15   4   14.60    2.60
  -5 -15   4   16.10    2.40
   5  15  -4   15.30    3.90
  -5  15   4   14.20    4.50
   4 -15  -4  125.89    7.90
  -4 -15   4  133.89    7.90
   4 -15  -4  115.29   10.30
  -4 -15   4  127.09    7.60
   4  15  -4  132.59    9.20
  -4  15   4  139.59   10.00
  -3 -15   4   50.79    4.80
   3 -15  -4   57.89    5.80
  -3 -15   4   61.09    4.80
   3 -15  -4   56.49    4.80
  -3 -15   4   55.99    6.60
  -3  15   4   63.59    6.30
   3  15  -4   61.39    5.80
   3  15  -4   57.99    5.20
  -2 -15   4   23.00    3.30
   2 -15  -4   32.50    3.60
  -2 -15   4   20.90    4.10
  -2 -15   4   24.00    3.30
   2 -15  -4   17.30    3.60
   2  15  -4   19.50    3.60
  -2  15   4   24.30    3.90
  -2  15   4   30.20    3.60
   2  15  -4   22.60    3.30
  -1 -15   4   -0.90    1.80
  -1 -15   4    1.10    2.50
   1 -15  -4    1.40    2.30
   1 -15  -4   -2.00    1.40
  -1  15   4   -0.30    2.10
   1  15  -4    0.60    1.80
   1  15  -4   -0.60    1.70
  -1  15   4   -2.20    1.60
   0 -15  -4   -2.30    1.60
   0 -15  -4    3.50    2.20
   0 -15   4   -3.60    1.70
   0 -15   4    0.90    2.30
   0  15  -4   -3.30    1.90
   0  15   4   -1.70    1.50
   0  15  -4   -1.50    1.60
   0  15   4    0.80    2.00
   1 -15   4   52.19    5.20
  -1 -15  -4   53.39    5.00
  -1 -15  -4   44.90    4.50
   1 -15   4   44.00    4.80
   1  15   4   57.99    5.30
   1  15   4   51.49    4.70
  -1  15  -4   48.10    4.50
  -1  15  -4   50.09    4.90
  -2 -15  -4    8.80    2.40
   2 -15   4    7.50    2.50
   2 -15   4    8.70    2.60
  -2 -15  -4    7.80    2.40
   2  15   4    7.90    2.50
  -2  15  -4   11.20    2.30
   2  15   4    5.10    2.30
  -2  15  -4    9.20    2.70
  -3 -15  -4   26.60    3.80
   3 -15   4   28.60    4.20
  -3 -15  -4   37.30    4.50
   3 -15   4   30.90    4.10
   3  15   4   29.70    3.90
  -3  15  -4   24.60    3.60
   3  15   4   33.40    4.40
  -3  15  -4   25.60    3.90
   4 -15   4    5.20    2.40
  -4 -15  -4    6.00    2.90
  -4 -15  -4    4.20    2.50
   4 -15   4    3.80    2.90
  -4  15  -4    2.10    2.00
   4  15   4    3.00    2.60
  -4  15  -4    6.80    2.70
   4  15   4    3.40    2.10
  -5 -15  -4   11.00    2.80
   5 -15   4    3.00    2.60
   5 -15   4    6.90    3.40
  -5 -15  -4    5.00    3.30
   5  15   4    7.00    2.50
  -5  15  -4   11.20    3.10
   5  15   4    5.70    3.00
  -5  15  -4    4.90    2.40
   6 -15   4   52.89    5.40
  -6 -15  -4   35.80    5.50
  -6 -15  -4   44.70    5.70
   6 -15   4   36.90    5.40
   6  15   4   39.20    5.40
   6  15   4   42.50    4.80
  -6  15  -4   32.40    5.00
  -6  15  -4   36.50    5.00
  -6 -16   4   15.40    2.90
  -6 -16   4   15.90    2.50
   6 -16  -4   17.00    3.60
   6 -16  -4   25.60    3.40
   6  16  -4   12.60    4.30
  -6  16   4    8.60    5.10
  -5 -16   4    0.00    2.30
  -5 -16   4    4.10    2.10
   5 -16  -4    3.30    2.50
   5 -16  -4    0.40    2.10
   5  16  -4    3.70    3.00
  -5  16   4   -0.30    3.70
  -4 -16   4   13.80    2.70
  -4 -16   4   12.60    2.50
   4  16  -4   15.10    3.80
  -4  16   4   13.80    4.00
  -3 -16   4   65.99    8.50
   3 -16  -4   72.19    5.50
  -3 -16   4   65.69    5.50
  -3 -16   4   76.09    5.80
   3 -16  -4   62.89    7.30
   3  16  -4   62.99    6.60
  -3  16   4   73.09    7.00
   3  16  -4   74.79    5.90
  -2 -16   4  237.78   13.30
  -2 -16   4  253.27   14.50
   2 -16  -4  252.87   14.20
  -2 -16   4  258.67   13.30
   2 -16  -4  240.38   13.10
  -2  16   4  245.18   13.20
  -2  16   4  246.28   14.20
   2  16  -4  245.58   13.50
   2  16  -4  237.98   13.90
   1 -16  -4    5.80    3.00
   1 -16  -4   12.00    2.50
  -1 -16   4    8.40    3.00
  -1 -16   4    5.80    2.40
  -1  16   4    9.10    2.90
   1  16  -4    8.90    2.70
  -1  16   4    9.10    2.40
   1  16  -4    5.90    2.20
   0 -16   4   12.30    3.40
   0 -16  -4   17.70    3.30
   0 -16   4   12.50    2.70
   0 -16  -4   15.20    2.80
   0  16   4   14.10    2.70
   0  16   4   12.90    2.90
   0  16  -4   13.30    2.80
   0  16  -4   18.40    3.30
   1 -16   4   22.40    3.50
  -1 -16  -4   20.80    3.30
   1 -16   4   15.20    3.30
  -1 -16  -4   22.80    3.50
   1  16   4   20.40    3.20
  -1  16  -4   19.60    3.50
   1  16   4   21.00    3.50
  -1  16  -4   22.60    3.40
   2 -16   4  102.09    7.50
   2 -16   4   88.19    7.20
  -2 -16  -4  101.19    7.20
  -2 -16  -4  106.09    7.10
  -2  16  -4   95.29    7.30
  -2  16  -4   94.29    7.00
   2  16   4  100.59    7.20
   2  16   4  102.09    7.20
  -3 -16  -4    4.40    2.60
   3 -16   4    0.70    2.40
   3 -16   4    1.90    2.60
  -3 -16  -4    2.60    2.50
   3  16   4    0.30    2.20
  -3  16  -4    3.70    2.60
   3  16   4   -2.70    2.00
  -3  16  -4   -1.00    1.80
   4 -16   4   32.90    4.80
  -4 -16  -4   43.70    5.40
  -4 -16  -4   33.20    4.60
   4 -16   4   36.50    4.80
   4  16   4   35.00    4.70
   4  16   4   40.80    5.30
  -4  16  -4   35.60    4.50
  -4  16  -4   36.60    4.40
   5 -16   4    2.60    3.10
   5 -16   4    7.60    2.90
  -5 -16  -4    1.90    3.20
  -5 -16  -4   11.10    3.10
  -5  16  -4    8.00    2.70
   5  16   4    4.00    2.60
  -5  16  -4   -1.20    2.90
   5  16   4    6.50    3.30
  -5 -17   4   11.60    2.90
  -5 -17   4   12.80    2.70
   5 -17  -4   12.10    3.40
   5 -17  -4   16.10    3.20
   4 -17  -4   86.69    6.50
  -4 -17   4   79.39    6.00
  -4 -17   4   79.09    6.20
   4  17  -4   83.19    7.30
  -4  17   4   76.09    7.80
   3 -17  -4    2.00    2.00
  -3 -17   4    0.40    2.10
  -3  17   4    1.30    2.80
   3  17  -4   -2.00    2.40
   3  17  -4    0.50    2.20
   2 -17  -4    3.30    2.00
  -2 -17   4    6.10    2.50
  -2 -17   4    4.60    2.30
   2  17  -4    3.80    2.40
  -2  17   4    3.40    2.90
   2  17  -4    5.80    2.70
   1 -17  -4   62.39    6.30
  -1 -17   4   66.19    6.80
   1 -17  -4   68.99    5.50
  -1 -17   4   58.39    5.60
  -1  17   4   65.19    5.40
   1  17  -4   63.09    5.70
   1  17  -4   57.59    5.60
  -1  17   4   72.49    6.30
   0 -17  -4    5.60    2.80
   0 -17   4   -1.20    2.80
   0 -17  -4    3.70    2.40
   0 -17   4    6.30    2.40
   0  17  -4    9.00    2.50
   0  17  -4    5.60    2.70
   0  17   4    4.90    2.20
   0  17   4    6.40    2.70
   1 -17   4  110.19    7.90
  -1 -17  -4  122.29    8.00
  -1 -17  -4  115.99    8.30
   1 -17   4  110.99    8.10
  -1  17  -4  110.89    8.00
  -1  17  -4  114.59    7.80
   1  17   4  110.69    7.80
   1  17   4  113.29    8.20
   2 -17   4   94.79    7.50
   2 -17   4   87.59    7.20
  -2 -17  -4  101.29    7.50
  -2 -17  -4   99.09    7.30
   2  17   4   89.29    7.00
  -2  17  -4   95.79    6.80
   2  17   4   92.89    7.10
   3 -17   4   49.70    6.30
  -3 -17  -4   61.79    6.30
   3 -17   4   72.79    6.40
  -3 -17  -4   68.09    6.20
   3  17   4   61.89    6.10
  -3  17  -4   62.69    5.60
  -3  17  -4   58.59    6.30
   3  17   4   70.79    5.90
  -4 -17  -4   69.29    6.90
  -4 -17  -4   84.99    7.10
   4 -17   4   61.09    6.30
   4 -17   4   57.09    6.50
  -4  17  -4   63.09    5.90
   4  17   4   67.69    6.60
   4  17   4   70.59    6.30
  -4  17  -4   71.59    6.80
  -5 -17  -4    3.90    3.40
   5 -17   4    0.30    3.50
  -5 -17  -4   -5.00    3.20
   5 -17   4    3.70    3.40
  -5  17  -4    2.70    2.70
   5  17   4   -1.90    2.60
  -5  17  -4    1.90    3.10
   5  17   4    0.80    3.20
  -5 -18   4    1.00    2.30
   5 -18  -4   -2.20    2.90
   5 -18  -4   -1.20    2.50
  -5 -18   4    1.70    2.60
   5  18  -4   -0.10    3.20
  -5  18   4   -7.90    3.80
  -4 -18   4    3.20    2.40
   4 -18  -4    5.20    2.70
  -4 -18   4   10.00    2.60
  -4  18   4    5.20    4.00
   4  18  -4    1.90    3.20
   3 -18  -4    1.90    2.00
  -3 -18   4    5.00    2.30
   3  18  -4   -1.40    2.50
  -3  18   4    2.00    3.10
  -2 -18   4    0.50    2.20
   2 -18  -4    2.00    2.10
  -2 -18   4    2.10    2.30
   2  18  -4   -1.70    2.50
  -2  18   4    5.90    3.10
   2  18  -4    4.00    2.60
  -1 -18   4   -0.60    2.40
   1 -18  -4    4.20    2.30
   1 -18  -4   -1.80    3.20
  -1 -18   4   -0.90    2.30
   1  18  -4    0.40    2.20
  -1  18   4    3.60    2.40
   1  18  -4    2.90    2.60
  -1  18   4   -2.00    2.60
   0 -18   4  160.78   11.10
   0 -18  -4  172.18   11.00
   0 -18  -4  168.18   10.40
   0 -18   4  182.78   10.80
   0  18   4  172.08   10.30
   0  18  -4  175.38   10.80
   0  18  -4  168.08   10.70
   0  18   4  172.58   11.10
   1 -18   4   81.19    6.60
  -1 -18  -4   60.39    5.80
   1 -18   4   68.39    6.90
  -1 -18  -4   70.59    6.50
   1  18   4   68.69    6.10
  -1  18  -4   67.29    6.50
   1  18   4   65.39    6.50
  -1  18  -4   58.69    5.70
   2 -18   4   18.70    3.90
  -2 -18  -4   21.70    3.90
   2 -18   4   13.40    3.70
   2  18   4   15.90    3.30
   2  18   4   19.70    3.40
  -2  18  -4   10.30    3.00
  -2  18  -4   18.20    3.70
   3 -18   4   29.90    4.50
   3 -18   4   27.50    4.80
  -3 -18  -4   41.10    5.60
  -3 -18  -4   38.50    5.60
   3  18   4   36.60    4.90
  -3  18  -4   36.30    4.90
  -3  18  -4   37.00    4.80
   4 -18   4   18.90    4.00
  -4 -18  -4   25.60    4.60
  -4 -18  -4   15.20    4.10
   4 -18   4   21.50    4.20
  -4  18  -4   15.80    3.20
   4  18   4   14.10    3.40
  -4  18  -4   20.90    4.20
   4  18   4   14.00    3.90
  -4 -19   4    3.90    2.70
   4 -19  -4    5.60    3.20
   4 -19  -4    4.30    2.70
  -4 -19   4    6.90    3.00
  -4  19   4    3.70    4.30
   4  19  -4    4.00    3.40
   3 -19  -4   12.20    2.70
  -3 -19   4   11.80    3.30
   3  19  -4    9.30    3.50
  -3  19   4   12.50    4.20
  -2 -19   4    8.60    3.10
   2 -19  -4    4.50    2.50
  -2 -19   4    8.00    2.80
  -2  19   4   11.30    3.60
   2  19  -4    7.20    3.00
  -1 -19   4  114.99    8.40
   1 -19  -4  132.79    8.50
  -1 -19   4  117.99    8.40
  -1  19   4  129.19    8.40
   1  19  -4  116.79    8.70
   1  19  -4  114.19    8.60
  -1  19   4  113.29    9.20
   0 -19   4   17.90    4.10
   0 -19   4   15.30    3.40
   0 -19  -4   11.90    4.50
   0 -19  -4   16.90    3.30
   0  19   4   20.30    3.60
   0  19  -4   20.20    3.90
   0  19   4   15.50    3.60
   0  19  -4   16.10    3.50
   1 -19   4   25.10    4.20
  -1 -19  -4   26.40    4.00
  -1 -19  -4   23.50    5.30
   1  19   4   30.30    4.30
  -1  19  -4   23.60    4.20
  -1  19  -4   24.90    4.10
   1  19   4   25.50    4.30
   2 -19   4    0.30    3.00
  -2 -19  -4    1.40    3.10
   2 -19   4   -3.00    3.80
  -2  19  -4    3.10    3.10
  -2  19  -4   -2.60    2.40
   2  19   4   -0.30    2.50
   2  19   4    1.10    2.80
  -3 -19  -4    7.00    3.40
   3 -19   4   13.60    4.10
   3 -19   4   -2.70    3.20
  -3  19  -4    1.40    2.60
   3  19   4    1.20    2.90
   3  19   4    1.80    2.90
  -3  19  -4    0.40    3.20
   4 -19   4  266.67   15.80
   4 -19   4  260.47   15.60
  -4 -19  -4  262.27   15.40
  -4  19  -4  262.37   15.10
   4  19   4  277.77   15.70
   4  19   4  276.67   15.40
   4 -20  -4    2.10    2.90
   4 -20  -4   -2.20    3.40
  -4 -20   4    0.00    3.20
  -4 -20   4    6.10    3.20
  -4  20   4    0.40    4.20
   4  20  -4   -1.90    3.50
  -3 -20   4   -3.10    2.90
   3 -20  -4    0.90    2.60
  -3 -20   4    0.50    2.80
  -3  20   4   -1.20    3.70
   3  20  -4    3.20    3.30
  -2 -20   4    0.50    2.80
  -2 -20   4    1.50    2.80
   2 -20  -4    5.90    2.70
   2  20  -4    1.30    2.70
  -2  20   4   -2.00    3.10
  -1 -20   4    1.30    2.80
  -1 -20   4    1.50    2.90
   1 -20  -4   -0.30    2.60
   1  20  -4   -1.90    2.60
  -1  20   4   -2.70    2.90
   0 -20  -4   63.69    6.20
   0 -20   4   55.09    6.30
   0 -20   4   54.99    6.40
   0  20   4   60.09    6.70
   0  20   4   56.39    6.10
   0  20  -4   64.09    6.80
   0  20  -4   54.19    6.10
   1 -20   4   66.79    6.80
  -1 -20  -4   57.79    6.40
   1  20   4   57.09    6.50
   1  20   4   73.59    7.10
  -1  20  -4   62.39    6.10
  -2 -20  -4    9.50    3.40
   2 -20   4    0.20    3.40
  -2  20  -4    4.90    3.40
   2  20   4    9.80    3.40
  -2  20  -4    8.10    2.90
   2  20   4    7.70    3.30
   3 -20   4   -2.50    3.50
  -3 -20  -4    3.60    3.40
   3  20   4   -5.60    3.10
  -3  20  -4    2.30    2.90
   3  20   4   -6.30    2.90
  -3 -21   4    3.80    3.40
   3 -21  -4    4.10    3.10
  -3 -21   4    5.70    3.00
   3 -21  -4    0.10    3.50
  -3  21   4    1.40    4.20
   3  21  -4    0.50    3.40
   2 -21  -4    2.70    3.00
  -2 -21   4    1.40    3.20
  -2 -21   4    3.10    3.30
   2  21  -4    2.30    3.20
  -2  21   4   -0.80    3.20
  -1 -21   4    1.60    3.10
  -1 -21   4    4.60    3.20
   1 -21  -4    3.00    3.00
  -1  21   4    2.10    3.50
   1  21  -4    0.60    3.00
   0 -21   4   23.00    4.40
   0 -21   4   13.40    3.90
   0 -21  -4   18.20    4.00
   0  21   4   19.30    3.90
   0  21   4   19.70    4.50
   0  21  -4   13.20    3.50
   1 -21   4    6.20    3.50
  -1 -21  -4    0.10    3.30
   1 -21   4    4.90    3.90
  -1  21  -4    1.40    2.80
   1  21   4    3.40    3.50
   1  21   4   -3.30    3.00
  -2 -21  -4   30.10    4.60
   2 -21   4    9.30    6.50
  -2  21  -4   23.40    4.20
   2  21   4   22.80    4.70
   2  21   4   22.90    4.60
   3 -21   4    8.30    4.10
  -3 -21  -4   16.80    4.50
  -3  21  -4   18.20    4.20
   3  21   4   17.20    4.40
   3  21   4    9.40    3.80
  -2 -22   4    8.80    3.70
   2 -22  -4    6.60    3.50
  -2 -22   4   12.50    4.10
  -2  22   4    7.70    4.40
   2  22  -4   12.50    4.00
   1 -22  -4    4.00    3.20
  -1 -22   4    0.10    3.60
  -1 -22   4    3.30    3.50
   1  22  -4    2.30    3.50
  -1  22   4   -0.60    3.50
   0 -22   4    3.50    3.70
   0 -22   4    3.50    3.50
   0 -22  -4    2.10    3.20
   0  22   4    3.60    4.20
   0  22  -4    5.50    5.70
   0  22   4    5.10    3.90
   1 -22   4   14.20    4.70
   1 -22   4   22.70    4.70
  -1 -22  -4   24.30    4.60
   1  22   4   26.00    4.50
  -1  22  -4   17.80    5.40
   2 -22   4    9.60    4.40
  -2 -22  -4   16.80    4.40
  -2  22  -4    9.50    4.10
   0 -23   4    1.30    3.90
   0 -23   4    6.30    3.90
   0  23  -4    4.20    3.40
   0  23   4    2.50    4.10
   8   0  -5   -4.80    5.30
   7   0  -5    0.00    1.10
   6   0  -5   -9.80    4.00
   6   0  -5   -0.10    1.10
   5   0  -5   -1.80    1.00
   5   0  -5    1.10    3.40
  -4   0   5   -0.40    0.60
   4   0  -5    3.70    2.80
   4   0  -5    1.40    1.20
   3   0  -5   -1.80    1.90
   3   0  -5   -0.20    1.00
  -3   0   5   -1.20    0.70
  -2   0   5   -1.60    0.90
   2   0  -5   -0.10    1.90
   1   0  -5    1.00    1.60
   1   0  -5    0.90    1.20
  -1   0   5    1.50    1.20
   0   0   5    0.00    1.40
   0   0  -5    1.00    1.40
   0   0  -5    2.30    1.30
  -1   0  -5    2.00    1.20
   1   0   5   -0.50    1.30
  -1   0  -5    0.80    1.30
   2   0   5   -1.00    1.50
  -2   0  -5    0.10    1.00
  -2   0  -5    1.80    1.70
  -2   0  -5    0.60    0.90
   3   0   5    0.60    1.60
  -3   0  -5    0.00    1.70
  -3   0  -5   -0.30    0.40
  -3   0  -5    0.00    0.50
   4   0   5   -0.70    1.80
  -4   0  -5    1.00    1.80
  -5   0  -5   -1.90    1.90
   6   0   5   -1.20    2.40
  -6   0  -5   -3.50    2.20
   7   0   5    2.20    3.00
  -7   0  -5   -0.20    2.50
   8   1  -5  205.08   16.60
   7  -1  -5   35.90    3.40
   7   1  -5   35.80    6.00
   7   1  -5   38.60    2.80
   6  -1  -5  425.86   19.70
   6  -1  -5  421.36   22.90
   6   1  -5  417.16   19.60
   6   1  -5  414.96   23.20
   5  -1  -5  145.79   10.60
   5  -1  -5  160.68    8.10
   5   1  -5  141.59   10.80
   5   1  -5  159.58    8.10
   4  -1  -5   37.10    3.20
  -4  -1   5   39.30    2.30
   4  -1  -5   42.10    5.40
  -4   1   5   37.40    2.30
   4   1  -5   36.30    3.10
   4   1  -5   39.40    5.30
   3  -1  -5   24.60    3.80
  -3  -1   5   25.30    2.30
   3  -1  -5   36.70    3.00
   3   1  -5   28.00    2.80
   3   1  -5   31.20    4.50
  -3   1   5   26.60    2.20
   2  -1  -5    1.70    2.00
  -2  -1   5    0.00    1.00
  -2   1   5    1.00    1.00
   2   1  -5   -2.30    1.80
   1  -1  -5   28.70    2.90
   1  -1  -5   23.20    3.40
  -1  -1   5   17.30    2.40
   1   1  -5   26.00    2.80
  -1   1   5   18.30    2.40
   1   1  -5   21.50    3.10
   0  -1  -5    4.20    1.60
   0  -1   5    5.40    1.70
   0  -1  -5    5.30    1.70
   0   1   5    5.50    1.80
   0   1  -5    8.90    1.80
   0   1  -5    5.70    1.90
  -1  -1  -5    5.40    1.70
  -1  -1  -5    2.70    1.30
   1  -1   5    4.90    1.70
  -1   1  -5    4.00    1.70
  -1   1  -5    4.30    1.40
  -1   1  -5    4.50    1.30
   1   1   5    3.90    1.60
  -2  -1  -5   52.39    4.50
   2  -1   5   50.19    4.50
  -2  -1  -5   52.19    3.40
   2   1   5   56.19    4.50
  -2   1  -5   52.99    4.50
  -2   1  -5   54.69    3.50
   3  -1   5    3.10    1.90
  -3  -1  -5    3.30    1.90
   3   1   5   -1.20    1.70
  -3   1  -5    2.40    1.90
   4  -1   5   58.99    5.30
  -4  -1  -5   58.59    5.10
   4   1   5   59.59    5.20
  -4   1  -5   58.29    5.00
  -5  -1  -5    1.50    2.20
  -5   1  -5    1.20    2.10
  -6  -1  -5   47.80    5.30
   6  -1   5   56.29    5.80
   6   1   5   58.29    5.80
  -6   1  -5   49.60    5.20
   7  -1   5    1.00    3.00
  -7  -1  -5   -2.00    2.50
   7   1   5    3.40    3.00
  -7   1  -5   -2.00    2.40
   7  -2  -5   83.59    4.70
   7   2  -5   77.19    8.40
   7   2  -5   81.89    4.50
   6  -2  -5   23.50    5.30
   6  -2  -5   23.90    2.70
   6   2  -5   19.60    5.70
   6   2  -5   28.30    4.90
   6   2  -5   29.80    2.60
   5  -2  -5    1.00    1.20
   5  -2  -5   -0.60    3.00
   5   2  -5    2.90    1.20
   5   2  -5   -3.70    3.30
   4  -2  -5    2.10    2.50
   4  -2  -5    1.30    1.30
  -4  -2   5   -0.10    0.70
  -4   2   5   -0.20    0.60
   4   2  -5   -0.50    1.00
   4   2  -5    2.90    2.70
   3  -2  -5    3.70    1.30
  -3  -2   5    1.30    1.00
   3  -2  -5    0.70    2.10
  -3   2   5    1.40    0.80
   3   2  -5    2.70    2.30
   3   2  -5    3.70    1.30
   2  -2  -5   77.99    5.80
  -2  -2   5   76.39    4.70
  -2   2   5   69.39    4.50
   2   2  -5   75.89    6.00
   1  -2  -5   11.70    2.00
  -1  -2   5   10.80    1.90
   1  -2  -5   10.60    2.20
   1   2  -5   10.40    1.90
  -1   2   5   10.30    1.80
   0  -2   5    3.70    1.60
   0  -2  -5    6.40    1.70
   0  -2  -5    3.10    1.50
   0   2  -5    1.50    1.30
   0   2   5    2.60    1.40
   0   2  -5    4.50    1.60
  -1  -2  -5   22.90    3.00
   1  -2   5   19.00    2.70
  -1  -2  -5   22.30    2.40
  -1   2  -5   20.90    2.80
   1   2   5   13.80    2.40
  -1   2  -5   16.40    2.20
  -1   2  -5   17.70    2.70
  -2  -2  -5   27.40    3.50
   2  -2   5   23.70    3.20
  -2  -2  -5   24.80    2.20
  -2   2  -5   25.30    3.30
  -2   2  -5   30.70    2.60
   2   2   5   24.30    3.20
  -3  -2  -5   17.30    1.50
  -3  -2  -5   22.70    3.10
   3  -2   5   19.10    3.00
  -3  -2  -5   17.50    1.40
  -3   2  -5   20.00    2.90
   3   2   5   16.50    2.70
  -3   2  -5   17.90    1.60
  -3   2  -5   15.30    1.30
   4  -2   5    8.80    2.60
  -4  -2  -5    7.30    2.30
  -4   2  -5    7.80    2.20
   4   2   5    8.60    2.60
  -5  -2  -5   21.10    3.40
  -5   2  -5   17.00    3.00
  -6  -2  -5   21.60    3.50
   6  -2   5   16.00    3.50
   6   2   5   19.00    3.50
  -6   2  -5   16.40    3.20
   7  -2   5   23.80    4.20
  -7  -2  -5   25.10    3.80
  -7   2  -5   23.30    3.40
   7   2   5   34.20    4.60
   7  -3  -5    7.30    1.40
   7   3  -5    7.20    1.40
   7   3  -5    3.20    3.70
   6  -3  -5   38.10    3.30
   6  -3  -5   39.50    6.40
   6   3  -5   42.80    3.20
   6   3  -5   46.60    6.60
   6   3  -5   36.50    6.60
   5  -3  -5   38.60    5.30
   5  -3  -5   41.90    3.50
   5   3  -5   39.60    5.90
   5   3  -5   47.80    5.80
   5   3  -5   47.50    3.40
   4  -3  -5   46.40    3.70
  -4  -3   5   50.99    3.00
   4  -3  -5   56.89    5.50
   4   3  -5   50.39    6.00
   4   3  -5   46.40    3.60
   4   3  -5   58.99    5.70
  -4   3   5   47.90    2.90
   3  -3  -5   92.19    6.70
   3  -3  -5   89.59    5.50
  -3  -3   5   93.49    5.30
   3   3  -5   87.49    5.50
   3   3  -5   96.29    6.90
  -3   3   5   89.59    5.00
  -2  -3   5   36.10    3.10
   2  -3  -5   38.80    4.00
   2   3  -5   43.20    4.40
   2   3  -5   36.20    3.30
  -2   3   5   32.60    2.80
  -1  -3   5  148.89    8.20
   1  -3  -5  135.39    8.10
   1   3  -5  164.68    8.80
  -1   3   5  140.79    7.90
   1   3  -5  151.58    8.30
   0  -3  -5    3.20    1.50
   0  -3  -5    5.50    1.60
   0  -3   5    6.00    1.70
   0   3  -5    4.00    1.50
   0   3  -5    4.80    1.60
   0   3   5    4.40    1.40
   1  -3   5    0.10    1.50
  -1  -3  -5    1.90    1.60
  -1  -3  -5    0.60    1.00
  -1   3  -5    1.10    1.40
  -1   3  -5    0.80    1.00
   1   3   5    0.60    1.40
   2  -3   5   32.50    3.70
  -2  -3  -5   31.20    2.50
  -2  -3  -5   35.60    3.80
  -2   3  -5   29.50    2.40
   2   3   5   33.50    3.60
  -2   3  -5   36.00    3.60
  -3  -3  -5    3.80    2.00
   3  -3   5    0.50    1.80
  -3  -3  -5    0.10    0.60
   3   3   5   -0.80    1.70
  -3   3  -5    0.00    0.60
  -3   3  -5    0.90    0.90
  -3   3  -5   -1.00    1.50
   4  -3   5   51.89    5.00
  -4  -3  -5   49.00    4.80
  -4   3  -5   46.10    4.50
   4   3   5   53.69    4.90
   5  -3   5   17.00    4.10
  -5  -3  -5   18.10    3.30
   5   3   5   16.00    4.40
  -5   3  -5   17.80    3.00
  -6  -3  -5    0.20    2.50
   6  -3   5   -0.60    2.60
   6   3   5    5.20    2.60
  -6   3  -5    2.90    2.40
  -7  -3  -5   10.10    3.20
   7  -3   5   13.00    3.80
  -7   3  -5    8.20    2.80
   7   3   5   12.90    3.60
   7  -4  -5    6.80    1.60
   7   4  -5    8.40    1.50
   7   4  -5    8.80    4.10
   6  -4  -5    5.40    1.70
   6  -4  -5    6.80    5.10
   6   4  -5    6.80    3.50
   6   4  -5    8.40    1.70
   5  -4  -5   -1.60    3.00
   5  -4  -5    3.40    1.40
   5   4  -5    0.80    3.50
   5   4  -5    4.20    1.30
   5   4  -5    8.60    3.10
   4  -4  -5  185.58    9.30
  -4  -4   5  181.08    8.70
   4  -4  -5  168.88   10.80
   4   4  -5  171.48    9.20
   4   4  -5  172.28   10.90
  -4   4   5  175.58    8.50
   3  -4  -5    8.40    1.80
  -3  -4   5    9.10    1.60
   3  -4  -5    4.60    2.30
   3   4  -5    7.60    1.60
  -3   4   5    8.10    1.30
   3   4  -5    8.00    2.40
  -2  -4   5   10.60    1.80
   2  -4  -5    9.80    1.90
   2  -4  -5    6.10    2.20
   2   4  -5    8.80    1.80
  -2   4   5    9.00    1.50
   2   4  -5   10.50    2.60
  -1  -4   5   65.89    4.70
   1  -4  -5   59.69    4.80
   1  -4  -5   69.19    4.70
  -1   4   5   64.49    4.30
   1   4  -5   62.89    4.60
   1   4  -5   67.79    4.90
  -1   4   5   64.39    5.20
   0  -4   5  218.98   12.10
   0  -4  -5  244.98   12.20
   0  -4  -5  233.58   12.10
   0   4  -5  233.38   12.20
   0   4  -5  237.18   12.20
   0   4   5  239.38   12.10
   0   4   5  239.88   12.40
  -1  -4  -5    2.20    1.50
  -1  -4  -5    2.80    1.10
   1  -4   5    3.40    1.70
   1   4   5    2.10    1.50
  -1   4  -5    3.80    1.50
   1   4   5    2.60    1.40
  -1   4  -5    0.40    1.00
  -2  -4  -5   45.00    4.20
  -2  -4  -5   36.80    2.80
   2  -4   5   43.50    4.10
   2   4   5   39.10    3.90
  -2   4  -5   38.40    3.70
  -2   4  -5   37.20    2.80
  -3  -4  -5   26.90    2.00
   3  -4   5   32.80    3.90
  -3  -4  -5   24.90    3.40
  -3   4  -5   29.90    2.10
   3   4   5   19.20    3.10
  -3   4  -5   24.00    3.30
   4  -4   5    0.40    2.10
  -4  -4  -5    0.70    2.10
   4   4   5   -0.60    1.90
  -4   4  -5    3.10    1.90
  -5  -4  -5   -2.20    2.00
   5  -4   5   -2.30    2.30
  -5   4  -5   -3.50    1.90
   5   4   5    0.70    2.10
  -6  -4  -5    0.30    2.40
   6  -4   5   -2.00    2.70
  -6   4  -5    1.10    2.30
   6   4   5   -0.30    2.50
   7  -4   5   14.80    4.20
  -7  -4  -5   10.30    3.00
   7   4   5   16.00    3.60
  -7   4  -5   13.90    3.00
   7  -5  -5   -0.30    1.40
   7   5  -5   -2.00    1.20
   7   5  -5    0.00    3.40
   6  -5  -5    2.00    1.50
   6   5  -5   -2.40    2.80
   6   5  -5    5.40    1.50
   5  -5  -5    9.10    1.80
   5  -5  -5    7.30    3.30
   5   5  -5   11.40    3.10
   5   5  -5    6.70    1.60
   4  -5  -5   21.10    3.80
   4  -5  -5   22.80    2.80
  -4  -5   5   21.30    2.20
   4   5  -5   20.20    2.60
   4   5  -5   20.80    3.60
  -4   5   5   21.60    1.90
   3  -5  -5  226.18   12.20
   3  -5  -5  207.88   11.00
  -3  -5   5  211.18   10.80
   3   5  -5  221.28   11.10
  -3   5   5  215.68   10.60
   3   5  -5  205.48   12.20
  -2  -5   5  417.76   19.40
   2  -5  -5  387.36   20.00
   2  -5  -5  426.66   19.40
   2   5  -5  391.46   19.40
  -2   5   5  395.56   19.00
   2   5  -5  402.16   20.20
  -2   5   5  384.96   20.30
   1  -5  -5  123.09    7.20
   1  -5  -5  125.39    7.00
  -1  -5   5  111.89    6.80
  -1   5   5  118.59    7.60
   1   5  -5  115.99    7.20
  -1   5   5  113.99    6.70
   1   5  -5  110.89    6.90
   0  -5  -5   68.79    4.70
   0  -5  -5   71.49    4.80
   0  -5   5   57.89    4.60
   0   5   5   66.29    5.00
   0   5  -5   61.09    4.40
   0   5   5   55.19    4.40
   0   5  -5   64.49    4.60
   1  -5   5   49.20    4.00
  -1  -5  -5   46.20    4.00
  -1  -5  -5   36.00    3.20
   1   5   5   34.70    3.50
   1   5   5   42.30    3.80
  -1   5  -5   39.80    3.70
  -2  -5  -5   74.19    5.40
  -2  -5  -5   68.69    4.30
   2  -5   5   71.09    5.40
  -2   5  -5   71.29    4.20
   2   5   5   70.49    4.70
  -2   5  -5   64.09    5.00
   2   5   5   62.39    5.00
   3  -5   5   32.90    3.90
  -3  -5  -5   32.40    4.10
  -3  -5  -5   30.90    2.30
   3   5   5   26.10    3.60
  -3   5  -5   29.90    3.60
  -3   5  -5   22.20    2.90
  -4  -5  -5   62.69    3.40
   4  -5   5   64.89    5.80
  -4  -5  -5   66.39    5.80
  -4   5  -5   72.99    3.50
  -4   5  -5   68.99    5.60
   4   5   5   71.39    5.70
  -4   5  -5   70.39    3.40
  -5  -5  -5   32.00    4.20
   5  -5   5   28.70    4.10
  -5   5  -5   33.80    4.40
   5   5   5   30.30    4.00
  -6  -5  -5    5.20    2.70
   6  -5   5    3.20    3.00
   6   5   5    7.80    2.90
  -6   5  -5    5.20    2.60
  -7  -5  -5   37.10    4.60
   7  -5   5   40.80    5.40
  -7   5  -5   42.90    5.30
   7   5   5   55.09    5.80
   7  -6  -5   20.60    2.40
   7   6  -5   27.50    4.90
   6  -6  -5   -2.90    3.50
   6  -6  -5    3.20    1.50
   6   6  -5    0.00    4.50
   6   6  -5    1.70    1.50
   6   6  -5    2.30    3.10
   5  -6  -5   -3.60    2.80
   5  -6  -5    1.30    1.30
  -5  -6   5    0.20    0.40
   5   6  -5   -0.10    1.20
   5   6  -5    0.50    2.40
   4  -6  -5  772.72   37.30
   4  -6  -5  747.93   35.80
  -4  -6   5  839.12   35.50
   4   6  -5  792.32   36.00
   4   6  -5  751.82   37.40
  -4   6   5  742.03   35.10
   3  -6  -5    1.90    2.20
   3  -6  -5    0.10    1.30
  -3  -6   5    2.30    1.20
  -3   6   5    3.80    2.60
   3   6  -5    2.30    1.30
   3   6  -5    2.00    2.10
  -3   6   5    0.10    0.90
  -2  -6   5 1597.84   73.89
   2  -6  -5 1686.13   74.69
   2  -6  -5 1733.93   74.09
  -2   6   5 1593.54   74.99
   2   6  -5 1624.04   74.09
   2   6  -5 1599.14   74.79
  -2   6   5 1593.74   73.69
   1  -6  -5   22.30    3.10
   1  -6  -5   18.00    2.60
  -1  -6   5   19.80    2.70
   1   6  -5   26.00    2.90
  -1   6   5   21.10    2.50
   1   6  -5   27.10    3.10
  -1   6   5   23.90    3.50
   0  -6   5   32.40    3.50
   0  -6  -5   36.10    3.50
   0  -6  -5   36.60    3.60
   0   6  -5   34.10    3.30
   0   6   5   40.60    4.00
   0   6  -5   38.60    3.40
   0   6   5   32.30    3.30
  -1  -6  -5    0.30    1.20
   1  -6   5    0.90    1.40
  -1  -6  -5    3.20    1.80
  -1   6  -5    0.50    1.30
   1   6   5   -1.50    1.30
   1   6   5    2.40    1.60
  -1   6  -5    0.50    1.10
   2  -6   5  293.27   15.80
  -2  -6  -5  320.47   16.00
  -2  -6  -5  306.97   15.00
  -2   6  -5  308.47   15.90
   2   6   5  306.47   15.40
  -2   6  -5  348.97   15.20
   2   6   5  296.27   15.80
  -3  -6  -5   17.80    3.10
  -3  -6  -5   18.60    2.10
   3  -6   5   19.90    3.10
  -3   6  -5   15.00    1.90
   3   6   5   14.30    2.80
   3   6   5   18.70    2.70
  -3   6  -5   16.90    2.80
  -4  -6  -5   15.70    3.50
   4  -6   5   18.30    3.40
  -4  -6  -5   18.80    1.60
  -4   6  -5   18.60    1.70
   4   6   5   14.80    3.00
   5  -6   5    6.60    3.00
  -5  -6  -5    8.90    2.80
   5   6   5    7.80    2.60
  -5   6  -5   10.80    2.80
   6  -6   5    5.00    3.30
  -6  -6  -5    1.00    2.70
  -6   6  -5    1.80    2.40
   6   6   5    6.50    2.70
   7  -6   5    0.60    3.40
  -7  -6  -5   -1.80    3.00
  -7   6  -5   -0.70    2.80
   7   6   5    0.60    3.00
   7  -7  -5   -2.10    1.60
   7   7  -5   -1.60    3.30
   6  -7  -5   26.60    3.10
   6   7  -5   22.30    4.40
   6   7  -5   29.70    3.20
  -5  -7   5   14.60    1.50
   5  -7  -5   14.90    2.10
   5  -7  -5   17.10    3.80
  -5  -7   5   13.30    1.50
   5   7  -5   14.60    3.50
   5   7  -5   19.30    2.60
   4  -7  -5  477.65   21.80
   4  -7  -5  475.55   23.30
  -4  -7   5  411.56   21.30
  -4  -7   5  443.46   21.40
  -4   7   5  442.86   23.70
   4   7  -5  470.35   21.90
   4   7  -5  454.85   23.30
  -4   7   5  467.55   21.10
  -3  -7   5  114.99    6.20
   3  -7  -5   98.69    6.20
   3  -7  -5   93.59    7.00
  -3   7   5   94.29    7.70
  -3   7   5  104.49    5.70
   3   7  -5   99.59    6.30
   3   7  -5  104.89    7.40
   2  -7  -5   15.10    2.30
  -2  -7   5   14.10    2.30
   2  -7  -5   16.30    2.80
   2   7  -5   12.50    2.70
   2   7  -5   12.00    2.20
  -2   7   5   23.10    3.50
  -2   7   5   19.20    2.30
  -1  -7   5    4.00    1.70
   1  -7  -5    4.10    1.80
   1  -7  -5    3.00    1.60
  -1   7   5    3.30    2.10
   1   7  -5    1.30    1.30
   1   7  -5    2.80    1.50
  -1   7   5    3.60    1.30
   0  -7   5  102.89    6.30
   0  -7  -5   92.99    6.10
   0  -7  -5   96.19    6.10
   0   7   5   90.49    5.90
   0   7  -5  100.49    6.00
   0   7   5   93.39    6.40
   0   7  -5   85.19    5.90
  -1  -7  -5    4.40    1.80
   1  -7   5   -1.20    1.30
  -1  -7  -5    1.20    1.30
   1   7   5    0.10    1.50
  -1   7  -5    0.00    1.00
   1   7   5    0.80    1.40
  -1   7  -5   -1.80    1.20
   2  -7   5  385.86   20.70
  -2  -7  -5  422.56   20.00
  -2  -7  -5  420.66   20.80
   2   7   5  419.56   20.80
  -2   7  -5  413.16   20.00
  -2   7  -5  443.46   20.90
   2   7   5  440.96   20.40
   3  -7   5  122.79    8.00
  -3  -7  -5  115.49    6.60
  -3  -7  -5  129.59    8.00
  -3   7  -5  120.59    7.80
   3   7   5  126.19    7.80
   3   7   5  125.19    7.00
  -4  -7  -5  595.94   25.40
   4  -7   5  543.05   27.10
  -4   7  -5  541.85   25.80
   4   7   5  552.64   27.00
  -4   7  -5  521.85   28.60
  -5  -7  -5   21.60    3.70
   5  -7   5   16.10    3.50
   5   7   5   23.80    3.60
  -5   7  -5   20.30    3.40
   6  -7   5   44.10    6.10
  -6  -7  -5   45.20    5.40
   6   7   5   54.49    5.70
  -6   7  -5   52.09    5.50
   7  -7   5    0.10    3.70
  -7  -7  -5    0.60    3.00
   7   7   5    3.00    3.20
  -7   7  -5    0.40    2.80
   7  -8  -5   44.30    3.90
   7   8  -5   42.90    6.60
   6  -8  -5   40.30    3.70
   6   8  -5   36.00    3.70
   6   8  -5   37.10    5.70
  -5  -8   5    3.80    1.00
  -5  -8   5    3.20    1.10
   5  -8  -5    4.90    1.70
   5  -8  -5    3.80    3.40
   5   8  -5    0.90    2.50
   5   8  -5    2.10    1.60
  -4  -8   5   38.40    3.00
  -4  -8   5   42.00    3.40
   4  -8  -5   35.10    4.80
   4  -8  -5   38.10    3.50
  -4   8   5   38.00    5.50
   4   8  -5   35.80    3.80
   4   8  -5   31.50    4.70
  -4   8   5   43.30    3.00
   3  -8  -5   65.49    4.80
  -3  -8   5   71.19    4.70
   3  -8  -5   65.79    5.90
  -3   8   5   72.99    6.60
   3   8  -5   66.39    5.00
  -3   8   5   68.99    4.30
   3   8  -5   62.39    5.70
   2  -8  -5   65.09    5.40
  -2  -8   5   64.39    4.70
   2  -8  -5   62.59    4.70
  -2   8   5   63.59    5.80
  -2   8   5   63.39    4.30
   2   8  -5   61.09    5.20
   2   8  -5   59.59    4.50
   1  -8  -5   13.90    2.50
  -1  -8   5   10.60    2.10
   1  -8  -5   14.40    2.40
   1   8  -5   11.10    2.20
   1   8  -5   13.80    2.30
  -1   8   5   15.60    2.80
  -1   8   5   10.80    2.10
   0  -8   5    2.70    1.60
   0  -8  -5    4.00    1.60
   0  -8  -5    1.30    1.50
   0   8  -5    4.70    1.60
   0   8   5   -1.30    1.10
   0   8   5    3.90    1.90
   0   8  -5    0.30    1.10
  -1  -8  -5   95.49    6.20
  -1  -8  -5   93.19    5.80
   1  -8   5   94.99    6.20
   1   8   5   89.99    5.90
   1   8   5   91.99    6.10
  -1   8  -5   77.69    5.40
  -1   8  -5   88.19    6.10
  -2  -8  -5   19.60    3.20
  -2  -8  -5   26.50    3.00
   2  -8   5   24.30    3.40
  -2   8  -5   24.80    3.40
   2   8   5   27.60    3.20
   2   8   5   22.20    3.10
  -2   8  -5   28.20    2.70
  -3  -8  -5  119.89    7.80
  -3  -8  -5  100.49    6.30
   3  -8   5  120.09    7.70
   3   8   5  120.99    6.90
  -3   8  -5  113.09    7.50
   3   8   5  114.49    7.50
  -3   8  -5  124.59    6.50
   4  -8   5  476.15   23.90
  -4  -8  -5  461.65   23.80
  -4  -8  -5  453.25   22.20
  -4   8  -5  503.85   22.40
  -4   8  -5  499.25   23.90
   4   8   5  483.95   23.90
   4   8   5  483.35   22.60
  -5  -8  -5  255.07   12.40
   5  -8   5  265.17   14.80
  -5  -8  -5  264.17   14.60
   5   8   5  272.47   14.60
   5   8   5  258.37   12.60
  -5   8  -5  275.67   14.50
  -5   8  -5  266.87   12.40
  -6  -8  -5   -2.30    2.80
   6  -8   5   -4.00    2.90
   6   8   5    0.50    2.60
  -6   8  -5    1.20    2.70
   7  -9  -5    1.20    1.90
   6  -9  -5  123.49    7.20
   6   9  -5  120.69    7.30
   6   9  -5  121.29    9.50
  -5  -9   5  147.09    7.20
  -5  -9   5  135.59    6.90
   5  -9  -5  140.19   11.20
   5  -9  -5  135.99    7.70
   5   9  -5  127.19    9.40
   5   9  -5  130.79    7.90
  -5   9   5  127.89   10.20
  -4  -9   5  107.59    6.00
  -4  -9   5  105.89    6.30
   4  -9  -5  111.99    6.60
   4  -9  -5  106.89    8.20
   4   9  -5   99.89    7.70
   4   9  -5  103.09    6.60
  -4   9   5  114.99    8.70
  -3  -9   5   93.39    5.80
   3  -9  -5   96.89    6.00
   3  -9  -5   91.39    6.80
   3   9  -5   83.09    6.10
  -3   9   5   91.09    7.50
  -3   9   5   95.59    5.50
   3   9  -5   93.19    7.00
   2  -9  -5    3.70    1.60
   2  -9  -5    4.50    2.00
  -2   9   5    2.30    1.30
  -2   9   5    3.50    2.40
   2   9  -5    3.30    2.00
   2   9  -5    2.10    1.50
  -1  -9   5    1.60    1.50
   1  -9  -5    2.70    1.50
   1  -9  -5   -2.40    1.70
   1   9  -5    2.30    1.40
  -1   9   5    2.70    1.30
   1   9  -5   -1.30    1.30
  -1   9   5    4.20    2.20
   0  -9   5   32.60    3.70
   0  -9  -5   38.10    3.70
   0  -9  -5   31.20    3.50
   0   9  -5   29.20    3.40
   0   9   5   39.20    4.20
   0   9   5   31.50    3.30
   0   9  -5   34.60    3.60
   1  -9   5   27.40    3.60
  -1  -9  -5   31.90    3.90
   1  -9   5   26.90    3.80
  -1  -9  -5   33.80    3.40
   1   9   5   29.20    3.30
  -1   9  -5   26.80    2.90
   1   9   5   38.20    3.80
  -2  -9  -5   20.00    3.00
   2  -9   5   22.90    3.30
  -2  -9  -5   29.80    3.70
   2  -9   5   27.30    3.70
  -2   9  -5   26.60    2.80
   2   9   5   28.50    3.30
  -2   9  -5   27.30    3.50
   2   9   5   24.30    3.40
   3  -9   5    4.80    2.50
   3  -9   5    4.60    1.80
  -3  -9  -5    4.40    2.30
  -3  -9  -5    4.90    1.60
   3   9   5    6.20    2.20
   3   9   5    4.70    1.80
  -3   9  -5    6.80    2.50
  -3   9  -5    6.80    1.60
   4  -9   5  229.18   11.40
   4  -9   5  229.48   12.80
  -4  -9  -5  192.08   11.00
  -4  -9  -5  233.48   12.80
   4   9   5  227.08   12.60
  -4   9  -5  223.48   12.50
  -4   9  -5  225.18   11.10
   4   9   5  226.78   11.40
  -5  -9  -5   44.50    5.60
   5  -9   5   35.70    4.80
  -5  -9  -5   36.30    3.00
   5   9   5   45.20    5.20
  -5   9  -5   45.40    5.10
   5   9   5   36.70    3.50
  -6  -9  -5  318.87   17.40
   6  -9   5  328.97   17.90
  -6   9  -5  345.77   17.50
   6   9   5  309.67   17.40
   7 -10  -5    0.10    1.90
   7  10  -5    0.80    3.60
   6 -10  -5   73.49    5.30
   6  10  -5   69.89    7.20
   6  10  -5   77.79    5.50
  -5 -10   5    6.10    1.60
  -5 -10   5    4.50    1.30
   5 -10  -5    3.30    1.60
   5 -10  -5    3.60    3.30
  -5  10   5    1.70    3.40
   5  10  -5    5.60    2.00
   5  10  -5    3.70    2.80
   4 -10  -5   -0.70    2.70
  -4 -10   5    1.80    1.60
  -4 -10   5    0.90    1.20
   4 -10  -5    1.30    1.40
   4  10  -5    2.00    1.60
   4  10  -5    2.50    2.40
  -4  10   5   -1.90    2.50
   3 -10  -5    3.70    1.80
   3 -10  -5    4.70    2.50
  -3 -10   5    3.80    1.70
  -3  10   5    4.80    1.40
  -3  10   5    6.80    3.10
   3  10  -5    4.50    2.30
   3  10  -5    5.60    2.00
   2 -10  -5    3.10    2.10
   2 -10  -5    1.90    1.60
   2  10  -5    2.90    1.60
  -2  10   5    1.30    1.40
  -2  10   5    8.20    2.90
   2  10  -5    2.10    1.70
   1 -10  -5   28.20    3.20
   1 -10  -5   31.30    4.00
  -1 -10   5   30.10    3.50
   1  10  -5   32.20    3.50
   1  10  -5   27.90    3.50
  -1  10   5   29.90    3.10
  -1  10   5   27.90    4.20
   0 -10   5   42.40    4.70
   0 -10  -5   37.20    3.80
   0 -10  -5   34.80    3.70
   0 -10   5   42.90    4.00
   0  10  -5   33.20    3.60
   0  10   5   40.30    4.20
   0  10   5   31.90    3.50
   0  10  -5   38.90    3.90
   1 -10   5  109.29    7.30
  -1 -10  -5  121.69    7.00
   1 -10   5  103.69    7.10
  -1 -10  -5  117.19    7.40
   1  10   5  108.39    7.10
  -1  10  -5  112.79    7.40
   1  10   5  114.59    7.30
  -1  10  -5  110.09    6.80
  -2 -10  -5  130.19    8.40
  -2 -10  -5  137.29    7.80
   2 -10   5  126.89    8.40
  -2  10  -5  131.59    8.40
   2  10   5  149.09    8.20
   2  10   5  125.09    8.10
  -3 -10  -5   60.39    4.60
   3 -10   5   72.09    5.00
  -3 -10  -5   65.99    5.70
   3 -10   5   67.59    5.70
  -3  10  -5   63.59    5.40
   3  10   5   59.99    4.80
  -3  10  -5   62.69    4.40
   3  10   5   69.89    5.50
   4 -10   5 1044.00   49.10
  -4 -10  -5 1159.38   47.80
   4 -10   5  930.31   47.70
  -4 -10  -5  988.20   48.80
  -4  10  -5 1108.69   47.70
  -4  10  -5 1057.69   49.00
   4  10   5 1013.30   48.90
   4  10   5 1044.40   47.90
  -5 -10  -5   -0.70    1.30
   5 -10   5   -0.60    1.60
  -5 -10  -5    3.80    2.90
   5 -10   5    4.90    3.00
  -5  10  -5    1.50    1.40
   5  10   5    8.90    2.90
   5  10   5    2.00    1.60
  -5  10  -5    0.40    2.50
   6 -10   5  578.24   27.80
  -6 -10  -5  534.35   27.20
  -6  10  -5  553.64   27.00
   6  10   5  497.85   25.10
  -6  10  -5  549.74   24.80
   6  10   5  567.44   27.40
  -6 -11   5    1.00    0.60
   6 -11  -5    3.70    1.80
   6  11  -5    0.40    2.10
  -6  11   5   -0.60    4.10
   6  11  -5    2.90    3.10
  -5 -11   5    3.50    1.40
  -5 -11   5    2.30    1.70
   5 -11  -5    2.70    1.70
   5  11  -5    4.90    2.10
  -5  11   5   -0.10    3.60
   5  11  -5    5.50    2.70
   4 -11  -5    8.20    3.20
  -4 -11   5    9.90    1.90
  -4 -11   5    8.50    1.90
   4 -11  -5    8.20    1.90
   4  11  -5   10.40    2.70
   4  11  -5    9.50    2.20
  -4  11   5   12.20    3.50
   3 -11  -5   -2.20    2.40
  -3 -11   5   -0.70    1.60
   3  11  -5    0.10    1.80
  -3  11   5    1.00    2.80
   3  11  -5    1.90    1.80
  -3  11   5    0.10    1.20
   2 -11  -5   35.50    4.20
   2 -11  -5   21.80    3.20
   2  11  -5   30.40    3.60
  -2  11   5   39.30    4.90
   2  11  -5   32.00    4.00
  -1 -11   5   26.40    3.40
   1 -11  -5   31.20    3.50
   1 -11  -5   28.50    3.90
  -1 -11   5   33.30    4.80
  -1  11   5   22.60    3.00
  -1  11   5   27.40    4.10
   1  11  -5   27.80    3.50
   1  11  -5   26.00    3.70
   0 -11  -5    3.40    1.90
   0 -11   5    3.50    2.30
   0 -11   5    5.30    2.10
   0 -11  -5    2.00    1.80
   0  11   5    0.40    1.50
   0  11  -5    1.30    1.50
   0  11  -5    4.40    1.90
   0  11   5    4.60    2.20
   1 -11   5    5.00    2.10
   1 -11   5    8.50    2.50
  -1 -11  -5    8.10    2.00
  -1 -11  -5    8.50    2.40
   1  11   5    5.30    2.20
   1  11   5    1.30    1.70
  -1  11  -5    4.10    2.00
  -1  11  -5    5.00    1.70
   2 -11   5  788.22   37.90
  -2 -11  -5  826.82   37.80
   2 -11   5  802.32   37.40
  -2 -11  -5  895.21   37.40
  -2  11  -5  733.73   37.10
   2  11   5  758.22   37.60
   2  11   5  764.62   37.40
  -2  11  -5  808.32   37.90
   3 -11   5    2.50    2.10
  -3 -11  -5    1.60    2.20
  -3 -11  -5    2.40    1.70
   3  11   5   -1.40    1.80
  -3  11  -5   -0.30    1.20
   3  11   5    1.20    1.60
  -3  11  -5    2.20    2.30
   4 -11   5    0.00    2.80
  -4 -11  -5    2.00    1.70
   4 -11   5   -1.10    1.80
  -4 -11  -5   -3.80    2.40
   4  11   5    3.50    1.70
  -4  11  -5    2.70    2.50
   4  11   5   -2.20    2.10
  -4  11  -5    1.20    1.40
  -5 -11  -5    3.00    3.00
   5 -11   5    2.50    3.20
   5 -11   5    2.20    1.80
  -5 -11  -5    1.90    1.60
  -5  11  -5   -0.10    1.50
   5  11   5    5.40    2.80
  -5  11  -5    5.20    3.00
   5  11   5    2.90    1.80
  -6 -11  -5  858.31   41.90
   6 -11   5  898.11   42.40
  -6  11  -5  863.91   41.70
   6  11   5  893.91   40.10
   6  11   5  874.41   42.20
  -6 -12   5   90.49    5.10
   6 -12  -5   97.79    6.40
  -6 -12   5   92.39    4.90
   6  12  -5   93.29    9.50
  -6  12   5   92.69    9.80
  -5 -12   5   88.79    5.50
  -5 -12   5   91.29    5.90
   5 -12  -5   90.59    6.20
  -5  12   5   89.79    8.90
   5  12  -5   95.89    6.70
   5  12  -5   90.59    7.70
   4 -12  -5    6.50    2.00
  -4 -12   5    2.40    1.80
  -4 -12   5    3.90    1.60
   4  12  -5    4.60    2.20
   4  12  -5    1.00    2.50
  -4  12   5    6.50    3.50
   3 -12  -5   10.70    3.20
  -3 -12   5   12.90    2.50
   3 -12  -5   17.10    2.60
   3  12  -5   11.20    2.60
  -3  12   5   10.70    2.00
  -3  12   5   11.00    3.70
   3  12  -5    9.90    2.90
   2 -12  -5   29.80    4.30
   2 -12  -5   28.00    3.60
  -2  12   5   33.20    4.80
   2  12  -5   22.50    3.20
   2  12  -5   36.00    4.30
   1 -12  -5   11.10    2.80
  -1 -12   5    8.80    2.30
  -1 -12   5    9.00    3.00
   1 -12  -5   10.10    2.20
   1  12  -5   11.00    2.50
   1  12  -5    6.20    2.10
  -1  12   5    9.10    2.90
  -1  12   5    7.00    2.00
   0 -12   5  933.21   44.60
   0 -12   5  929.81   44.30
   0 -12  -5 1064.49   44.60
   0 -12  -5  938.81   44.20
   0  12  -5  968.10   44.50
   0  12   5  914.81   44.10
   0  12   5  881.61   44.50
   0  12  -5  951.70   44.50
  -1 -12  -5    6.40    2.30
   1 -12   5   11.60    2.60
  -1 -12  -5   11.00    2.60
   1 -12   5    6.20    2.30
   1  12   5   11.30    2.60
  -1  12  -5    8.30    1.90
  -1  12  -5    9.70    2.40
   1  12   5   12.70    2.50
  -2 -12  -5 1022.60   51.09
  -2 -12  -5 1098.99   51.69
   2 -12   5 1094.29   51.79
   2 -12   5 1153.18   51.49
  -2  12  -5 1132.29   51.89
  -2  12  -5 1147.79   51.29
   2  12   5 1107.09   51.69
   2  12   5 1127.79   51.49
   3 -12   5   10.00    2.50
  -3 -12  -5    9.80    2.30
  -3 -12  -5   10.90    2.90
   3 -12   5   11.90    3.10
   3  12   5    6.60    2.20
  -3  12  -5   15.40    2.30
   3  12   5   10.70    2.70
   4 -12   5   -0.70    2.50
   4 -12   5   -0.40    2.70
  -4 -12  -5    2.30    1.80
  -4 -12  -5   -0.70    2.60
   4  12   5    1.70    1.80
  -4  12  -5   -0.20    2.50
  -4  12  -5    0.60    1.50
   5 -12   5   30.50    4.90
  -5 -12  -5   33.60    3.60
   5 -12   5   31.00    4.10
  -5 -12  -5   29.60    4.90
  -5  12  -5   25.70    4.40
  -5  12  -5   27.20    3.40
   5  12   5   32.20    4.30
   5  12   5   32.00    3.70
  -6 -12  -5   54.19    5.00
   6 -12   5   69.39    7.60
   6 -12   5   61.29    5.20
  -6 -12  -5   58.59    7.60
   6  12   5   72.09    5.10
  -6  12  -5   62.99    4.80
   6  12   5   69.39    7.00
  -6  12  -5   79.39    7.40
  -6 -13   5   63.99    5.20
   6 -13  -5   76.09    5.60
  -6 -13   5   71.59    4.20
  -6  13   5   62.19    8.80
   6  13  -5   58.59    7.60
   5 -13  -5   29.20    4.00
  -5 -13   5   32.30    3.40
  -5 -13   5   28.50    3.80
   5  13  -5   26.80    4.80
   5  13  -5   40.10    4.60
  -5  13   5   29.50    5.70
   4 -13  -5  213.18   14.40
   4 -13  -5  204.38   11.50
  -4 -13   5  231.08   11.50
  -4 -13   5  211.78   11.20
   4  13  -5  208.88   12.90
   4  13  -5  205.68   11.90
  -4  13   5  213.68   13.80
  -3 -13   5   50.79    4.60
   3 -13  -5   52.39    5.70
   3 -13  -5   48.30    4.60
  -3 -13   5   49.80    4.40
   3  13  -5   45.20    5.20
   3  13  -5   43.80    4.50
  -3  13   5   50.79    4.20
  -3  13   5   51.99    6.10
   2 -13  -5  285.67   14.20
  -2 -13   5  252.07   15.10
   2 -13  -5  272.27   14.90
  -2 -13   5  260.87   14.20
   2  13  -5  270.07   14.30
   2  13  -5  265.57   14.80
  -2  13   5  271.47   15.30
   1 -13  -5   12.10    2.50
  -1 -13   5   14.10    3.30
  -1 -13   5   12.10    2.60
   1 -13  -5   10.20    3.00
   1  13  -5    9.70    2.50
  -1  13   5   12.80    3.10
   1  13  -5   13.40    2.70
  -1  13   5   16.40    2.60
   0 -13  -5 2161.18   96.09
   0 -13   5 2221.68   96.39
   0 -13   5 2048.79   95.99
   0 -13  -5 2150.18   95.89
   0  13   5 2118.99   95.89
   0  13   5 2030.80   96.29
   0  13  -5 2132.39   96.19
   0  13  -5 2017.10   95.99
  -1 -13  -5    2.30    2.10
  -1 -13  -5    1.40    1.90
   1 -13   5    2.00    2.30
   1 -13   5   -2.00    1.90
  -1  13  -5    2.00    2.20
   1  13   5   -0.60    1.80
   1  13   5    6.30    2.20
  -1  13  -5    2.00    1.80
   2 -13   5  307.67   16.90
   2 -13   5  312.37   17.20
  -2 -13  -5  344.47   16.80
  -2 -13  -5  326.97   17.10
   2  13   5  323.27   17.00
  -2  13  -5  338.57   16.70
   2  13   5  319.37   16.80
  -2  13  -5  336.37   17.30
  -3 -13  -5    6.30    3.60
   3 -13   5   16.20    3.40
   3 -13   5   17.60    2.90
  -3 -13  -5   11.80    2.50
  -3  13  -5    8.50    2.90
   3  13   5   13.90    3.10
   3  13   5   13.30    2.60
  -3  13  -5   11.50    2.30
   4 -13   5    9.20    3.30
  -4 -13  -5    2.70    2.90
   4 -13   5    4.90    2.30
  -4 -13  -5    5.50    2.30
  -4  13  -5    5.40    1.90
   4  13   5    3.00    2.00
   4  13   5    6.40    2.70
  -4  13  -5    0.70    2.80
   5 -13   5    1.40    3.20
  -5 -13  -5    2.90    2.10
  -5 -13  -5    3.20    3.50
   5 -13   5    3.20    2.50
   5  13   5   -0.40    2.00
  -5  13  -5    0.50    2.90
  -5  13  -5    2.20    1.90
   5  13   5    3.20    3.10
  -6 -14   5    2.20    1.60
   6 -14  -5    1.80    2.20
   6  14  -5    6.30    3.70
  -6  14   5    2.60    4.60
  -5 -14   5   43.90    4.10
   5 -14  -5   45.20    4.70
   5  14  -5   44.80    5.20
  -5  14   5   46.40    6.90
   5  14  -5   41.90    6.00
   4 -14  -5   45.80    4.80
  -4 -14   5   53.89    4.80
  -4 -14   5   53.79    4.70
   4  14  -5   49.40    6.10
   4  14  -5   68.49    6.50
  -4  14   5   59.99    7.40
  -3 -14   5   19.30    2.90
  -3 -14   5   21.80    3.10
   3 -14  -5   21.50    3.00
   3  14  -5   20.00    3.30
  -3  14   5   19.20    4.30
  -3  14   5   19.30    2.70
   3  14  -5   13.80    3.50
  -2 -14   5  375.56   19.20
   2 -14  -5  387.66   19.80
  -2 -14   5  370.96   20.50
   2 -14  -5  390.06   19.00
  -2  14   5  373.36   20.20
   2  14  -5  359.86   19.70
   2  14  -5  385.86   19.40
   1 -14  -5  153.08    9.20
  -1 -14   5  152.28   10.30
  -1 -14   5  148.79    9.40
   1 -14  -5  175.08   10.00
  -1  14   5  153.58    9.20
  -1  14   5  149.88   10.20
   1  14  -5  161.08    9.70
   1  14  -5  162.08    9.90
   0 -14  -5  244.38   13.00
   0 -14  -5  214.98   12.40
   0 -14   5  227.38   13.10
   0 -14   5  236.38   12.80
   0  14   5  238.68   13.10
   0  14   5  220.18   12.40
   0  14  -5  209.18   12.70
  -1 -14  -5   14.20    2.80
   1 -14   5    8.00    2.70
   1 -14   5   10.80    3.10
  -1 -14  -5   13.40    2.90
  -1  14  -5   11.10    2.50
   1  14   5    7.80    2.60
  -1  14  -5   11.80    3.00
   1  14   5    9.00    2.60
  -2 -14  -5    2.20    2.30
   2 -14   5    2.90    2.60
   2 -14   5    1.50    2.30
  -2 -14  -5    9.00    2.50
  -2  14  -5    6.30    2.60
   2  14   5    5.40    2.20
  -2  14  -5    3.10    1.90
   2  14   5    0.20    2.30
   3 -14   5    8.40    3.00
   3 -14   5   14.00    3.00
  -3 -14  -5   10.30    3.20
  -3 -14  -5    9.70    2.50
   3  14   5   11.60    3.20
  -3  14  -5   10.70    2.40
   3  14   5   10.60    2.70
  -3  14  -5   10.70    3.20
   4 -14   5   10.20    3.10
  -4 -14  -5   16.40    3.70
  -4 -14  -5   19.80    3.00
   4 -14   5   10.20    3.60
   4  14   5    9.20    3.50
   4  14   5   12.60    2.90
  -4  14  -5   15.90    2.60
  -4  14  -5   14.60    3.40
   5 -14   5   19.80    4.30
  -5 -14  -5   13.40    4.00
   5 -14   5   17.80    3.30
   5  14   5   12.70    2.80
   5  14   5   18.90    3.70
  -5  14  -5   15.80    2.70
  -5  14  -5   14.80    4.00
   5 -15  -5    7.00    2.60
  -5 -15   5    3.20    2.10
  -5 -15   5   -0.20    2.30
  -4 -15   5   -0.40    1.90
  -4 -15   5    1.10    2.10
   4 -15  -5    3.10    2.20
  -4  15   5   -3.70    3.20
   4  15  -5   -0.20    2.80
   4  15  -5    3.20    2.50
   3 -15  -5   25.60    3.40
  -3 -15   5   25.70    3.60
  -3 -15   5   26.50    3.50
   3  15  -5   29.50    4.40
  -3  15   5   37.40    3.90
  -3  15   5   26.10    4.90
   3  15  -5   26.80    3.90
   2 -15  -5  241.18   14.00
  -2 -15   5  225.88   12.90
   2 -15  -5  248.38   12.80
  -2 -15   5  221.88   14.50
   2  15  -5  222.48   13.00
  -2  15   5  237.68   12.80
   2  15  -5  231.88   13.70
  -2  15   5  251.27   14.30
  -1 -15   5   12.10    4.00
   1 -15  -5   24.80    3.90
   1 -15  -5   20.30    3.10
  -1 -15   5   14.20    3.10
  -1  15   5   19.70    3.60
   1  15  -5   18.30    3.30
  -1  15   5   13.90    2.80
   1  15  -5   16.10    3.20
   0 -15   5  503.45   24.60
   0 -15   5  450.95   24.80
   0 -15  -5  476.15   24.60
   0 -15  -5  469.75   24.30
   0  15   5  505.15   24.40
   0  15   5  529.15   25.10
   0  15  -5  531.95   24.90
   0  15  -5  485.45   24.70
  -1 -15  -5  263.47   14.00
  -1 -15  -5  262.07   14.00
   1 -15   5  244.58   14.10
   1 -15   5  258.17   14.40
   1  15   5  258.27   14.20
   1  15   5  238.88   13.80
  -1  15  -5  236.98   13.80
  -1  15  -5  267.17   14.30
  -2 -15  -5   50.59    5.00
  -2 -15  -5   30.90    4.50
   2 -15   5   40.20    5.20
   2 -15   5   39.00    5.30
   2  15   5   32.90    4.50
  -2  15  -5   43.30    5.30
  -2  15  -5   37.70    4.20
   2  15   5   35.00    4.50
   3 -15   5    3.40    3.10
   3 -15   5   11.50    3.10
  -3 -15  -5    8.60    2.80
  -3 -15  -5    8.70    3.20
   3  15   5    6.50    3.00
  -3  15  -5    7.70    3.10
   3  15   5    8.30    2.70
  -3  15  -5   10.80    2.60
  -4 -15  -5    4.50    3.20
   4 -15   5    7.80    2.90
   4 -15   5    1.80    3.30
  -4 -15  -5   12.20    2.70
  -4  15  -5    3.00    2.00
   4  15   5    7.90    3.20
   4  15   5    3.20    2.40
  -4  15  -5    1.70    3.00
  -5 -15  -5    3.50    3.70
   5 -15   5    5.40    3.00
   5 -15   5    4.40    3.70
  -5 -15  -5    9.90    2.80
   5  15   5   -2.00    2.40
  -5  15  -5    5.10    3.90
   5  15   5    4.90    3.30
  -5  15  -5   -1.60    2.20
   5 -16  -5   22.50    3.60
  -5 -16   5   19.90    2.90
  -5 -16   5   17.80    3.30
  -5  16   5   18.90    5.20
   5  16  -5   18.60    4.50
  -4 -16   5    2.00    2.40
  -4 -16   5    1.30    2.10
   4  16  -5    4.50    2.90
  -4  16   5   -1.30    3.70
   4  16  -5    6.40    3.50
  -3 -16   5    0.80    2.30
  -3 -16   5    5.20    2.40
   3 -16  -5    2.50    2.20
   3  16  -5    6.10    2.80
   3  16  -5    2.70    3.10
  -3  16   5    0.90    3.10
  -2 -16   5  116.09    8.10
   2 -16  -5  125.59    8.80
  -2 -16   5  108.39    9.70
   2 -16  -5  115.79    7.70
   2  16  -5  108.29    8.40
   2  16  -5  120.29    8.30
  -2  16   5  112.99    7.70
  -2  16   5  118.89    9.00
   1 -16  -5   63.59    5.40
   1 -16  -5   44.30    6.30
  -1 -16   5   56.89    5.60
  -1 -16   5   48.10    6.50
   1  16  -5   58.29    5.80
  -1  16   5   52.79    5.20
   1  16  -5   56.59    5.60
  -1  16   5   59.79    6.20
   0 -16   5   19.60    3.50
   0 -16  -5   22.00    4.00
   0 -16  -5   19.30    3.30
   0 -16   5   24.70    4.20
   0  16   5   18.30    3.80
   0  16   5   16.70    3.20
   0  16  -5   20.90    3.80
   0  16  -5   16.20    3.10
  -1 -16  -5    9.30    2.90
   1 -16   5    8.00    3.30
  -1 -16  -5   11.90    3.20
   1 -16   5    9.00    3.10
   1  16   5   11.50    2.90
  -1  16  -5   17.60    3.20
  -1  16  -5   10.20    3.10
   1  16   5   14.60    3.00
   2 -16   5  107.89    8.50
   2 -16   5  106.99    8.40
  -2 -16  -5  115.69    8.20
  -2 -16  -5  119.99    8.30
   2  16   5  104.79    8.00
   2  16   5  104.49    8.00
  -2  16  -5  122.49    7.90
   3 -16   5  104.59    7.90
   3 -16   5  100.09    8.30
  -3 -16  -5   99.69    8.00
  -3 -16  -5   91.79    7.60
  -3  16  -5  108.09    8.30
  -3  16  -5  108.59    7.20
   3  16   5   99.49    8.00
   3  16   5   90.09    7.40
   4 -16   5    8.20    4.00
  -4 -16  -5    6.30    3.50
   4 -16   5   14.50    3.30
  -4 -16  -5   12.70    3.20
  -4  16  -5   12.20    3.70
   4  16   5   10.50    3.10
   4  16   5   10.20    3.70
  -4  16  -5    7.90    2.70
   5 -16   5   20.70    4.70
  -5 -16  -5   21.60    5.00
  -5  16  -5   18.40    3.40
  -5  16  -5   22.80    4.50
   5  16   5   22.10    4.50
   5  16   5   17.30    3.60
  -5 -17   5   -0.30    2.40
  -5 -17   5   -2.80    2.70
   5 -17  -5    4.40    2.80
   5  17  -5   -5.90    3.20
  -5  17   5   -1.90    4.70
   4 -17  -5   22.90    3.60
  -4 -17   5   20.60    3.30
  -4 -17   5   25.50    3.60
   4  17  -5   21.70    4.00
  -3 -17   5   -1.30    2.70
   3 -17  -5   -1.20    2.30
  -3 -17   5    2.60    2.60
  -3  17   5    0.90    3.40
   3  17  -5   -0.70    2.70
   3  17  -5    4.10    2.90
   2 -17  -5   21.90    3.30
  -2 -17   5   22.90    3.70
  -2 -17   5   23.20    3.70
  -2  17   5   21.20    4.80
   2  17  -5   22.90    4.00
  -2  17   5   24.00    3.70
   2  17  -5   16.90    3.90
   1 -17  -5    9.10    2.80
  -1 -17   5   -0.10    3.80
  -1 -17   5    7.40    2.80
   1 -17  -5    6.40    3.40
  -1  17   5   13.30    2.90
  -1  17   5   15.20    3.80
   1  17  -5   10.50    3.30
   1  17  -5    9.10    3.00
   0 -17  -5    7.20    2.60
   0 -17  -5    6.40    3.60
   0 -17   5    4.30    3.80
   0 -17   5    4.30    2.90
   0  17   5    1.30    2.40
   0  17  -5    5.50    2.80
   0  17   5   -0.30    2.70
   0  17  -5    1.60    2.20
  -1 -17  -5   33.80    4.80
   1 -17   5   30.70    4.50
  -1 -17  -5   34.70    4.50
   1 -17   5   40.70    5.70
  -1  17  -5   32.90    4.60
  -1  17  -5   28.60    4.50
   1  17   5   29.30    4.20
   1  17   5   34.20    5.10
  -2 -17  -5  168.38   11.70
  -2 -17  -5  167.28   11.10
   2 -17   5  170.08   11.20
   2 -17   5  185.48   11.50
   2  17   5  188.78   11.20
  -2  17  -5  169.98   11.50
  -2  17  -5  169.38   10.50
   2  17   5  197.58   11.40
   3 -17   5    0.50    3.30
   3 -17   5    3.10    3.40
  -3 -17  -5    2.20    3.20
  -3 -17  -5    5.30    3.40
  -3  17  -5   -0.10    3.30
  -3  17  -5    2.40    2.30
   3  17   5   -2.70    2.60
  -4 -17  -5    4.10    3.60
   4 -17   5    2.00    3.80
  -4 -17  -5   13.80    3.70
   4 -17   5   14.40    3.60
   4  17   5    3.60    2.90
  -4  17  -5   13.10    3.90
   4  17   5    1.70    3.30
  -4  17  -5    3.90    2.50
  -4 -18   5    4.70    2.90
  -4 -18   5    3.00    2.80
   4 -18  -5    3.80    3.00
  -4  18   5    3.90    4.40
   4  18  -5    6.50    4.00
   3 -18  -5    9.40    2.70
  -3 -18   5   -1.70    2.40
   3  18  -5    5.70    3.50
  -3  18   5   12.20    6.70
   3  18  -5    1.00    3.00
  -2 -18   5    0.10    2.60
   2 -18  -5    2.20    2.60
  -2 -18   5   -2.10    2.70
  -2  18   5    3.40    3.40
   2  18  -5    0.00    2.80
   2  18  -5    1.90    2.80
  -2  18   5   -1.60    2.40
   1 -18  -5    6.70    2.50
  -1 -18   5    1.70    2.80
   1  18  -5   -0.70    2.70
  -1  18   5   -0.90    2.50
   1  18  -5   -0.60    3.00
  -1  18   5    1.10    3.20
   0 -18   5   -0.30    2.90
   0 -18   5   -4.20    3.70
   0 -18  -5    6.50    4.00
   0 -18  -5    0.10    2.70
   0  18   5   -1.20    2.80
   0  18   5   -0.60    2.50
   0  18  -5    4.40    3.10
   0  18  -5   -1.00    2.30
   1 -18   5   17.70    4.00
  -1 -18  -5   12.10    3.30
  -1  18  -5   15.20    3.90
   1  18   5   15.00    3.40
   1  18   5   15.00    3.70
   2 -18   5   35.40    5.20
  -2 -18  -5   33.00    5.10
  -2 -18  -5   45.10    5.80
   2 -18   5   36.80    5.60
   2  18   5   45.10    5.90
  -2  18  -5   44.70    5.30
  -2  18  -5   42.50    5.60
   2  18   5   46.20    5.80
  -3 -18  -5    2.70    3.50
   3 -18   5    3.40    3.60
  -3 -18  -5    6.20    3.90
   3 -18   5    0.00    3.50
  -3  18  -5    8.00    2.90
   3  18   5   10.60    3.50
  -3  18  -5    3.70    3.50
   3  18   5    5.50    3.00
  -4 -18  -5  387.96   20.70
  -4 -18  -5  381.06   20.90
   4 -18   5  387.06   21.20
  -4  18  -5  394.76   20.20
   4  18   5  390.36   21.00
  -4  18  -5  388.16   21.10
   4  18   5  382.46   20.50
   4 -19  -5   10.60    3.40
  -4 -19   5    6.50    3.30
  -4 -19   5   11.60    3.70
   4  19  -5    8.30    4.30
  -4  19   5    8.70    5.10
   3 -19  -5    2.00    2.70
  -3 -19   5   -3.10    2.90
   3  19  -5   -1.30    3.00
  -3  19   5    2.80    4.00
   3  19  -5   -1.70    3.20
  -2 -19   5   -1.30    2.90
  -2 -19   5    5.80    3.10
   2 -19  -5    0.90    2.80
   2  19  -5   -1.20    3.00
   2  19  -5    1.70    3.00
  -2  19   5    3.00    3.50
  -1 -19   5   40.50    5.60
  -1 -19   5   34.70    5.00
   1 -19  -5   54.39    5.70
   1  19  -5   40.60    5.30
  -1  19   5   41.20    6.00
   1  19  -5   49.60    6.00
  -1  19   5   34.10    4.60
   0 -19   5    8.00    3.40
   0 -19  -5   14.00    3.60
   0  19   5   16.90    3.50
   0  19  -5   13.30    3.40
   0  19   5   15.20    3.70
   0  19  -5   10.10    3.80
  -1 -19  -5   25.40    4.40
   1 -19   5   16.90    4.00
   1  19   5   21.20    4.40
  -1  19  -5   20.60    3.90
   1  19   5   22.00    4.00
   2 -19   5    6.00    4.40
  -2 -19  -5    0.50    3.40
   2 -19   5    1.90    3.50
   2  19   5    0.20    3.20
   2  19   5    1.30    2.90
  -2  19  -5    0.10    3.50
  -2  19  -5    4.30    2.70
  -3 -19  -5   27.70    4.90
  -3 -19  -5   24.60    5.40
   3 -19   5   25.80    5.20
   3 -19   5   26.90    5.10
   3  19   5   27.00    4.70
  -3  19  -5   32.60    4.70
  -3  19  -5   26.20    5.00
   3  19   5   26.60    4.60
  -3 -20   5   51.69    6.10
   3 -20  -5   48.50    6.00
   3  20  -5   33.60    5.90
  -3  20   5   38.40    6.60
   2 -20  -5   10.50    3.50
  -2 -20   5   13.10    3.60
  -2 -20   5   13.10    3.80
  -2  20   5   11.00    4.50
   2  20  -5   13.70    3.70
   2  20  -5    6.10    3.80
  -1 -20   5   96.69    8.00
  -1 -20   5   91.49    8.10
   1 -20  -5  105.09    7.90
   1  20  -5   84.39    9.10
   1  20  -5   83.59    8.00
  -1  20   5   83.79    7.50
   0 -20   5    3.60    3.40
   0 -20  -5    0.20    3.20
   0  20   5   -0.70    3.20
   0  20  -5    0.10    3.70
   0  20   5    0.10    3.10
   0  20  -5    1.50    3.00
   1 -20   5    6.40    3.90
  -1 -20  -5   11.00    4.30
   1  20   5    7.90    3.90
  -1  20  -5    1.60    2.90
  -1  20  -5    6.70    4.20
   1  20   5    6.60    3.40
  -2 -20  -5   60.69    7.30
   2 -20   5   42.10    6.10
  -2  20  -5   48.40    6.50
   2  20   5   50.39    6.70
  -2  20  -5   44.40    6.10
   2  20   5   50.49    6.40
  -2 -21   5    7.50    3.70
   2 -21  -5    5.90    3.40
  -2 -21   5    2.40    3.70
   2  21  -5    2.70    3.70
  -2  21   5    8.20    4.50
  -1 -21   5   55.89    7.30
   1 -21  -5   68.79    7.20
  -1 -21   5   61.09    7.60
   1  21  -5   48.10    6.60
  -1  21   5   52.99    7.30
   1  21  -5   64.69    6.90
  -1  21   5   72.29    7.00
   0 -21   5   23.90    4.80
   0 -21  -5   22.70    4.40
   0 -21   5   30.60    5.10
   0  21  -5   17.40    4.80
   0  21   5   20.60    5.70
   0  21   5   26.70    4.60
   1 -21   5   56.29    7.50
  -1 -21  -5   63.39    7.60
   1  21   5   60.29    7.20
   1  21   5   46.90    9.90
  -1  21  -5   50.79    6.50
  -1  21  -5   52.29    6.60
   7   0  -6   27.90    3.10
   6   0  -6    8.00    1.80
   5   0  -6  137.39    8.20
   5   0  -6  163.08   11.60
   4   0  -6  154.18    8.60
  -4   0   6  155.38    7.70
   4   0  -6  148.69   10.80
  -3   0   6  179.68    9.80
   3   0  -6  192.98   10.40
   3   0  -6  210.28   12.20
   2   0  -6    2.90    2.50
  -2   0   6    3.50    1.40
   2   0  -6    3.50    1.80
  -1   0   6  253.87   13.60
   1   0  -6  269.47   14.30
   1   0  -6  272.37   13.80
   0   0   6   12.10    2.40
   0   0  -6    9.30    2.20
  -1   0  -6  153.38    8.50
   1   0   6  136.99    8.70
  -1   0  -6  156.48    9.00
   2   0   6   42.80    4.50
  -2   0  -6   34.70    3.10
  -2   0  -6   40.10    3.30
  -2   0  -6   42.40    4.30
  -3   0  -6   36.60    2.50
  -3   0  -6   39.80    2.40
  -3   0  -6   27.60    3.90
   3   0   6   26.10    3.90
   4   0   6   25.30    3.90
  -4   0  -6   15.10    3.30
  -5   0  -6   15.30    3.50
   5   0   6   16.00    3.50
  -6   0  -6  511.65   24.80
   6   0   6  472.95   25.10
   7  -1  -6    2.40    1.50
   7   1  -6    2.60    1.60
   6  -1  -6    3.10    1.70
   6   1  -6    3.90    1.60
   5  -1  -6    8.00    2.00
   5  -1  -6    2.80    4.10
   5   1  -6    4.70    4.10
   5   1  -6    8.00    2.00
  -4  -1   6   58.79    3.50
   4  -1  -6   55.19    4.50
   4  -1  -6   60.19    7.10
   4   1  -6   46.10    6.80
  -4   1   6   55.59    3.40
   4   1  -6   49.40    4.40
  -3  -1   6    9.30    1.70
   3  -1  -6    6.60    3.00
   3  -1  -6   10.40    2.20
   3   1  -6   10.60    3.20
  -3   1   6    8.60    1.60
   3   1  -6   10.60    2.10
   2  -1  -6   37.80    3.80
  -2  -1   6   31.50    3.30
   2  -1  -6   30.90    4.60
   2   1  -6   38.80    4.80
   2   1  -6   33.80    3.70
  -2   1   6   29.90    3.00
   1  -1  -6   41.50    3.90
   1  -1  -6   42.10    4.40
  -1  -1   6   34.10    3.70
  -1   1   6   33.20    3.60
   1   1  -6   42.30    3.90
   1   1  -6   35.10    4.40
   0  -1   6   52.79    4.60
   0  -1  -6   56.79    4.60
   0   1  -6   63.69    4.70
   0   1   6   47.90    4.50
  -1  -1  -6   25.30    3.20
   1  -1   6   22.30    3.10
  -1  -1  -6   29.20    3.60
  -1   1  -6   27.10    3.50
  -1   1  -6   26.00    3.40
  -1   1  -6   28.70    3.10
   1   1   6   20.40    3.10
  -2  -1  -6    0.10    1.10
   2  -1   6    0.40    1.80
  -2  -1  -6    4.10    2.10
   2   1   6    0.20    2.00
  -2   1  -6    0.80    1.90
  -2   1  -6    1.10    1.30
  -2   1  -6   -0.10    1.00
  -3  -1  -6   10.00    1.50
  -3  -1  -6   17.00    3.20
   3  -1   6   10.50    2.80
  -3  -1  -6   11.20    1.50
  -3   1  -6   10.80    1.50
  -3   1  -6   10.50    2.60
   3   1   6    8.50    2.70
  -3   1  -6   14.20    1.70
  -4  -1  -6   30.80    4.30
   4  -1   6   27.90    4.20
   4   1   6   36.00    5.00
  -4   1  -6   37.20    4.70
   5  -1   6   21.90    3.90
  -5  -1  -6   22.60    4.00
   5   1   6   26.10    4.10
  -5   1  -6   26.10    4.00
  -6  -1  -6   79.69    7.10
   6  -1   6   86.39    7.90
   6   1   6   98.99    8.10
  -6   1  -6   86.89    7.30
   7  -2  -6   -0.30    1.50
   7   2  -6    0.90    1.50
   6  -2  -6   17.40    2.50
   6   2  -6   18.80    4.70
   6   2  -6   18.10    2.40
   5  -2  -6   73.19    8.10
   5  -2  -6   72.09    5.20
   5   2  -6   80.19    8.70
   5   2  -6   79.39    5.30
   4  -2  -6   -5.10    2.90
   4  -2  -6   -0.30    1.50
  -4  -2   6    0.40    0.90
   4   2  -6   -0.60    1.50
   4   2  -6   -4.30    3.30
  -4   2   6   -1.10    0.90
   3  -2  -6   12.90    3.40
  -3  -2   6    8.20    1.70
   3  -2  -6   11.50    2.20
   3   2  -6   10.40    3.50
  -3   2   6   10.00    1.60
   3   2  -6   12.80    2.20
   2  -2  -6    0.10    2.10
  -2  -2   6    0.40    1.40
   2  -2  -6    0.20    1.60
  -2   2   6    0.50    1.10
   2   2  -6    2.40    2.50
   2   2  -6    2.30    1.60
  -1  -2   6  138.19    8.20
   1  -2  -6  139.69    8.70
   1  -2  -6  159.18    8.50
  -1   2   6  135.99    8.10
   1   2  -6  140.59    8.90
   1   2  -6  137.59    8.30
   0  -2  -6    7.40    2.10
   0  -2  -6    3.70    2.20
   0  -2   6    7.90    2.20
   0   2   6    3.80    1.90
   0   2  -6    9.40    2.10
   0   2  -6    6.60    2.10
  -1  -2  -6   27.80    3.60
  -1  -2  -6   21.50    3.00
   1  -2   6   29.50    3.80
   1   2   6   21.60    3.20
  -1   2  -6   25.50    3.30
  -1   2  -6   22.80    2.90
  -1   2  -6   23.20    3.40
  -2  -2  -6   45.90    4.50
   2  -2   6   36.70    4.40
  -2  -2  -6   35.20    3.10
   2   2   6   37.40    4.30
  -2   2  -6   36.20    3.50
  -2   2  -6   35.80    2.90
  -2   2  -6   39.20    4.30
   3  -2   6   90.29    6.90
  -3  -2  -6   84.89    4.80
  -3  -2  -6   78.79    6.60
  -3  -2  -6   87.69    4.80
  -3   2  -6   93.79    6.80
   3   2   6   85.99    6.70
  -3   2  -6   99.69    4.80
  -3   2  -6   92.69    4.90
   4  -2   6   76.09    6.60
  -4  -2  -6   72.69    6.40
  -4   2  -6   71.99    6.20
   4   2   6   83.69    6.80
  -5  -2  -6    4.90    3.00
   5  -2   6    7.80    3.10
  -5   2  -6    4.70    2.70
   5   2   6   12.20    3.30
  -6  -2  -6  113.59    8.40
   6  -2   6  111.09    8.90
   6   2   6  118.39    8.80
  -6   2  -6  103.09    8.00
   7  -3  -6    8.40    2.00
   7   3  -6   11.30    2.00
   7   3  -6    9.20    5.60
   6  -3  -6   22.70    2.80
   6   3  -6   23.70    3.20
   6   3  -6   26.80    5.20
   5  -3  -6   15.70    2.50
   5  -3  -6    9.90    5.00
   5   3  -6   15.30    4.10
   5   3  -6    6.40    5.30
   5   3  -6    9.40    2.00
   4  -3  -6  162.78   11.00
   4  -3  -6  182.78    9.40
  -4  -3   6  174.08    8.50
  -4   3   6  167.48    8.40
   4   3  -6  171.58   11.10
   4   3  -6  144.89    9.10
   4   3  -6  167.68   11.60
   3  -3  -6   12.40    3.20
  -3  -3   6   15.70    2.20
   3  -3  -6   16.20    2.50
   3   3  -6   15.20    2.40
   3   3  -6   11.00    3.40
   3   3  -6   16.40    3.40
  -3   3   6   12.60    1.70
   2  -3  -6   14.90    2.60
  -2  -3   6   14.30    2.30
   2  -3  -6   16.10    3.20
   2   3  -6   16.50    2.60
   2   3  -6   13.10    3.30
   2   3  -6   19.80    3.40
  -2   3   6   15.00    2.10
   1  -3  -6    4.30    2.20
  -1  -3   6    8.80    2.10
   1  -3  -6    8.40    2.10
   1   3  -6    8.80    2.20
   1   3  -6    3.90    1.70
  -1   3   6    8.10    1.90
   0  -3  -6   37.00    4.00
   0  -3  -6   52.59    4.50
   0  -3   6   43.90    4.40
   0   3  -6   43.10    4.10
   0   3  -6   46.50    4.10
   0   3   6   37.80    4.00
  -1  -3  -6   40.80    3.60
  -1  -3  -6   39.90    4.30
   1  -3   6   39.50    4.30
   1   3   6   38.10    4.00
  -1   3  -6   42.80    4.10
  -1   3  -6   33.00    3.40
  -1   3  -6   39.70    4.00
  -2  -3  -6   34.00    3.10
   2  -3   6   43.30    4.60
  -2  -3  -6   39.10    4.50
  -2   3  -6   35.50    2.90
   2   3   6   37.50    4.30
  -2   3  -6   41.90    3.70
  -2   3  -6   40.80    4.40
  -3  -3  -6   58.99    3.50
  -3  -3  -6   55.69    5.50
   3  -3   6   52.99    5.50
   3   3   6   57.59    5.40
  -3   3  -6   58.09    5.30
  -3   3  -6   59.39    3.50
  -3   3  -6   59.59    3.80
   4  -3   6   26.60    4.20
  -4  -3  -6   23.40    3.90
  -4   3  -6   24.70    3.70
   4   3   6   29.00    4.30
   5  -3   6   -3.90    2.70
  -5  -3  -6   -2.90    2.70
  -5   3  -6   -0.90    2.50
   5   3   6   -3.20    2.40
  -6  -3  -6   28.10    4.50
   6  -3   6   38.50    5.30
  -6   3  -6   29.40    4.50
   6   3   6   32.00    4.60
   7  -4  -6   12.60    2.30
   7   4  -6   18.80    5.10
   7   4  -6   16.60    2.30
   6  -4  -6    7.20    2.00
   6   4  -6   -2.80    3.20
   6   4  -6    7.90    2.00
  -5  -4   6   26.20    1.60
   5  -4  -6   22.80    3.00
  -5  -4   6   27.30    1.70
   5   4  -6   26.00    4.70
   5   4  -6   26.70    3.30
   4  -4  -6  171.98   11.60
  -4  -4   6  172.78    9.10
   4  -4  -6  199.48   10.00
  -4   4   6  178.28    9.00
   4   4  -6  175.08    9.80
   4   4  -6  184.38   11.50
   4   4  -6  176.68   12.20
   3  -4  -6   27.50    3.40
   3  -4  -6   32.10    4.80
  -3  -4   6   28.00    3.00
   3   4  -6   26.90    3.40
   3   4  -6   34.10    4.60
  -3   4   6   26.00    2.60
  -2  -4   6    9.10    2.10
   2  -4  -6   10.60    2.40
   2  -4  -6   11.00    2.80
   2   4  -6   10.60    2.80
   2   4  -6    5.30    1.90
  -2   4   6    7.90    1.60
  -1  -4   6    3.60    1.90
   1  -4  -6    0.10    1.60
   1  -4  -6    1.90    2.10
   1   4  -6   -0.70    1.50
   1   4  -6    3.70    1.70
  -1   4   6    0.80    1.50
   0  -4  -6  371.06   19.10
   0  -4   6  403.26   19.10
   0  -4  -6  398.06   19.00
   0   4   6  376.66   18.90
   0   4  -6  371.86   19.10
   0   4  -6  370.76   19.00
  -1  -4  -6   53.29    4.30
  -1  -4  -6   57.99    5.10
   1  -4   6   55.19    4.90
  -1   4  -6   47.60    3.90
  -1   4  -6   59.29    4.90
   1   4   6   51.69    4.60
  -2  -4  -6   51.59    3.80
   2  -4   6   51.19    5.10
  -2  -4  -6   56.69    5.10
  -2   4  -6   52.09    4.80
   2   4   6   43.10    4.70
  -2   4  -6   53.69    4.30
  -2   4  -6   51.69    3.60
  -3  -4  -6   33.20    2.60
  -3  -4  -6   34.30    4.80
   3  -4   6   26.10    3.90
  -3   4  -6   33.70    3.00
  -3   4  -6   28.90    4.00
   3   4   6   29.80    4.00
  -4  -4  -6    6.80    2.90
   4  -4   6    2.80    2.90
  -4   4  -6    5.80    2.60
   4   4   6    4.60    2.70
   5  -4   6   -0.80    2.90
  -5  -4  -6    0.70    2.90
   5   4   6   -0.60    2.60
  -6  -4  -6    2.00    3.20
   6  -4   6   -4.40    3.20
  -6   4  -6   -2.30    3.00
   6   4   6    3.70    3.10
   7  -5  -6   -3.10    1.80
   7   5  -6    1.30    1.80
   7   5  -6    0.60    4.20
   6  -5  -6   10.20    2.40
   6   5  -6    8.30    3.80
   6   5  -6   11.90    2.30
   5  -5  -6   15.40    4.90
  -5  -5   6   21.70    1.80
  -5  -5   6   23.90    1.80
   5  -5  -6   20.00    2.90
   5   5  -6   20.20    4.40
   5   5  -6   16.00    5.60
   5   5  -6   19.70    2.60
   4  -5  -6    2.80    1.80
  -4  -5   6    1.00    1.20
   4  -5  -6   -1.00    3.00
  -4   5   6    2.20    1.00
   4   5  -6    1.00    1.50
   4   5  -6    1.20    2.40
   3  -5  -6    5.30    2.70
   3  -5  -6    8.30    2.10
  -3  -5   6    9.50    1.90
   3   5  -6   14.80    3.10
   3   5  -6    6.10    2.00
  -3   5   6    8.70    1.60
   2  -5  -6    2.30    2.20
   2  -5  -6    1.00    1.80
  -2  -5   6    1.90    1.60
   2   5  -6    3.80    2.30
   2   5  -6    1.10    1.60
  -2   5   6    1.40    1.30
   1  -5  -6   48.70    4.40
  -1  -5   6   47.80    4.40
   1  -5  -6   46.60    4.50
  -1   5   6   42.10    3.90
   1   5  -6   48.70    4.20
   1   5  -6   50.59    4.60
   0  -5   6 1074.59   51.29
   0  -5  -6 1185.88   51.29
   0  -5  -6 1127.89   51.39
   0   5  -6 1043.60   51.29
   0   5  -6 1133.69   51.29
   0   5   6 1085.29   51.09
  -1  -5  -6  138.69    8.40
  -1  -5  -6  137.49    7.80
   1  -5   6  133.39    8.40
  -1   5  -6  137.49    7.70
  -1   5  -6  132.09    8.30
   1   5   6  130.69    8.20
   2  -5   6  418.16   21.50
  -2  -5  -6  426.06   21.50
  -2  -5  -6  406.96   20.30
  -2   5  -6  481.65   20.50
  -2   5  -6  431.26   21.50
   2   5   6  406.36   21.30
  -3  -5  -6  156.08    7.80
   3  -5   6  153.18    9.60
  -3  -5  -6  152.78    9.60
  -3   5  -6  152.88    9.40
   3   5   6  146.09    9.40
  -3   5  -6  146.99    8.10
  -4  -5  -6    5.40    2.80
  -4  -5  -6    7.20    1.00
   4  -5   6    2.70    2.90
   4   5   6    4.10    2.50
  -4   5  -6    5.70    0.80
  -4   5  -6    5.80    0.90
  -4   5  -6    0.70    2.50
  -5  -5  -6   23.50    4.10
   5  -5   6   21.90    4.30
   5   5   6   28.50    4.10
  -5   5  -6   21.20    3.90
   6  -5   6    7.90    3.70
  -6  -5  -6    5.70    3.60
   6   5   6    7.80    3.30
  -6   5  -6   11.70    3.40
   7  -6  -6   -3.40    2.00
   7   6  -6   -2.90    1.90
   7   6  -6    3.90    4.10
   6  -6  -6   -1.30    1.80
   6   6  -6   -0.60    1.80
   6   6  -6    1.70    3.50
  -5  -6   6    5.90    1.10
  -5  -6   6    6.00    1.00
   5  -6  -6    6.50    2.10
   5   6  -6    6.10    2.00
   5   6  -6    6.20    3.20
   4  -6  -6   38.30    6.00
  -4  -6   6   56.99    3.80
   4  -6  -6   44.50    4.20
   4   6  -6   53.69    4.40
   4   6  -6   38.80    5.30
  -4   6   6   43.00    3.20
   3  -6  -6    1.70    2.40
   3  -6  -6    0.10    1.70
  -3  -6   6    0.70    1.50
   3   6  -6   -0.20    2.30
   3   6  -6   -2.00    1.60
  -3   6   6    0.10    1.10
   2  -6  -6   40.80    4.00
   2  -6  -6   35.50    4.30
  -2  -6   6   32.00    3.90
   2   6  -6   30.20    4.30
  -2   6   6   37.00    3.30
  -2   6   6   34.70    4.90
   2   6  -6   36.80    3.80
   1  -6  -6    6.80    2.00
   1  -6  -6    3.40    2.10
  -1  -6   6   11.30    2.40
   1   6  -6    7.90    2.00
   1   6  -6    7.00    2.30
  -1   6   6    6.90    2.60
  -1   6   6    8.00    1.90
   0  -6  -6  236.28   12.40
   0  -6   6  237.38   12.40
   0  -6  -6  223.58   12.10
   0   6   6  204.88   11.90
   0   6  -6  240.58   12.30
   0   6   6  222.08   12.60
   0   6  -6  214.48   11.90
  -1  -6  -6   34.90    5.70
  -1  -6  -6   56.49    5.00
   1  -6   6   55.89    4.90
  -1   6  -6   60.69    4.90
  -1   6  -6   48.70    3.90
   1   6   6   56.69    5.00
   1   6   6   52.49    4.60
  -2  -6  -6 1125.19   49.70
  -2  -6  -6 1106.89   50.79
   2  -6   6 1041.80   50.59
  -2   6  -6 1142.39   49.70
   2   6   6 1079.39   50.59
  -2   6  -6 1079.59   50.69
   2   6   6 1033.20   49.99
  -3  -6  -6  228.78   11.90
   3  -6   6  257.97   13.70
  -3  -6  -6  244.38   13.60
   3   6   6  249.38   13.50
  -3   6  -6  249.38   13.50
  -3   6  -6  243.28   11.90
  -4  -6  -6   28.70    4.30
   4  -6   6   24.30    4.20
  -4  -6  -6   31.00    2.20
  -4   6  -6   26.60    2.10
  -4   6  -6   28.60    2.50
   4   6   6   27.80    4.10
  -4   6  -6   28.20    4.10
   5  -6   6   32.50    5.00
  -5  -6  -6   25.80    4.40
   5   6   6   34.90    4.80
  -5   6  -6   32.30    4.40
  -6  -6  -6    1.20    3.30
   6  -6   6   -2.40    3.50
  -6   6  -6    1.20    3.10
   6   6   6    5.50    3.30
   7  -7  -6   32.50    4.30
   7   7  -6   27.90    5.70
   7   7  -6   41.40    4.20
   6  -7  -6   -4.70    1.80
   6   7  -6   -2.10    3.20
   6   7  -6    1.50    2.00
  -5  -7   6    3.10    1.10
  -5  -7   6    1.60    1.10
   5  -7  -6    4.10    1.90
   5   7  -6    1.60    1.80
   5   7  -6    0.30    2.70
   4  -7  -6   25.10    3.20
   4  -7  -6   24.00    4.30
  -4  -7   6   32.60    3.20
  -4   7   6   23.20    2.50
   4   7  -6   25.90    4.20
   4   7  -6   30.80    3.70
   3  -7  -6    1.90    1.80
   3  -7  -6    1.30    2.50
  -3  -7   6   -0.20    1.50
   3   7  -6    1.30    1.80
   3   7  -6    2.30    2.40
  -3   7   6    1.30    2.70
  -3   7   6    0.50    1.20
  -2  -7   6   18.30    2.80
   2  -7  -6   15.50    3.20
   2  -7  -6   21.80    3.00
  -2   7   6   20.50    3.80
   2   7  -6   22.30    3.10
  -2   7   6   14.60    2.30
   2   7  -6   20.30    3.40
   1  -7  -6    4.20    2.30
  -1  -7   6    4.70    2.10
   1  -7  -6    6.20    2.20
  -1   7   6    6.40    2.60
   1   7  -6    3.20    2.00
   1   7  -6    9.00    2.20
  -1   7   6    3.80    1.80
   0  -7  -6    0.20    1.80
   0  -7  -6    0.00    1.70
   0  -7   6    5.10    2.30
   0   7   6    1.60    2.20
   0   7  -6    5.70    2.00
   0   7   6   -0.80    1.60
   0   7  -6   -0.20    1.50
   1  -7   6    3.60    2.20
  -1  -7  -6    1.60    2.00
  -1  -7  -6   -0.20    1.60
  -1   7  -6   -0.70    1.20
  -1   7  -6    5.80    2.10
   1   7   6    2.50    1.90
   1   7   6    3.80    2.10
  -2  -7  -6 1182.58   55.99
   2  -7   6 1243.28   56.19
   2   7   6 1211.58   55.59
  -2   7  -6 1251.77   56.19
   2   7   6 1187.58   55.99
  -2   7  -6 1174.78   55.09
  -3  -7  -6   -1.20    2.40
   3  -7   6   -0.10    2.40
  -3  -7  -6    0.90    1.30
   3   7   6    0.50    1.60
   3   7   6   -0.30    2.00
  -3   7  -6    3.60    2.30
  -3   7  -6    0.60    1.10
   4  -7   6  196.88   12.10
  -4  -7  -6  188.38   12.00
   4   7   6  205.78   12.00
  -4   7  -6  210.58   12.00
   5  -7   6   55.49    6.60
  -5  -7  -6   59.29    6.60
  -5   7  -6   47.20    5.80
   5   7   6   57.19    6.20
   6  -7   6    0.70    3.60
  -6  -7  -6    1.00    3.30
   6   7   6    9.90    3.40
  -6   7  -6    2.70    3.20
   6  -8  -6   58.69    5.10
   6   8  -6   66.79    5.20
   6   8  -6   54.39    6.90
  -5  -8   6    2.00    1.20
  -5  -8   6    1.90    1.30
   5  -8  -6    1.10    1.80
   5   8  -6    0.00    1.80
   5   8  -6    1.00    2.90
  -4  -8   6   76.79    5.20
   4  -8  -6   62.39    7.00
   4  -8  -6   72.69    5.60
   4   8  -6   71.59    6.70
   4   8  -6   75.59    5.60
  -4   8   6   77.59    4.60
  -3  -8   6    4.30    1.90
   3  -8  -6    1.80    2.80
   3  -8  -6    5.80    2.00
   3   8  -6    3.40    2.40
  -3   8   6    4.90    3.00
  -3   8   6    4.10    1.50
  -2  -8   6   23.50    3.50
   2  -8  -6   19.70    3.60
   2  -8  -6   23.90    3.20
  -2   8   6   27.10    3.10
  -2   8   6   22.50    4.00
   2   8  -6   26.10    3.50
   2   8  -6   26.20    3.80
   1  -8  -6    1.60    1.80
  -1  -8   6    5.90    2.10
   1  -8  -6   -0.60    2.00
   1   8  -6   -0.40    1.90
   1   8  -6    2.50    1.70
  -1   8   6    2.40    1.60
  -1   8   6    4.60    2.50
   0  -8   6   37.10    4.30
   0  -8  -6   35.30    4.30
   0  -8  -6   37.00    4.30
   0   8  -6   39.20    3.90
   0   8   6   32.10    3.80
   0   8   6   42.40    5.00
   0   8  -6   38.00    4.20
  -1  -8  -6    0.70    1.70
  -1  -8  -6   -1.00    1.90
   1  -8   6    1.50    2.20
   1   8   6    1.20    2.10
  -1   8  -6    1.90    2.00
  -1   8  -6    0.50    1.30
   1   8   6    1.20    1.90
  -2  -8  -6  372.16   19.00
   2  -8   6  368.26   19.00
   2   8   6  379.76   18.60
   2   8   6  369.56   18.90
  -2   8  -6  355.86   19.00
  -2   8  -6  368.16   18.00
   3  -8   6    0.10    2.30
  -3  -8  -6    0.30    2.30
  -3  -8  -6   -0.10    1.50
  -3   8  -6   -4.10    2.20
   3   8   6   -1.20    1.70
   3   8   6    4.70    2.30
  -3   8  -6   -0.30    1.10
   4  -8   6 1007.80   51.29
  -4  -8  -6 1052.79   50.99
  -4  -8  -6 1106.79   49.20
  -4   8  -6 1070.49   50.99
   4   8   6 1086.59   51.19
  -4   8  -6 1227.28   49.30
   4   8   6 1042.30   49.50
  -5  -8  -6   27.50    4.60
   5  -8   6   20.70    4.40
   5   8   6   28.50    4.20
  -5   8  -6   25.10    4.10
  -6  -8  -6   -2.50    3.50
   6  -8   6   -3.80    3.70
   6   8   6    9.00    3.60
  -6   8  -6    9.30    3.80
   6  -9  -6  245.18   13.00
   6   9  -6  250.77   13.30
  -5  -9   6   13.10    1.70
   5  -9  -6   13.90    2.60
  -5  -9   6   13.90    2.00
   5   9  -6   14.70    3.90
   5   9  -6   14.70    2.70
  -4  -9   6  225.58   12.00
   4  -9  -6  236.98   12.50
   4   9  -6  230.48   13.90
  -4   9   6  224.88   14.50
  -4   9   6  236.98   11.70
   4   9  -6  242.38   12.70
   3  -9  -6   22.10    4.00
   3  -9  -6   20.50    3.70
  -3  -9   6   22.20    3.00
  -3   9   6   19.30    4.20
   3   9  -6   24.70    4.00
   3   9  -6   31.40    3.90
  -3   9   6   22.30    2.70
   2  -9  -6   -0.90    2.30
   2  -9  -6   -0.90    1.70
   2   9  -6   -2.50    1.90
  -2   9   6   -0.80    1.50
  -2   9   6    0.90    2.60
   2   9  -6    1.60    1.90
  -1  -9   6   21.60    3.10
   1  -9  -6   22.80    3.40
   1  -9  -6   22.00    3.20
  -1   9   6   23.00    3.20
   1   9  -6   23.30    3.50
  -1   9   6   24.30    4.10
   1   9  -6   31.10    3.80
   0  -9  -6   -3.10    1.80
   0  -9   6    0.80    1.90
   0  -9  -6    0.50    2.00
   0   9  -6    0.40    1.60
   0   9   6   -0.20    1.60
   0   9  -6    4.30    2.20
   0   9   6    0.00    2.30
  -1  -9  -6   31.70    3.90
  -1  -9  -6   31.00    4.30
   1  -9   6   32.00    4.30
   1   9   6   40.40    4.70
  -1   9  -6   28.30    3.40
   1   9   6   29.00    3.70
  -1   9  -6   35.70    4.20
   2  -9   6   18.20    3.40
  -2  -9  -6   22.40    3.20
  -2  -9  -6   24.80    3.70
  -2   9  -6   12.10    3.10
   2   9   6   17.70    3.00
   2   9   6   13.50    2.90
  -2   9  -6   12.00    2.10
   3  -9   6   39.80    5.20
  -3  -9  -6   41.20    3.90
  -3  -9  -6   41.30    5.50
   3   9   6   50.29    5.10
  -3   9  -6   40.30    5.10
   3   9   6   36.90    4.20
  -3   9  -6   40.60    3.40
  -4  -9  -6  433.26   19.00
  -4  -9  -6  375.46   20.70
  -4   9  -6  387.86   20.70
   4   9   6  398.66   22.60
   4   9   6  394.86   19.40
  -5  -9  -6    4.70    1.20
   5  -9   6    4.30    3.40
  -5  -9  -6    2.90    3.60
   5   9   6   10.80    3.30
  -5   9  -6    3.70    1.20
  -5   9  -6    7.30    3.30
   6  -9   6  156.78   11.50
  -6  -9  -6  144.89   10.90
  -6   9  -6  162.78   10.80
   6   9   6  169.98   11.10
   6 -10  -6  203.98   11.20
   6  10  -6  214.88   11.50
   6  10  -6  185.88   13.30
   5 -10  -6    1.60    2.00
  -5 -10   6    3.90    1.50
  -5 -10   6    3.30    1.80
   5  10  -6    3.80    3.10
   5  10  -6    2.30    2.10
   4 -10  -6   17.80    2.90
  -4 -10   6   18.30    2.70
   4 -10  -6   20.70    4.20
  -4  10   6   22.60    2.70
   4  10  -6   13.20    3.00
   4  10  -6   17.50    3.80
  -4  10   6   13.80    4.50
   3 -10  -6  197.68   12.60
   3 -10  -6  222.58   13.10
  -3 -10   6  235.38   11.90
   3  10  -6  219.98   12.20
   3  10  -6  219.98   13.00
  -3  10   6  219.28   11.30
  -3  10   6  207.38   13.50
   2 -10  -6   53.39    5.60
   2 -10  -6   55.39    5.00
   2  10  -6   54.69    5.00
  -2  10   6   47.40    6.10
  -2  10   6   39.30    5.30
   2  10  -6   53.19    5.00
  -1 -10   6    6.10    2.30
   1 -10  -6    7.20    2.60
   1 -10  -6    7.60    2.30
   1  10  -6   11.20    2.60
  -1  10   6    3.50    3.00
   1  10  -6    4.70    2.20
  -1  10   6    5.00    1.90
   0 -10   6   27.30    3.90
   0 -10  -6   32.50    4.30
   0 -10  -6   30.60    4.10
   0  10   6   31.70    4.40
   0  10   6   29.70    3.80
   0  10  -6   32.20    4.10
   0  10  -6   30.40    3.80
   1 -10   6    0.90    2.20
  -1 -10  -6   -1.30    1.90
  -1 -10  -6    1.20    2.20
  -1  10  -6    0.60    1.50
   1  10   6    0.10    2.20
  -1  10  -6   -0.60    1.90
  -2 -10  -6    3.80    2.10
   2 -10   6    3.80    2.60
  -2 -10  -6   -2.50    2.20
  -2  10  -6    4.50    1.60
  -2  10  -6    6.50    2.70
   2  10   6    4.80    2.30
   2  10   6    3.60    2.30
   3 -10   6   85.69    7.10
  -3 -10  -6   78.69    6.00
   3  10   6   79.49    6.10
  -3  10  -6   99.89    5.70
  -3  10  -6   71.89    9.60
   3  10   6   90.69    6.90
  -4 -10  -6   68.09    7.40
  -4 -10  -6   87.89    5.40
   4 -10   6   69.99    7.00
  -4  10  -6   93.39    7.30
   4  10   6   55.79    8.80
   4  10   6   82.29    5.80
   5 -10   6   59.09    7.60
  -5 -10  -6   77.29    4.70
  -5 -10  -6   63.09    7.60
   5  10   6   77.69    5.40
  -5  10  -6   97.09    7.80
   5  10   6   84.99    7.50
   6 -11  -6    7.50    2.50
  -6 -11   6    6.20    1.10
   6  11  -6    5.30    4.00
   6  11  -6    0.70    2.40
   5 -11  -6   29.30    3.70
  -5 -11   6   36.30    3.30
  -5 -11   6   27.90    3.70
   5  11  -6   21.50    4.70
  -5  11   6   30.60    5.90
   5  11  -6   31.10    4.00
   4 -11  -6    5.10    2.30
  -4 -11   6    2.00    1.70
  -4 -11   6    1.20    2.00
   4  11  -6    1.60    2.60
  -4  11   6    2.80    1.60
  -4  11   6    0.60    3.80
   4  11  -6    3.10    2.40
  -3 -11   6    7.30    2.20
   3 -11  -6    7.20    2.50
   3 -11  -6    6.20    3.40
   3  11  -6    7.40    2.70
  -3  11   6    7.90    3.40
  -3  11   6    6.00    1.60
   3  11  -6    5.80    2.50
   2 -11  -6    4.60    2.80
   2 -11  -6    5.20    2.30
   2  11  -6    5.30    2.20
   2  11  -6    6.00    2.30
  -2  11   6    8.50    3.30
   1 -11  -6   37.20    4.30
  -1 -11   6   36.20    4.40
   1 -11  -6   29.30    4.50
  -1  11   6   40.60    5.70
  -1  11   6   36.80    3.90
   1  11  -6   37.40    4.40
   1  11  -6   31.80    4.20
   0 -11  -6   -0.40    2.20
   0 -11  -6    1.50    2.00
   0 -11   6   -0.60    2.00
   0  11   6   -0.40    2.40
   0  11  -6    1.00    2.10
   0  11  -6   -1.70    1.60
   0  11   6    0.10    1.90
   1 -11   6  147.39    9.80
  -1 -11  -6  163.38    9.90
  -1 -11  -6  168.88    9.60
  -1  11  -6  159.08    9.30
   1  11   6  158.18    9.60
  -1  11  -6  167.28   10.10
   1  11   6  158.88   10.00
  -2 -11  -6    0.40    2.60
  -2 -11  -6    0.90    2.00
   2 -11   6   -0.90    2.60
   2  11   6    1.10    2.10
   2  11   6   -1.60    1.90
  -2  11  -6    2.20    2.40
  -2  11  -6    1.40    1.40
   3 -11   6   -4.70    2.80
  -3 -11  -6   -0.90    2.70
  -3 -11  -6    4.10    2.00
   3  11   6   -1.80    2.00
  -3  11  -6    1.20    2.70
  -3  11  -6    1.70    1.40
   3  11   6   -4.30    2.30
  -4 -11  -6  166.98   10.50
   4 -11   6  153.18   10.80
  -4 -11  -6  170.28   11.10
   4  11   6  157.88    9.30
  -4  11  -6  163.98   10.70
   4  11   6  169.78   10.70
  -5 -11  -6   -0.50    3.70
  -5 -11  -6    2.50    1.70
   5 -11   6   -3.80    3.40
   5  11   6   -1.60    3.00
  -5  11  -6    5.60    3.40
  -5  11  -6    1.00    1.60
   5  11   6   -0.90    2.00
  -6 -12   6   52.69    3.40
  -6 -12   6   49.80    3.60
   6 -12  -6   50.39    5.30
   6  12  -6   53.79    5.60
   6  12  -6   55.29    7.20
  -5 -12   6   -3.40    2.00
   5 -12  -6    1.60    2.30
  -5 -12   6    0.20    1.60
   5  12  -6   -3.30    2.40
   5  12  -6   -2.40    3.30
  -5  12   6    0.30    4.70
  -4 -12   6   78.39    5.90
   4 -12  -6   73.99    6.00
  -4 -12   6   73.09    5.60
  -4  12   6   65.69    8.10
   4  12  -6   84.79    7.30
  -4  12   6   90.59    5.50
   4  12  -6   73.19    6.50
  -3 -12   6    1.50    2.00
   3 -12  -6    1.30    3.50
   3 -12  -6    1.20    2.10
  -3  12   6    1.20    1.80
  -3  12   6   -1.40    3.10
   3  12  -6   -0.10    2.30
   3  12  -6    3.20    2.30
   2 -12  -6   94.89    7.70
   2 -12  -6  101.39    6.80
   2  12  -6   89.89    7.20
   2  12  -6   94.49    7.00
  -2  12   6   99.79    8.60
   1 -12  -6    2.70    2.00
   1 -12  -6    0.30    2.60
  -1 -12   6    5.20    2.50
  -1  12   6    0.00    2.50
   1  12  -6    2.90    2.20
  -1  12   6    1.60    2.00
   1  12  -6   -0.30    1.90
   0 -12  -6  114.19    7.80
   0 -12   6  105.29    7.50
   0 -12  -6  102.89    7.40
   0  12  -6  116.39    7.30
   0  12   6   98.89    8.10
   0  12   6  102.09    7.20
   0  12  -6   96.59    7.50
   1 -12   6    8.00    2.80
  -1 -12  -6   15.00    2.90
  -1 -12  -6    8.00    2.80
  -1  12  -6    6.60    2.20
   1  12   6    7.00    2.70
  -1  12  -6   13.20    3.10
   1  12   6    8.40    2.60
   2 -12   6    6.90    2.90
   2 -12   6    0.00    2.50
  -2 -12  -6    2.10    2.50
  -2 -12  -6    6.10    2.40
  -2  12  -6    1.30    1.70
  -2  12  -6    5.20    2.70
   2  12   6    0.20    2.10
   2  12   6    1.10    2.40
   3 -12   6   32.70    5.10
  -3 -12  -6   39.70    4.50
  -3 -12  -6   35.20    4.90
   3 -12   6   33.30    4.20
   3  12   6   33.10    4.60
   3  12   6   33.40    4.40
  -3  12  -6   38.00    5.00
  -3  12  -6   35.10    3.70
   4 -12   6    5.40    3.40
  -4 -12  -6   -0.40    3.40
  -4 -12  -6    7.50    2.20
  -4  12  -6    7.40    3.50
  -4  12  -6    3.70    1.80
   4  12   6   -0.70    2.10
   4  12   6    6.60    3.20
  -5 -12  -6   34.70    3.90
  -5 -12  -6   18.00    4.80
   5 -12   6   24.20    4.90
  -5  12  -6   31.50    3.50
   5  12   6   29.80    4.70
   5  12   6   22.00    3.20
  -5  12  -6   29.70    4.90
   5 -13  -6   16.30    3.20
  -5 -13   6   20.40    3.20
  -5 -13   6   26.50    3.50
   5  13  -6   27.00    5.20
   5  13  -6   21.50    3.70
  -5  13   6   16.40    5.40
   4 -13  -6   38.70    4.80
  -4 -13   6   37.10    4.60
  -4 -13   6   48.80    4.40
   4  13  -6   39.50    5.70
  -4  13   6   44.40    6.50
   4  13  -6   40.40    5.20
  -3 -13   6   19.10    3.20
   3 -13  -6   20.30    3.30
   3  13  -6   17.90    3.20
  -3  13   6   19.40    2.80
  -3  13   6   19.60    4.80
   3  13  -6   16.20    3.70
   2 -13  -6  257.27   14.90
  -2 -13   6  260.97   14.20
   2 -13  -6  255.67   14.10
  -2  13   6  250.27   15.50
   2  13  -6  275.87   14.50
   2  13  -6  270.17   15.00
  -1 -13   6   51.59    5.40
   1 -13  -6   56.69    5.10
   1 -13  -6   62.79    6.00
  -1  13   6   48.20    4.80
  -1  13   6   52.69    6.30
   1  13  -6   52.69    5.20
   1  13  -6   51.09    5.50
   0 -13   6   21.70    3.70
   0 -13  -6   20.60    3.60
   0 -13  -6   23.10    3.60
   0  13   6   21.10    3.70
   0  13   6   22.60    3.40
   0  13  -6   20.70    3.40
   0  13  -6   22.70    3.60
  -1 -13  -6   55.99    5.70
  -1 -13  -6   49.99    5.20
   1 -13   6   51.39    5.60
   1 -13   6   47.40    6.20
   1  13   6   49.60    5.10
  -1  13  -6   49.30    5.80
   1  13   6   59.69    5.80
  -1  13  -6   52.99    4.80
   2 -13   6    0.80    2.70
  -2 -13  -6    1.80    2.30
   2 -13   6    0.70    2.80
  -2 -13  -6    0.20    2.60
  -2  13  -6    0.90    2.70
   2  13   6    1.00    2.30
   2  13   6    0.60    2.30
  -2  13  -6    0.50    1.80
   3 -13   6    1.80    3.10
   3 -13   6   -1.10    2.70
  -3 -13  -6   -0.60    3.00
  -3 -13  -6    3.50    2.40
   3  13   6    0.70    2.30
  -3  13  -6    0.10    1.80
  -3  13  -6   -1.80    2.90
   3  13   6    0.30    2.70
  -4 -13  -6   -4.00    3.30
   4 -13   6   -1.90    3.50
  -4 -13  -6    4.70    2.40
   4 -13   6   -0.80    2.90
  -4  13  -6   -0.50    3.30
  -4  13  -6   -2.20    1.70
   4  13   6   -1.30    2.30
   4  13   6    2.10    3.10
  -5 -13  -6    5.60    4.40
   5 -13   6    5.20    3.90
  -5  13  -6   10.10    4.10
   5  13   6   11.40    2.80
   5  13   6   17.40    4.10
  -5 -14   6   -3.70    2.50
   5 -14  -6    2.60    2.60
  -5 -14   6    2.80    2.00
   5  14  -6    3.30    3.00
   5  14  -6    2.00    3.70
  -5  14   6    6.10    4.80
  -4 -14   6    9.20    2.40
  -4 -14   6    8.20    2.60
   4 -14  -6   10.40    2.80
   4  14  -6    9.40    3.30
  -4  14   6    8.50    4.40
   3 -14  -6    7.60    2.40
  -3 -14   6    4.70    2.40
   3  14  -6    1.10    2.80
  -3  14   6    4.40    2.10
   3  14  -6    8.50    2.90
  -3  14   6    0.60    3.70
   2 -14  -6  635.44   31.30
   2 -14  -6  639.84   30.30
  -2 -14   6  561.34   30.20
  -2  14   6  656.23   31.90
   2  14  -6  618.84   31.10
   2  14  -6  645.24   30.80
   1 -14  -6   19.70    3.80
   1 -14  -6   15.50    3.00
  -1 -14   6   13.60    3.20
   1  14  -6   13.20    3.30
  -1  14   6   12.90    2.80
  -1  14   6   14.50    3.70
   1  14  -6   16.10    3.30
   0 -14  -6  760.22   36.30
   0 -14   6  736.93   36.60
   0 -14  -6  785.52   36.20
   0 -14   6  788.22   36.40
   0  14  -6  732.53   36.20
   0  14   6  753.42   36.70
   0  14  -6  717.33   36.30
   0  14   6  733.93   35.90
  -1 -14  -6   14.60    3.50
  -1 -14  -6   11.70    3.30
   1 -14   6   14.00    3.50
   1 -14   6   17.30    3.80
  -1  14  -6   14.40    2.80
  -1  14  -6   17.80    3.70
   1  14   6   14.70    3.20
   1  14   6   13.10    3.40
  -2 -14  -6   19.20    3.90
   2 -14   6   11.70    3.60
   2 -14   6   11.10    3.60
  -2 -14  -6   18.00    3.40
  -2  14  -6   15.00    2.90
   2  14   6   15.20    3.40
   2  14   6   17.90    3.60
  -2  14  -6    9.60    4.80
  -3 -14  -6   26.10    3.60
   3 -14   6   22.50    4.40
  -3 -14  -6   19.10    4.30
   3 -14   6   23.20    4.20
   3  14   6   23.70    3.90
  -3  14  -6   16.50    3.00
   3  14   6   17.70    4.10
  -3  14  -6   27.10    4.80
  -4 -14  -6   42.90    6.00
   4 -14   6   40.50    6.20
  -4 -14  -6   49.70    5.40
   4 -14   6   54.99    7.20
  -4  14  -6   52.39    7.10
  -4  14  -6   52.49    4.90
   4  14   6   64.89    7.00
   4  14   6   58.39    5.80
   5 -15  -6    6.70    3.00
  -5 -15   6    2.20    2.80
  -5 -15   6    1.90    2.40
  -5  15   6   -4.20    4.60
   5  15  -6    5.10    3.40
   5  15  -6    4.30    3.80
   4 -15  -6   71.49    6.20
  -4 -15   6   66.09    6.10
  -4 -15   6   70.99    5.80
   4  15  -6   44.30    9.30
   4  15  -6   62.19    6.80
  -4  15   6   55.49    9.10
  -3 -15   6    4.00    2.60
   3 -15  -6    6.50    2.50
  -3 -15   6    2.30    2.60
   3  15  -6    0.00    2.70
  -3  15   6    1.50    3.70
   3  15  -6    0.80    3.00
  -3  15   6    4.80    2.40
   2 -15  -6 1061.39   45.90
  -2 -15   6  909.51   45.60
   2  15  -6 1058.39   46.40
  -2  15   6 1027.20   47.40
   2  15  -6  915.71   46.40
  -2  15   6  858.01   45.30
   1 -15  -6    8.80    2.80
  -1 -15   6    7.60    3.10
   1  15  -6    8.40    3.10
  -1  15   6    6.20    2.50
   1  15  -6    6.00    2.80
  -1  15   6   11.50    3.50
   0 -15   6   29.40    4.30
   0 -15  -6   28.40    4.50
   0 -15  -6   29.40    4.10
   0 -15   6   22.60    5.10
   0  15   6   35.20    5.20
   0  15   6   32.20    4.30
   0  15  -6   32.50    4.60
   0  15  -6   33.40    4.70
   1 -15   6   -2.20    3.20
   1 -15   6   -1.30    3.00
  -1 -15  -6    3.00    2.70
  -1 -15  -6    4.50    3.30
   1  15   6    3.40    3.00
  -1  15  -6   -2.30    2.90
   1  15   6    5.30    2.70
  -1  15  -6    3.60    2.00
   2 -15   6   54.99    6.90
   2 -15   6   45.20    5.60
  -2 -15  -6   45.40    5.80
  -2  15  -6   43.70    5.70
   2  15   6   46.10    5.70
  -2  15  -6   42.60    4.80
   2  15   6   44.30    5.50
  -3 -15  -6   -0.90    3.20
   3 -15   6    4.00    3.30
  -3 -15  -6   -0.30    2.90
   3  15   6    3.10    3.20
   3  15   6   -0.20    2.60
  -3  15  -6   -1.10    2.10
  -3  15  -6   -2.50    3.30
  -4 -15  -6    3.60    3.00
   4 -15   6    9.60    4.10
  -4 -15  -6    7.00    4.00
   4 -15   6   -1.00    3.50
   4  15   6    4.20    3.00
  -4  15  -6    4.50    3.80
   4  15   6    3.60    3.70
  -4  15  -6    3.60    2.30
  -4 -16   6  387.36   19.20
   4 -16  -6  355.26   20.60
  -4 -16   6  390.66   19.50
   4  16  -6  382.86   20.20
   4  16  -6  369.96   20.90
  -4  16   6  374.36   22.00
  -3 -16   6   81.39    7.00
   3 -16  -6   95.69    7.20
  -3 -16   6   80.59    6.90
   3  16  -6   90.19    8.30
   3  16  -6   86.89    7.70
  -3  16   6   96.69    6.90
  -3  16   6   99.99    9.50
   2 -16  -6  651.73   30.90
  -2 -16   6  615.94   30.90
   2  16  -6  648.84   31.30
  -2  16   6  637.64   32.40
   2  16  -6  606.24   31.60
  -2  16   6  622.24   30.50
  -1 -16   6    2.20    2.90
   1 -16  -6    1.30    2.50
  -1  16   6    0.10    2.40
  -1  16   6    3.90    3.30
   1  16  -6    3.90    2.80
   1  16  -6    3.60    3.00
   0 -16  -6   70.09   10.80
   0 -16   6   90.29    7.70
   0 -16  -6  113.29    7.90
   0  16   6   95.99    8.50
   0  16   6   97.49    7.30
   0  16  -6  102.29    7.70
   0  16  -6   99.69    8.10
  -1 -16  -6   -0.20    2.80
   1 -16   6   -2.50    3.90
   1 -16   6    1.20    3.20
  -1 -16  -6    3.50    3.50
   1  16   6   -2.00    2.80
  -1  16  -6    1.40    2.20
  -1  16  -6    1.00    3.00
   1  16   6    1.50    3.20
  -2 -16  -6   38.10    5.20
   2 -16   6   38.40    5.50
   2 -16   6   34.40    5.50
  -2 -16  -6   43.00    6.30
  -2  16  -6   45.60    4.80
   2  16   6   47.60    5.70
   2  16   6   50.69    5.90
  -2  16  -6   37.70    5.30
  -3 -16  -6   -1.00    3.60
   3 -16   6   -4.40    3.40
   3 -16   6    2.20    3.70
  -3 -16  -6    4.10    3.40
  -3  16  -6    2.10    3.80
  -3  16  -6    1.30    2.40
   3  16   6   -2.50    2.70
   4 -16   6   18.70    4.40
  -4 -16  -6   17.60    5.00
   4 -16   6   14.80    4.80
  -4 -16  -6   21.40    4.00
   4  16   6   13.80    4.50
   4  16   6   22.60    4.00
  -4  16  -6   18.30    4.80
  -4  16  -6   23.60    3.60
   4 -17  -6  519.25   24.60
  -4 -17   6  480.35   23.90
  -4 -17   6  461.85   24.20
   4  17  -6  480.25   24.80
   4  17  -6  470.25   25.80
  -3 -17   6   -1.10    2.90
  -3 -17   6    7.10    2.90
   3 -17  -6    8.60    2.80
  -3  17   6    4.90    2.80
  -3  17   6    8.50    4.40
   3  17  -6    6.90    3.70
   3  17  -6   14.30    3.70
   2 -17  -6  191.08   11.10
  -2 -17   6  153.78   10.90
   2  17  -6  186.78   11.80
   2  17  -6  172.58   11.40
  -2  17   6  172.68   12.40
  -2  17   6  173.28   10.70
   1 -17  -6   45.90    5.40
  -1 -17   6   35.20    4.80
  -1  17   6   18.20    4.70
  -1  17   6   31.30    4.20
   1  17  -6   32.20    5.10
   1  17  -6   21.30    4.30
   0 -17  -6    2.90    2.90
   0 -17   6    1.80    3.10
   0  17   6    1.80    3.40
   0  17  -6    1.60    2.50
   0  17   6    2.20    2.70
   0  17  -6   -2.50    3.30
  -1 -17  -6   57.99    8.00
  -1 -17  -6   53.19    6.50
   1 -17   6   49.10    6.80
   1  17   6   61.29    6.80
  -1  17  -6   60.59    6.90
  -1  17  -6   39.60    5.10
   1  17   6   60.39    6.30
  -2 -17  -6   18.10    4.20
   2 -17   6   21.50    4.90
   2 -17   6   15.40    4.60
  -2 -17  -6   16.10    4.40
  -2  17  -6   12.50    3.20
   2  17   6   16.30    3.90
  -2  17  -6   19.70    4.60
   2  17   6   12.80    3.90
   3 -17   6   -2.40    4.10
  -3 -17  -6    2.10    3.70
  -3 -17  -6   -3.00    3.70
   3 -17   6   -0.10    4.00
   3  17   6   -3.40    3.70
  -3  17  -6    0.50    2.60
   3  17   6    5.20    3.30
  -3  17  -6    5.40    4.10
  -3 -18   6  175.88   11.30
  -3 -18   6  168.38   10.90
   3 -18  -6  167.58   10.60
   3  18  -6  174.98   11.40
  -3  18   6  156.58   12.90
   3  18  -6  172.78   12.10
   2 -18  -6   51.49    5.80
  -2 -18   6   38.60    5.30
  -2  18   6   45.60    5.60
  -2  18   6   36.40    7.30
   2  18  -6   54.39    6.80
   1 -18  -6   13.30    3.70
  -1 -18   6   14.00    4.10
  -1  18   6   16.40    3.60
   1  18  -6   11.30    4.10
   1  18  -6   13.40    3.80
  -1  18   6   10.10    4.50
   0 -18   6   38.30    5.40
   0 -18  -6   44.50    6.10
   0  18  -6   48.50    5.90
   0  18   6   30.40    5.40
   0  18  -6   62.39    7.20
   0  18   6   44.10    5.80
  -1 -18  -6   -1.60    3.30
   1 -18   6   -0.50    3.70
   1  18   6   -2.80    2.90
   1  18   6   -4.20    3.00
  -1  18  -6   -1.40    2.60
  -1  18  -6    2.70    6.10
  -2 -18  -6   23.40    4.90
  -2 -18  -6   21.50    8.00
   2 -18   6   24.40    5.10
   2 -18   6   29.20    5.50
   2  18   6   24.30    4.70
   2  18   6   21.00    4.60
  -2  18  -6   37.90    5.20
  -2  18  -6   26.00    5.30
  -2 -19   6   -2.40    3.50
   2 -19  -6    5.00    3.20
  -2 -19   6   -2.40    3.60
   2  19  -6    2.50    3.80
  -2  19   6   -7.60    3.50
  -2  19   6   -1.00    3.10
   2  19  -6    4.00    3.60
   1 -19  -6   34.30    4.80
  -1 -19   6   21.80    4.80
  -1  19   6   26.60    8.20
   1  19  -6   44.80    5.90
  -1  19   6   32.50    5.00
   0 -19  -6    6.00    3.60
   0 -19   6    3.80    3.90
   0  19  -6   -5.30    4.00
   0  19   6   -4.20    3.30
   0  19   6   -3.50    3.10
   0  19  -6   -1.40    3.00
  -1 -19  -6   25.20    4.80
   1 -19   6   25.50    5.10
  -1  19  -6   21.60    4.20
   1  19   6   22.70    5.00
   1  19   6   26.30    4.70
  -1  19  -6   26.70    5.50
   2 -19   6   23.10    5.40
  -2 -19  -6   21.30    5.10
  -2  19  -6   20.40    5.50
   2  19   6   15.00    4.50
   2  19   6   17.40    4.50
  -2  19  -6   19.40    4.00
   1 -20  -6    4.70    3.70
  -1 -20   6    1.20    4.20
  -1  20   6    6.90    3.50
   1  20  -6    2.60    3.60
  -1  20   6    3.70    4.30
   1  20  -6    0.50    4.30
   0 -20   6   18.10    4.90
   0 -20  -6   21.20    4.60
   0  20   6   18.20    4.90
   0  20  -6   17.50    6.70
   0  20  -6   24.00    5.30
   0  20   6   25.90    4.80
   6   0  -7   -1.50    2.00
   5   0  -7   -2.20    1.90
  -5   0   7    1.70    1.10
   4   0  -7    2.20    2.00
   4   0  -7   -3.00    5.60
  -4   0   7    2.40    1.30
   3   0  -7   -3.80    3.30
   3   0  -7    1.60    2.10
  -3   0   7    0.70    1.30
   2   0  -7   -0.70    2.90
  -2   0   7   -3.20    1.50
   2   0  -7   -2.10    1.80
   1   0  -7    0.90    2.60
   1   0  -7    1.20    1.90
  -1   0   7   -1.70    1.70
   0   0   7   -2.70    1.90
   0   0  -7    2.10    2.30
   0   0  -7   -1.00    2.00
  -1   0  -7    3.10    2.30
  -1   0  -7   -1.60    1.80
  -1   0  -7    3.10    1.60
   1   0   7   -1.30    2.10
  -2   0  -7   -1.10    1.60
  -2   0  -7    1.10    1.40
  -2   0  -7   -0.80    2.30
   2   0   7    0.60    2.30
  -3   0  -7   -0.30    1.20
  -3   0  -7   -2.40    2.50
   3   0   7   -0.40    2.50
  -4   0  -7   -2.00    2.90
   4   0   7   -2.80    2.70
  -5   0  -7   -2.00    3.00
   5   0   7    3.10    3.20
  -6   0  -7   -4.30    3.60
   6   0   7    7.20    4.00
   6  -1  -7   11.40    2.80
   6   1  -7   16.30    2.80
  -5  -1   7   13.00    1.70
   5  -1  -7    5.10    2.30
   5   1  -7   10.50    2.60
  -5   1   7   13.70    1.80
   4  -1  -7  292.47   15.60
  -4  -1   7  319.97   14.70
   4   1  -7  294.97   15.60
  -4   1   7  300.07   14.60
  -3  -1   7  255.97   12.30
   3  -1  -7  237.98   12.90
   3  -1  -7  244.78   14.40
   3   1  -7  221.98   14.40
   3   1  -7  222.88   12.70
  -3   1   7  235.08   12.10
   2  -1  -7  277.87   14.40
  -2  -1   7  272.47   14.00
   2  -1  -7  272.17   15.30
   2   1  -7  255.37   14.30
  -2   1   7  257.57   13.80
   2   1  -7  286.17   15.70
   1  -1  -7  124.89    8.50
  -1  -1   7  126.99    8.00
   1  -1  -7  123.89    8.00
  -1   1   7  119.89    7.70
   1   1  -7  135.69    8.10
   1   1  -7  117.69    8.60
   0  -1  -7    7.50    2.60
   0  -1   7   10.60    2.60
   0  -1  -7   10.40    2.70
   0   1   7    9.30    2.60
   0   1  -7   10.70    2.60
   0   1  -7    8.10    2.50
   0   1  -7    5.70    2.80
  -1  -1  -7    6.30    2.50
   1  -1   7    4.60    2.50
  -1  -1  -7    3.00    2.00
  -1   1  -7    6.60    1.90
  -1   1  -7    2.80    2.20
   1   1   7    3.90    2.40
  -1   1  -7    9.80    2.80
  -2  -1  -7    0.20    1.40
  -2  -1  -7   -1.40    1.50
   2  -1   7    0.10    2.10
  -2  -1  -7    0.20    2.30
  -2   1  -7   -0.40    2.20
  -2   1  -7    0.30    1.20
   2   1   7    1.20    2.30
  -2   1  -7    1.40    1.80
  -3  -1  -7    3.00    1.40
  -3  -1  -7    1.30    2.80
   3  -1   7    5.70    2.90
  -3  -1  -7    4.30    1.70
   3   1   7    3.50    2.80
  -3   1  -7    4.10    1.50
  -3   1  -7    3.80    1.50
  -3   1  -7    1.30    2.80
  -4  -1  -7   88.69    7.80
   4  -1   7   93.19    7.70
   4   1   7   93.29    7.60
  -4   1  -7   87.79    7.80
   5  -1   7   -2.00    3.20
  -5  -1  -7    1.70    3.30
   5   1   7   -2.50    3.00
  -5   1  -7    0.00    3.00
  -6  -1  -7   72.29    8.00
   6  -1   7   93.39    8.80
   6   1   7  104.39    8.60
  -6   1  -7   85.19    7.90
   6  -2  -7    7.10    2.60
   6   2  -7    9.30    2.40
   5  -2  -7   -1.90    2.00
  -5  -2   7    2.60    0.90
   5   2  -7   -1.80    3.40
  -5   2   7    0.60    1.00
   5   2  -7    0.20    1.90
   4  -2  -7   59.99    5.30
  -4  -2   7   61.79    4.20
   4   2  -7   62.99    5.30
  -4   2   7   60.89    4.10
   3  -2  -7   10.70    3.90
   3  -2  -7    7.30    2.50
  -3  -2   7   13.50    2.20
   3   2  -7   10.10    4.00
  -3   2   7   10.70    2.00
   3   2  -7   14.60    2.80
  -2  -2   7  615.24   29.20
   2  -2  -7  586.34   29.40
   2  -2  -7  593.54   30.20
   2   2  -7  597.24   29.50
   2   2  -7  665.33   30.60
  -2   2   7  633.64   29.10
   2   2  -7  599.04   30.60
   1  -2  -7  377.26   19.60
   1  -2  -7  399.26   20.10
  -1  -2   7  396.66   19.50
   1   2  -7  400.16   19.70
   1   2  -7  377.76   19.90
  -1   2   7  379.06   19.30
   1   2  -7  383.06   20.20
   0  -2   7   19.40    3.30
   0  -2  -7   20.10    3.50
   0  -2  -7   20.80    3.40
   0   2  -7   22.30    3.50
   0   2   7   20.60    3.20
   0   2  -7   18.50    3.60
   0   2  -7   20.70    3.20
  -1  -2  -7   30.40    4.10
  -1  -2  -7   30.10    3.90
   1  -2   7   30.90    4.10
  -1   2  -7   31.60    3.50
  -1   2  -7   24.00    3.60
   1   2   7   30.90    4.30
  -1   2  -7   33.50    4.40
   2  -2   7    6.00    2.80
  -2  -2  -7    9.40    2.80
  -2  -2  -7    5.20    1.90
  -2   2  -7    7.50    2.20
  -2   2  -7    9.70    1.80
   2   2   7    6.40    2.70
  -2   2  -7    7.60    2.80
   3  -2   7    0.50    2.70
  -3  -2  -7    5.10    3.00
  -3  -2  -7    3.60    1.30
  -3  -2  -7    3.40    1.20
   3   2   7    6.20    3.00
  -3   2  -7    2.00    1.40
  -3   2  -7   -2.00    2.80
  -3   2  -7    5.90    1.20
  -4  -2  -7  223.78   13.90
   4  -2   7  247.38   14.40
   4   2   7  260.27   14.50
  -5  -2  -7    8.70    3.70
   5  -2   7   10.00    3.80
  -5   2  -7    4.40    3.30
   5   2   7   17.20    3.90
  -6  -2  -7   37.50    5.40
   6  -2   7   36.40    5.60
  -6   2  -7   40.20    5.50
   6   2   7   39.40    5.60
   6  -3  -7   24.60    3.40
   6   3  -7   21.90    6.60
   6   3  -7   33.30    4.20
   5  -3  -7   -2.30    2.00
  -5  -3   7    1.10    0.90
  -5   3   7    0.10    0.90
   5   3  -7    0.90    3.40
   5   3  -7   -1.10    1.90
   4  -3  -7   -1.60    2.00
  -4  -3   7    0.80    1.30
  -4   3   7    0.20    1.20
   4   3  -7    2.00    2.00
   4   3  -7   -1.80    2.90
   3  -3  -7   51.89    7.10
  -3  -3   7   58.89    4.60
   3  -3  -7   53.89    5.30
  -3   3   7   71.39    4.50
   3   3  -7   54.19    6.90
   3   3  -7   63.89    5.50
   3   3  -7   57.99    6.30
   2  -3  -7 1059.19   49.50
  -2  -3   7 1021.50   48.40
   2  -3  -7 1035.90   48.70
   2   3  -7 1054.79   49.60
  -2   3   7 1037.00   48.30
   2   3  -7 1036.00   49.80
   2   3  -7 1075.19   48.80
   1  -3  -7    0.70    2.30
  -1  -3   7    1.10    1.80
   1  -3  -7    1.50    2.00
  -1   3   7   -0.20    1.80
   1   3  -7    3.40    2.00
   1   3  -7    3.60    2.20
   1   3  -7   -3.00    2.60
   0  -3   7  654.43   32.40
   0  -3  -7  674.03   32.40
   0  -3  -7  678.83   32.60
   0   3  -7  692.93   32.50
   0   3  -7  680.73   32.80
   0   3   7  685.53   32.50
   0   3  -7  678.73   32.70
  -1  -3  -7   51.79    4.60
   1  -3   7   45.10    5.20
  -1  -3  -7   51.49    5.30
  -1   3  -7   50.39    5.10
  -1   3  -7   52.99    5.20
   1   3   7   43.10    4.80
  -1   3  -7   48.40    4.20
   2  -3   7   99.99    7.70
  -2  -3  -7  122.69    8.00
  -2  -3  -7  113.29    6.50
   2   3   7  103.09    7.60
  -2   3  -7  115.09    7.10
  -2   3  -7   99.49    7.70
  -2   3  -7   93.29    6.10
  -3  -3  -7    2.70    1.40
  -3  -3  -7    2.90    2.80
   3  -3   7   -0.60    2.60
  -3  -3  -7    2.90    1.30
  -3   3  -7    0.60    1.50
  -3   3  -7    3.40    2.90
  -3   3  -7    1.70    1.10
   3   3   7    1.70    2.50
   4  -3   7  113.39    9.90
  -4  -3  -7  126.19    9.20
   4   3   7  130.79    9.20
  -4   3  -7  117.99    8.90
  -5  -3  -7    3.50    3.50
   5  -3   7    7.50    3.70
   5   3   7    1.20    3.20
  -5   3  -7    6.80    3.50
   6  -4  -7    4.00    2.30
   6   4  -7    4.50    2.30
   6   4  -7    7.30    4.20
   5  -4  -7   -0.90    2.00
  -5  -4   7    4.80    1.10
   5   4  -7    5.40    3.70
  -5   4   7    4.20    1.10
   5   4  -7    4.90    2.20
   4  -4  -7   -1.00    2.00
  -4  -4   7    3.10    1.50
   4  -4  -7   -1.20    3.60
  -4   4   7    2.70    1.40
   4   4  -7   -2.30    4.10
   4   4  -7    2.70    2.10
   4   4  -7    4.30    3.20
   3  -4  -7   14.40    3.00
   3  -4  -7   16.10    4.10
  -3  -4   7   16.90    2.40
   3   4  -7   10.70    2.60
  -3   4   7   17.70    2.50
   3   4  -7   15.60    3.70
   3   4  -7   13.60    4.50
   2  -4  -7  463.15   23.80
   2  -4  -7  501.25   24.70
  -2  -4   7  519.95   23.80
   2   4  -7  474.05   23.90
   2   4  -7  479.95   25.10
   2   4  -7  469.55   24.60
  -2   4   7  488.55   23.40
  -1  -4   7   18.90    3.10
   1  -4  -7   17.30    3.10
   1  -4  -7   19.70    3.50
   1   4  -7   18.10    4.00
   1   4  -7   17.90    2.90
   1   4  -7   16.60    3.10
  -1   4   7   13.20    2.50
   0  -4   7 1870.21   86.39
   0  -4  -7 1883.91   86.59
   0  -4  -7 1945.61   86.39
   0   4   7 1964.80   86.49
   0   4  -7 1905.41   86.69
   0   4  -7 1888.91   86.59
   0   4  -7 1804.72   86.29
   1  -4   7   75.49    6.20
  -1  -4  -7   63.69    5.30
  -1  -4  -7   78.59    6.20
  -1   4  -7   65.99    4.90
  -1   4  -7   59.99    5.70
   1   4   7   62.59    5.60
  -1   4  -7   69.29    5.80
  -2  -4  -7  379.66   19.00
  -2  -4  -7  387.96   20.30
   2  -4   7  407.06   20.40
   2   4   7  392.86   20.20
  -2   4  -7  378.46   18.80
  -2   4  -7  395.26   19.40
  -2   4  -7  407.96   20.30
  -3  -4  -7    4.90    1.50
  -3  -4  -7    3.60    2.80
   3  -4   7    4.00    3.00
  -3   4  -7    4.10    1.80
   3   4   7    4.20    2.60
  -3   4  -7    4.40    2.90
  -3   4  -7    5.80    1.30
  -4  -4  -7   -1.20    3.20
  -4   4  -7    1.40    3.00
   4   4   7    2.90    3.80
  -5  -4  -7   14.70    4.20
   5  -4   7   20.40    4.50
   5   4   7   24.70    4.40
  -5   4  -7   18.30    4.10
   6  -5  -7   14.90    3.00
   6   5  -7    8.40    4.50
   6   5  -7   14.30    3.00
  -5  -5   7    3.40    1.20
   5  -5  -7   -4.70    2.20
   5   5  -7    2.70    3.30
   5   5  -7    1.90    2.20
  -5   5   7    2.90    1.10
   4  -5  -7   10.70    4.00
   4  -5  -7   15.20    3.10
  -4  -5   7   12.20    2.20
  -4   5   7   13.10    2.00
   4   5  -7   11.00    3.70
   4   5  -7   12.20    2.60
   4   5  -7    8.50    4.80
   3  -5  -7   18.30    3.20
   3  -5  -7   25.30    4.50
  -3  -5   7   23.90    3.20
  -3   5   7   25.70    2.90
   3   5  -7   17.70    3.70
   3   5  -7   21.60    4.10
   2  -5  -7    6.20    3.10
   2  -5  -7    1.70    2.20
  -2  -5   7    1.20    2.10
  -2   5   7    6.70    2.10
   2   5  -7    6.50    2.70
   2   5  -7    3.00    2.10
  -1  -5   7   59.29    5.40
   1  -5  -7   70.39    5.80
   1  -5  -7   69.29    5.80
   1   5  -7   71.09    5.70
  -1   5   7   64.99    5.20
   1   5  -7   69.49    6.00
   0  -5  -7  401.36   19.40
   0  -5   7  368.66   19.10
   0  -5  -7  353.56   18.90
   0   5  -7  391.96   19.10
   0   5  -7  358.16   19.20
   0   5   7  374.56   19.00
  -1  -5  -7   82.39    5.80
   1  -5   7   74.29    6.30
  -1  -5  -7   77.09    6.40
  -1   5  -7   79.69    6.30
   1   5   7   68.99    6.00
  -1   5  -7   78.49    5.40
  -2  -5  -7  100.49    7.70
   2  -5   7  106.89    7.60
  -2  -5  -7  105.49    6.40
  -2   5  -7  102.49    6.10
   2   5   7  106.29    7.50
  -2   5  -7   92.09    6.80
  -2   5  -7   90.29    7.40
   3  -5   7   25.60    4.40
  -3  -5  -7   29.70    3.10
  -3  -5  -7   32.50    5.30
  -3   5  -7   25.60    3.60
   3   5   7   25.60    4.00
  -3   5  -7   37.00    2.90
  -4  -5  -7   37.50    5.30
  -4  -5  -7   42.90    2.50
  -4  -5  -7   37.70    2.40
  -4   5  -7   41.90    5.70
  -4   5  -7   49.70    2.60
  -4   5  -7   45.50    2.60
   5  -5   7   84.29    8.30
  -5  -5  -7   92.79    8.30
   5   5   7  103.69    8.40
  -5   5  -7   88.49    8.10
   6  -6  -7   -4.90    2.20
   6   6  -7   -0.20    4.20
   6   6  -7   -1.90    2.30
   5  -6  -7    4.30    2.40
  -5  -6   7    5.70    1.40
  -5  -6   7    5.60    1.40
   5   6  -7    4.30    2.20
   5   6  -7    4.50    3.80
   4  -6  -7   -0.40    2.20
  -4  -6   7   -0.60    1.60
   4   6  -7    2.50    3.10
  -4   6   7   -3.00    1.20
   4   6  -7    4.40    2.10
   3  -6  -7    2.20    3.10
  -3  -6   7    6.60    2.00
   3  -6  -7    0.20    2.20
   3   6  -7    6.40    3.10
  -3   6   7    5.80    1.70
   2  -6  -7   66.29    6.50
   2  -6  -7   55.49    5.40
  -2  -6   7   77.99    5.80
  -2   6   7   69.29    5.10
   2   6  -7   66.29    5.50
   2   6  -7   63.69    6.10
  -1  -6   7   23.00    3.50
   1  -6  -7   20.90    3.60
   1  -6  -7   23.30    3.60
  -1   6   7   22.40    3.30
   1   6  -7   26.40    3.90
   1   6  -7   25.00    3.60
   0  -6  -7   32.60    4.30
   0  -6  -7   29.40    4.30
   0  -6   7   33.70    4.20
   0   6  -7   28.30    3.60
   0   6   7   30.60    4.10
   0   6  -7   28.90    4.00
   1  -6   7   16.60    3.40
  -1  -6  -7   17.30    3.00
  -1  -6  -7   15.80    3.40
  -1   6  -7   14.60    3.00
  -1   6  -7   18.40    2.70
   1   6   7   12.50    2.80
  -2  -6  -7  276.07   16.20
   2  -6   7  289.47   16.20
   2   6   7  304.37   16.20
  -2   6  -7  311.97   15.00
  -2   6  -7  308.37   16.30
   3  -6   7    5.80    3.00
  -3  -6  -7    4.80    1.70
  -3   6  -7    8.30    1.60
   3   6   7    7.90    3.00
  -3   6  -7    3.00    2.10
   4  -6   7   15.40    4.10
  -4  -6  -7   30.80    2.30
  -4  -6  -7   18.40    4.30
  -4   6  -7   27.90    4.50
   4   6   7   24.10    5.20
  -4   6  -7   22.80    2.20
  -4   6  -7   22.30    2.50
   5  -6   7   52.59    7.20
  -5  -6  -7   53.89    7.00
   5   6   7   73.59    7.10
  -5   6  -7   48.00    6.60
   6  -7  -7  116.09    8.20
   6   7  -7  127.99    8.30
   6   7  -7  123.69   10.60
   5  -7  -7    7.60    2.70
  -5  -7   7   11.80    1.80
  -5  -7   7    7.80    1.70
   5   7  -7    9.30    2.90
   5   7  -7    7.80    3.80
  -4  -7   7   -1.60    1.60
   4  -7  -7   -0.40    2.20
   4   7  -7    2.20    2.10
  -4   7   7   -0.10    1.40
   4   7  -7    2.60    2.90
  -3  -7   7    0.50    1.90
   3  -7  -7    3.00    3.40
   3   7  -7   -2.00    2.40
   3   7  -7    1.20    2.20
  -3   7   7    1.50    1.50
   2  -7  -7    2.70    2.30
   2  -7  -7    4.10    3.10
  -2  -7   7    0.10    2.30
   2   7  -7    7.30    2.80
  -2   7   7    0.40    1.60
   2   7  -7    3.30    2.10
   1  -7  -7   97.59    7.40
  -1  -7   7   98.89    7.20
   1  -7  -7  112.89    7.40
  -1   7   7   90.99    6.80
   1   7  -7  109.29    7.30
   1   7  -7  100.69    7.20
   0  -7   7    1.00    2.40
   0  -7  -7    8.40    2.80
   0  -7  -7    2.00    2.30
   0   7  -7    2.30    1.90
   0   7  -7   -0.70    2.10
   0   7   7    2.50    2.10
   1  -7   7   51.99    5.50
  -1  -7  -7   46.60    4.90
  -1  -7  -7   59.79    5.70
  -1   7  -7   52.99    4.50
  -1   7  -7   51.29    5.30
   1   7   7   58.29    5.10
  -2  -7  -7   35.60    4.00
  -2  -7  -7   38.20    4.90
   2  -7   7   35.50    4.70
  -2   7  -7   42.10    5.20
  -2   7  -7   27.40    3.20
   2   7   7   35.80    4.70
  -3  -7  -7   29.00    3.50
  -3  -7  -7   37.90    5.30
   3  -7   7   30.90    4.80
  -3   7  -7   38.60    5.00
   3   7   7   33.90    4.60
  -3   7  -7   34.30    3.10
  -4  -7  -7    3.90    3.70
  -4  -7  -7    9.90    1.50
   4  -7   7   10.60    3.80
   4   7   7    8.80    3.40
  -4   7  -7   10.90    3.70
  -4   7  -7    6.20    1.80
  -5  -7  -7    1.40    3.70
   5  -7   7    6.60    3.90
  -5   7  -7    9.30    3.90
   5   7   7    6.50    3.60
   6  -8  -7   67.39    6.50
   6   8  -7   96.89    6.90
   6   8  -7   71.29    8.60
  -5  -8   7  134.49    7.10
  -5  -8   7  131.19    6.90
   5  -8  -7  115.29    8.20
   5   8  -7  124.19    8.40
   5   8  -7  115.49   11.20
   4  -8  -7   -0.70    2.40
  -4  -8   7    0.30    1.80
   4   8  -7    0.20    2.90
  -4   8   7   -0.50    1.40
   4   8  -7   -1.30    2.30
   3  -8  -7    4.50    2.60
  -3  -8   7    1.40    2.00
   3   8  -7    4.90    2.50
  -3   8   7    2.60    1.50
   3   8  -7    3.20    2.40
   2  -8  -7   83.19    6.50
   2  -8  -7   74.79    7.50
   2   8  -7   95.59    6.80
  -2   8   7   90.99    6.20
  -2   8   7   83.89    7.70
   2   8  -7   92.39    7.00
   1  -8  -7   48.70    5.00
  -1  -8   7   42.50    5.10
   1  -8  -7   44.50    5.50
   1   8  -7   53.49    5.00
   1   8  -7   50.39    4.90
  -1   8   7   50.09    6.00
  -1   8   7   47.60    4.70
   0  -8  -7   12.20    3.00
   0  -8   7   11.60    3.10
   0  -8  -7   11.50    3.00
   0   8   7   13.90    3.50
   0   8   7   12.90    2.90
   0   8  -7   16.40    3.20
   0   8  -7   13.70    2.60
  -1  -8  -7   11.50    2.70
  -1  -8  -7   17.20    3.50
   1  -8   7    9.70    3.00
  -1   8  -7    9.10    3.20
   1   8   7   11.80    2.90
   1   8   7   12.10    2.80
  -1   8  -7   12.30    2.40
   2  -8   7   -3.90    2.40
  -2  -8  -7   -1.70    1.80
  -2  -8  -7   -2.00    2.80
   2   8   7   -0.40    2.30
  -2   8  -7   -0.20    2.50
  -2   8  -7   -0.40    1.40
   2   8   7    0.50    2.30
  -3  -8  -7   -1.80    2.90
   3  -8   7   -3.30    2.90
  -3  -8  -7    3.00    1.80
  -3   8  -7    1.30    1.40
  -3   8  -7   -5.50    2.60
   3   8   7    5.30    2.90
  -4  -8  -7   32.60    3.10
   4  -8   7   21.90    4.60
  -4  -8  -7   29.00    5.10
   4   8   7   33.60    4.80
  -4   8  -7   22.10    2.90
  -4   8  -7   27.90    2.80
  -4   8  -7   28.20    4.60
  -5  -8  -7   -3.00    3.70
   5  -8   7   -5.60    3.40
  -5   8  -7    4.40    3.70
   5   8   7    4.50    3.50
  -5  -9   7   11.50    2.30
  -5  -9   7   15.70    2.20
   5  -9  -7   16.90    3.30
   5   9  -7   13.80    3.40
   4  -9  -7   50.69    5.30
  -4  -9   7   46.80    4.70
  -4   9   7   52.59    4.30
   4   9  -7   49.10    5.50
   4   9  -7   54.19    6.40
   3  -9  -7   -2.60    2.30
  -3  -9   7    1.40    2.00
   3  -9  -7   -4.40    3.00
   3   9  -7   -3.40    2.30
   3   9  -7    0.10    2.40
  -3   9   7    1.70    1.70
  -3   9   7    4.00    3.60
   2  -9  -7   -4.00    2.70
   2  -9  -7   -2.40    2.30
   2   9  -7   -1.80    2.10
   2   9  -7    0.90    2.30
  -2   9   7    2.10    1.90
  -2   9   7    3.10    3.10
   1  -9  -7  168.88    9.70
  -1  -9   7  148.79    9.50
   1  -9  -7  148.09    9.60
  -1   9   7  156.68   10.80
  -1   9   7  158.78    9.30
   1   9  -7  153.28    9.60
   1   9  -7  137.39    9.30
   0  -9  -7    4.30    2.50
   0  -9   7   -0.10    2.50
   0  -9  -7    2.20    2.50
   0   9   7    3.30    3.00
   0   9   7   -0.50    2.00
   0   9  -7    0.30    2.30
   0   9  -7    2.50    1.90
  -1  -9  -7   84.29    6.70
   1  -9   7   59.99    6.30
  -1  -9  -7   74.69    5.90
  -1   9  -7   66.29    5.30
  -1   9  -7   73.79    6.50
   1   9   7   68.69    6.00
   1   9   7   68.59    6.40
  -2  -9  -7   32.10    4.20
   2  -9   7   34.50    4.80
  -2  -9  -7   29.30    4.80
  -2   9  -7   35.30    4.90
   2   9   7   33.80    4.70
   2   9   7   24.70    4.00
  -2   9  -7   30.70    3.50
  -3  -9  -7    4.60    3.60
  -3  -9  -7    1.00    2.00
   3  -9   7    3.00    3.30
   3   9   7    3.80    2.40
  -3   9  -7    4.50    1.70
   3   9   7    1.50    2.80
  -3   9  -7    5.80    3.40
  -4  -9  -7  106.99    9.20
  -4  -9  -7  113.79    6.50
   4  -9   7  103.19    9.20
   4   9   7  109.89    8.80
  -4   9  -7  106.19    6.30
  -4   9  -7  124.19    9.30
   5  -9   7   -0.30    4.20
  -5  -9  -7    4.10    4.20
   5   9   7   10.20    3.90
  -5   9  -7   10.90    4.40
  -5 -10   7    1.80    2.00
   5 -10  -7   -2.10    2.70
  -5 -10   7    0.90    1.70
   5  10  -7    5.50    3.40
   5  10  -7    4.20    3.00
   4 -10  -7  272.67   14.80
   4  10  -7  284.57   15.20
   4  10  -7  265.07   16.10
  -4  10   7  271.67   13.90
   3 -10  -7    8.80    2.80
  -3 -10   7    5.90    2.50
  -3  10   7    7.20    4.00
   3  10  -7    3.30    3.00
  -3  10   7    6.90    1.90
   3  10  -7    5.20    2.80
   2 -10  -7   28.70    4.60
   2 -10  -7   34.00    4.60
   2  10  -7   31.90    4.50
  -2  10   7   41.40    6.10
   2  10  -7   37.70    4.90
   1 -10  -7    3.50    2.40
   1 -10  -7    6.90    3.00
  -1 -10   7    1.40    2.60
  -1  10   7    9.60    3.80
   1  10  -7    7.30    2.40
   1  10  -7    5.40    2.60
  -1  10   7    3.50    2.30
   0 -10   7    0.30    2.60
   0 -10  -7   -1.60    2.40
   0 -10  -7   -5.10    2.60
   0  10  -7    2.50    2.00
   0  10   7    1.70    2.30
   0  10   7    0.70    2.70
   0  10  -7    3.00    2.50
   1 -10   7    0.70    2.70
  -1 -10  -7    7.10    3.00
  -1 -10  -7    5.20    2.50
  -1  10  -7    5.70    2.00
   1  10   7    4.10    2.60
  -1  10  -7    7.20    3.10
   1  10   7    4.70    2.40
  -2 -10  -7   37.00    4.90
   2 -10   7   29.80    4.80
  -2 -10  -7   31.00    4.50
   2  10   7   30.90    4.50
   2  10   7   35.80    5.00
  -2  10  -7   26.80    4.40
   3 -10   7    2.70    3.50
  -3 -10  -7   10.40    2.50
  -3 -10  -7    4.20    3.50
   3  10   7    7.70    2.60
  -3  10  -7    5.40    3.30
  -3  10  -7    8.60    2.00
   3  10   7   11.80    3.50
  -4 -10  -7   -4.80    3.60
   4 -10   7   -7.10    3.30
  -4 -10  -7    3.20    1.90
  -4  10  -7   -0.50    1.50
  -4  10  -7   -1.20    3.40
   4  10   7    5.10    3.10
   5 -10   7   -8.00    4.00
  -5 -10  -7    2.80    1.40
  -5 -10  -7   -6.70    4.10
  -5  10  -7    1.20    1.40
  -5  10  -7   -1.00    1.60
  -5  10  -7    4.50    4.00
   5  10   7    4.20    3.60
  -5 -11   7   22.60    2.80
   5 -11  -7   23.70    3.80
  -5 -11   7   28.70    3.30
   5  11  -7   17.80    4.90
   5  11  -7   24.40    4.00
  -4 -11   7  202.18   10.70
   4 -11  -7  177.98   11.00
   4  11  -7  179.98   11.50
  -4  11   7  177.58   10.00
  -4  11   7  191.88   13.70
   4  11  -7  176.68   12.20
  -3 -11   7   28.10    4.10
   3 -11  -7   37.30    5.20
   3  11  -7   44.70    5.10
   3  11  -7   33.90    5.20
  -3  11   7   49.30    7.20
  -3  11   7   38.50    3.90
   2 -11  -7  105.49    7.60
  -2  11   7  119.79    9.70
   2  11  -7  114.39    8.00
   2  11  -7  109.29    8.30
  -1 -11   7    4.30    2.70
   1 -11  -7    0.30    3.10
   1 -11  -7    0.90    2.30
   1  11  -7    2.20    2.20
  -1  11   7    4.50    3.20
   1  11  -7    0.70    2.60
  -1  11   7    1.60    2.20
   0 -11  -7   37.90    5.30
   0 -11   7   28.30    4.40
   0 -11  -7   36.40    4.70
   0  11   7   40.90    4.80
   0  11  -7   35.10    4.90
   0  11   7   37.30    5.50
   0  11  -7   35.50    4.40
  -1 -11  -7    9.90    2.80
  -1 -11  -7    2.40    2.90
   1 -11   7    3.40    2.80
  -1  11  -7    2.10    2.00
  -1  11  -7    9.00    3.30
   1  11   7    5.10    3.00
   1  11   7    6.50    2.90
[truncated: 50,696 more chars]
