# Supplementary material for: Crystal structure and Hirshfeld surface analyses, crystal voids, inter­action energy calculations and energy frameworks of (E)-2-[(pyren-1-yl­methylidene)amino]­ethanol
Source: Acta Crystallogr E Crystallogr Commun. 2025 Jun 10;81(Pt 7):595–9. doi: 10.1107/S2056989025004451 (PMC12230609; doi:10.1107/S2056989025004451)
Supplement: Supplementary file 2 [file e-81-00595-Isup2.hkl]

data_I                                                                          
_shelx_title ' nas17aa_0m_a.res in P2(1)/c'                                     
_shelx_refln_list_code          4                                               
_shelx_F_calc_maximum      160.06                                               
_exptl_crystal_F_000       576.00                                               
_reflns_d_resolution_high  0.8325                                               
                                                                                
loop_                                                                           
 _space_group_symop_operation_xyz                                               
 'x, y, z'                                                                      
 '-x, y+1/2, -z+1/2'                                                            
 '-x, -y, -z'                                                                   
 'x, -y-1/2, z-1/2'                                                             
                                                                                
_cell_length_a     7.4474                                                       
_cell_length_b    20.9159                                                       
_cell_length_c     8.4456                                                       
_cell_angle_alpha  90.000                                                       
_cell_angle_beta   93.347                                                       
_cell_angle_gamma  90.000                                                       
                                                                                
_shelx_F_squared_multiplier     1.000                                           
                                                                                
loop_                                                                           
 _refln_index_h                                                                 
 _refln_index_k                                                                 
 _refln_index_l                                                                 
 _refln_F_squared_calc                                                          
 _refln_F_squared_meas                                                          
 _refln_F_squared_sigma                                                         
 _refln_observed_status                                                         
   1   0   0        149.59        131.98        11.09 o                         
   3   0   0        173.41        170.72         6.34 o                         
   4   0   0        439.13        446.17        15.35 o                         
   5   0   0         19.41         22.33         4.35 o                         
   6   0   0         10.04         20.00         2.40 o                         
   7   0   0        276.07        289.02        17.74 o                         
   8   0   0          1.39          3.87         1.93 o                         
   1   1   0        321.66        282.71         4.90 o                         
   2   1   0      16328.50      13805.39       354.85 o                         
   3   1   0        279.02        251.22         5.99 o                         
   4   1   0        222.37        219.91         5.28 o                         
   5   1   0         72.43         74.54         2.76 o                         
   6   1   0        243.52        237.71        10.42 o                         
   7   1   0         66.90         71.86         2.91 o                         
   8   1   0         48.81         51.78         2.87 o                         
   1   2   0        299.71        257.17         4.26 o                         
   2   2   0       7297.02       6950.56       179.90 o                         
   3   2   0        412.36        382.89         9.51 o                         
   4   2   0         37.61         48.52         2.03 o                         
   5   2   0         41.98         44.81         2.17 o                         
   6   2   0         22.22         23.35         1.69 o                         
   7   2   0         45.74         42.00         2.59 o                         
   8   2   0          4.75          4.58         2.37 o                         
   1   3   0       4191.86       3773.81       197.45 o                         
   2   3   0       3712.16       3601.53        65.52 o                         
   3   3   0         59.13         61.25         1.90 o                         
   4   3   0        532.47        544.03        10.47 o                         
   5   3   0        316.77        321.75         8.29 o                         
   6   3   0         39.20         63.53         4.47 o                         
   7   3   0          4.50          5.42         2.41 o                         
   8   3   0         66.50         73.26         3.26 o                         
   0   4   0        308.19        300.98         7.20 o                         
   1   4   0       2744.75       2422.12        41.04 o                         
   2   4   0        577.49        605.66        10.64 o                         
   3   4   0        332.33        303.39         5.68 o                         
   4   4   0         71.89         76.57         2.07 o                         
   5   4   0        126.37        122.00         3.94 o                         
   6   4   0        954.14        995.21        21.06 o                         
   7   4   0          2.25          1.26         1.39 o                         
   8   4   0         42.16         43.06         3.52 o                         
   1   5   0       1755.41       1634.72        27.88 o                         
   2   5   0        664.12        654.46        13.67 o                         
   3   5   0        104.20        115.05         2.55 o                         
   4   5   0        404.63        453.73         8.37 o                         
   5   5   0         14.31         20.75         1.15 o                         
   6   5   0        202.54        214.72         6.28 o                         
   7   5   0        145.38        148.96         4.82 o                         
   8   5   0        117.32        116.93         5.21 o                         
   0   6   0        522.02        503.19        13.76 o                         
   1   6   0        617.20        582.06        12.42 o                         
   2   6   0        228.92        250.26         4.88 o                         
   3   6   0         18.38         13.93         1.05 o                         
   4   6   0       4191.11       4193.46        71.11 o                         
   5   6   0        122.02        114.42         2.85 o                         
   6   6   0        370.29        420.95        12.50 o                         
   7   6   0          0.25         -0.75         2.36 o                         
   8   6   0         30.66         27.89         3.57 o                         
   1   7   0        341.57        328.91         5.85 o                         
   2   7   0       3361.50       3313.13        56.35 o                         
   3   7   0          9.44         10.02         0.80 o                         
   4   7   0       1327.54       1424.68        23.22 o                         
   5   7   0          2.47          2.29         0.80 o                         
   6   7   0        138.10        138.29         3.81 o                         
   7   7   0        127.64        143.72         5.26 o                         
   8   7   0          0.73         -1.28         2.02 o                         
   0   8   0       1038.56        998.03        23.26 o                         
   1   8   0          2.32          2.14         0.51 o                         
   2   8   0       3055.49       3099.19        52.78 o                         
   3   8   0        320.97        327.15         6.04 o                         
   4   8   0         28.36         40.25         1.66 o                         
   5   8   0         53.93         55.77         2.13 o                         
   6   8   0          0.92          0.83         0.90 o                         
   7   8   0          0.18          1.03         1.70 o                         
   8   8   0          2.35         -1.35         2.88 o                         
   1   9   0        627.37        647.63        10.40 o                         
   2   9   0        155.54        185.11         4.08 o                         
   3   9   0         75.47         82.94         2.29 o                         
   4   9   0         26.57         26.55         1.53 o                         
   5   9   0         54.78         54.54         2.23 o                         
   6   9   0         44.24         49.31         2.53 o                         
   7   9   0          2.96          3.78         2.58 o                         
   8   9   0          0.27         -2.29         2.32 o                         
   0  10   0          1.25          0.22         1.00 o                         
   1  10   0        103.41        104.38         2.46 o                         
   2  10   0        384.65        357.67         6.63 o                         
   3  10   0        309.93        359.96         6.75 o                         
   4  10   0         41.18         39.98         1.85 o                         
   5  10   0          0.08          1.20         1.03 o                         
   6  10   0         25.24         22.92         1.63 o                         
   7  10   0         41.76         38.06         2.85 o                         
   8  10   0         31.32         28.81         3.16 o                         
   1  11   0        279.61        305.66         5.90 o                         
   2  11   0         11.35          9.48         0.93 o                         
   3  11   0         39.98         40.48         1.84 o                         
   4  11   0          4.61          3.54         0.96 o                         
   5  11   0        363.76        381.28         7.41 o                         
   6  11   0         43.29         37.65         2.11 o                         
   7  11   0        155.21        162.57         8.49 o                         
   8  11   0         75.17         77.87         5.19 o                         
   0  12   0          0.18          0.61         1.05 o                         
   1  12   0         42.05         52.58         1.96 o                         
   2  12   0        258.54        262.23         5.04 o                         
   3  12   0        148.55        177.14         4.41 o                         
   4  12   0         17.73         17.89         1.43 o                         
   5  12   0          7.81          9.68         1.38 o                         
   6  12   0         10.17         14.98         1.65 o                         
   7  12   0          1.30          2.66         1.64 o                         
   1  13   0        576.59        572.50        10.28 o                         
   2  13   0         49.68         49.75         1.99 o                         
   3  13   0        104.87        103.31         3.05 o                         
   4  13   0         57.20         55.83         2.47 o                         
   5  13   0          0.99          1.20         1.26 o                         
   6  13   0        736.98        742.47        14.20 o                         
   7  13   0         46.98         53.70         2.65 o                         
   0  14   0         69.11         59.47         3.28 o                         
   1  14   0         22.16         19.55         1.44 o                         
   2  14   0        348.14        346.34         6.89 o                         
   3  14   0          3.49          1.89         1.08 o                         
   4  14   0          0.50          0.76         1.16 o                         
   5  14   0        270.98        279.40         6.34 o                         
   6  14   0         11.49         11.87         1.75 o                         
   7  14   0         71.21         64.09         3.09 o                         
   1  15   0        272.78        260.68         5.62 o                         
   2  15   0        192.45        185.32         4.50 o                         
   3  15   0        120.06        119.27         3.56 o                         
   4  15   0          0.38          0.62         1.33 o                         
   5  15   0         39.96         32.98         2.06 o                         
   6  15   0        214.41        190.50         7.28 o                         
   7  15   0         39.34         36.44         2.74 o                         
   0  16   0        141.46        133.26         5.34 o                         
   1  16   0        256.24        233.84         5.35 o                         
   2  16   0         24.11         22.14         1.76 o                         
   3  16   0          4.75          6.34         1.54 o                         
   4  16   0         98.74         93.63         3.56 o                         
   5  16   0         33.75         37.34         2.40 o                         
   6  16   0         13.79         19.50         2.30 o                         
   1  17   0        158.98        139.30         4.03 o                         
   2  17   0         84.25         77.86         3.18 o                         
   3  17   0        109.77         96.58         3.59 o                         
   4  17   0         21.84         23.41         2.13 o                         
   5  17   0          7.88          9.16         1.98 o                         
   6  17   0         25.49         21.51         2.53 o                         
   0  18   0         85.77         80.74         4.68 o                         
   1  18   0        292.51        294.79         6.61 o                         
   2  18   0         98.38         95.61         3.60 o                         
   3  18   0         86.58         76.11         3.39 o                         
   4  18   0         25.00         21.98         2.41 o                         
   5  18   0         35.48         46.09         3.49 o                         
   6  18   0          0.48         -1.63         2.47 o                         
   1  19   0        199.14        204.45         5.35 o                         
   2  19   0       1062.41       1050.82        20.01 o                         
   3  19   0          2.23          1.18         1.79 o                         
   4  19   0         49.08         46.36         3.12 o                         
   5  19   0          9.35         10.20         2.74 o                         
   0  20   0        364.55        355.94        11.18 o                         
   1  20   0        156.01        171.02         5.45 o                         
   2  20   0        292.57        315.39         7.46 o                         
   3  20   0        324.19        333.78         8.28 o                         
   4  20   0        296.49        311.14         9.50 o                         
   5  20   0         71.93         85.71         5.64 o                         
   1  21   0          2.20          5.49         2.38 o                         
   2  21   0        129.36        130.87         5.51 o                         
   3  21   0        132.30        139.64         5.74 o                         
   4  21   0        622.04        656.60        14.91 o                         
   0  22   0          6.89          6.17         3.59 o                         
   1  22   0         12.90          9.58         2.57 o                         
   2  22   0         66.93         73.70         4.32 o                         
   3  22   0         34.10         35.98         3.41 o                         
   4  22   0       1323.20       1395.18        31.21 o                         
   1  23   0          0.01          2.38         2.71 o                         
   2  23   0          2.74          4.22         3.55 o                         
   3  23   0          5.26          4.45         2.98 o                         
   0  24   0          0.43         -3.95         3.95 o                         
   1  24   0         46.59         43.94         4.29 o                         
   2  24   0         10.42         23.52         3.49 o                         
  -8   1   1        156.93        141.55         5.20 o                         
  -7   1   1         43.19         36.90         3.05 o                         
  -6   1   1         17.98         16.25         1.35 o                         
  -5   1   1         82.11         84.29         2.87 o                         
  -4   1   1         12.43         13.20         0.97 o                         
  -3   1   1        142.04        163.43         6.10 o                         
  -2   1   1       4740.03       4551.86       203.86 o                         
  -1   1   1        212.81        201.44         3.95 o                         
   1   1   1          3.08          3.31         0.30 o                         
   2   1   1       1489.56       1313.83        24.19 o                         
   3   1   1        516.71        501.24        11.80 o                         
   4   1   1        373.01        376.02         6.90 o                         
   5   1   1          2.28          1.30         0.60 o                         
   6   1   1          1.12          1.25         1.02 o                         
   7   1   1          0.04         -0.21         1.19 o                         
   8   1   1         40.81         45.01         2.49 o                         
  -8   2   1        881.08        927.69        18.51 o                         
  -7   2   1         28.68         26.98         2.41 o                         
  -6   2   1         93.81         97.49         3.20 o                         
  -5   2   1         64.73         68.47         2.69 o                         
  -4   2   1        361.97        373.73         9.17 o                         
  -3   2   1        788.62        780.70        18.38 o                         
  -2   2   1      20313.15      18309.18       815.00 o                         
  -1   2   1        602.63        571.67         9.93 o                         
   0   2   1       4475.37       3214.06       140.84 o                         
   1   2   1        122.89        104.36         2.64 o                         
   2   2   1         38.43         32.69         1.42 o                         
   3   2   1         57.31         40.78         1.60 o                         
   4   2   1         16.45         15.07         0.91 o                         
   5   2   1        163.16        168.85         3.80 o                         
   6   2   1          3.91          5.60         1.22 o                         
   7   2   1        165.60        167.83         5.28 o                         
   8   2   1          0.91          1.40         1.77 o                         
  -8   3   1        608.30        602.24        13.71 o                         
  -7   3   1         81.73         78.81         3.15 o                         
  -6   3   1       1289.69       1330.42        30.96 o                         
  -5   3   1        318.86        345.80         8.79 o                         
  -4   3   1       4782.64       4730.62       187.06 o                         
  -3   3   1        161.96        161.07         4.71 o                         
  -2   3   1      25619.31      21669.26       682.50 o                         
  -1   3   1        895.50        841.51        14.55 o                         
   0   3   1        269.43        250.92         4.27 o                         
   1   3   1         53.52         42.73         1.97 o                         
   2   3   1        204.72        199.50         5.31 o                         
   3   3   1        859.41        826.14        15.59 o                         
   4   3   1         37.62         29.73         1.48 o                         
   5   3   1          1.61          1.05         0.64 o                         
   6   3   1        180.97        177.29         3.79 o                         
   7   3   1         28.15         30.46         2.74 o                         
   8   3   1          9.39         12.01         1.64 o                         
  -8   4   1         44.62         40.87         2.61 o                         
  -7   4   1        126.80        115.70         4.03 o                         
  -6   4   1       1093.68       1092.03        42.24 o                         
  -5   4   1         70.74         67.76         2.92 o                         
  -4   4   1      10130.44       9598.18       247.74 o                         
  -3   4   1         39.92         46.05         1.62 o                         
  -2   4   1       3334.34       3226.84        51.10 o                         
  -1   4   1        483.43        471.23         9.15 o                         
   0   4   1        411.23        400.42         6.71 o                         
   1   4   1       1558.14       1413.28        25.59 o                         
   2   4   1        681.59        687.26        11.25 o                         
   3   4   1        555.12        536.23         8.97 o                         
   4   4   1        456.71        443.91         8.83 o                         
   5   4   1        187.50        181.22         4.13 o                         
   6   4   1         39.28         39.82         1.59 o                         
   7   4   1          2.17          3.90         1.47 o                         
   8   4   1         75.21         68.23         3.23 o                         
  -8   5   1          1.18         -2.47         2.99 o                         
  -7   5   1        115.98        125.58         4.33 o                         
  -6   5   1        484.81        464.15        11.74 o                         
  -5   5   1         37.83         37.59         1.98 o                         
  -4   5   1       2175.29       2277.76        38.95 o                         
  -3   5   1        801.63        795.22        15.20 o                         
  -2   5   1        293.47        275.85         5.34 o                         
  -1   5   1          0.07         -0.41         0.41 o                         
   0   5   1       1531.08       1401.84        22.49 o                         
   1   5   1        203.72        188.14         3.49 o                         
   2   5   1        414.31        382.24         6.57 o                         
   3   5   1          2.29          0.52         0.55 o                         
   4   5   1        552.65        569.67        10.33 o                         
   5   5   1         15.45         12.82         1.17 o                         
   6   5   1        140.17        148.02         3.78 o                         
   7   5   1          2.14         -0.53         1.42 o                         
   8   5   1        919.54        882.29        19.18 o                         
  -8   6   1         40.03         37.02         3.75 o                         
  -7   6   1         91.21         87.48         3.85 o                         
  -6   6   1       1623.77       1708.87        39.46 o                         
  -5   6   1         60.98         64.63         2.72 o                         
  -4   6   1       1830.02       1931.20        33.22 o                         
  -3   6   1        761.14        801.63        14.39 o                         
  -2   6   1          0.48          0.72         0.46 o                         
  -1   6   1        218.12        211.38         4.26 o                         
   0   6   1        117.59        115.24         2.41 o                         
   1   6   1       3346.41       2927.02        53.68 o                         
   2   6   1        225.08        226.42         4.24 o                         
   3   6   1        961.86        926.61        15.26 o                         
   4   6   1        281.91        297.17         5.50 o                         
   5   6   1         19.31         20.35         1.43 o                         
   6   6   1          0.11         -0.48         1.07 o                         
   7   6   1         33.38         32.70         2.32 o                         
   8   6   1        202.94        189.77         7.46 o                         
  -8   7   1         16.26         15.34         3.45 o                         
  -7   7   1         50.88         53.44         3.65 o                         
  -6   7   1         86.55         93.12         4.56 o                         
  -5   7   1          4.79          7.30         0.79 o                         
  -4   7   1         11.82         12.43         1.17 o                         
  -3   7   1        172.42        164.55         3.22 o                         
  -2   7   1        231.18        225.71         4.68 o                         
  -1   7   1        231.36        232.31         4.37 o                         
   0   7   1       1031.88        975.16        15.99 o                         
   1   7   1         75.29         74.53         1.92 o                         
   2   7   1         83.60        109.08         2.47 o                         
   3   7   1          5.62         10.22         0.84 o                         
   4   7   1          0.01          3.65         0.79 o                         
   5   7   1         65.97         63.54         2.50 o                         
   6   7   1         86.59         89.54         2.76 o                         
   7   7   1         23.97         25.49         1.59 o                         
   8   7   1        131.00        118.15         4.85 o                         
  -8   8   1         15.62         14.64         2.32 o                         
  -7   8   1         91.93         87.78         3.56 o                         
  -6   8   1         71.90         75.41         2.98 o                         
  -5   8   1        101.40        103.26         3.29 o                         
  -4   8   1        422.78        398.91         7.64 o                         
  -3   8   1        309.13        315.95         5.89 o                         
  -2   8   1          7.69          7.06         0.91 o                         
  -1   8   1        549.45        511.88         8.86 o                         
   0   8   1        298.12        285.25         5.26 o                         
   1   8   1         58.96         43.73         1.46 o                         
   2   8   1       1379.40       1556.15        26.97 o                         
   3   8   1          2.11          1.59         0.65 o                         
   4   8   1          0.13          0.02         0.82 o                         
   5   8   1         22.98         22.62         1.60 o                         
   6   8   1        116.30        122.71         3.41 o                         
   7   8   1         36.10         32.06         1.92 o                         
   8   8   1          5.14         -0.78         2.30 o                         
  -8   9   1          8.18          7.46         2.35 o                         
  -7   9   1          6.85          4.62         1.89 o                         
  -6   9   1         15.03         16.18         1.26 o                         
  -5   9   1          3.01          2.14         0.82 o                         
  -4   9   1         10.15          8.45         1.04 o                         
  -3   9   1         97.46        103.09         2.66 o                         
  -2   9   1          0.00          0.35         0.82 o                         
  -1   9   1        184.53        175.25         3.93 o                         
   0   9   1       3577.71       3633.38        57.83 o                         
   1   9   1        134.56        129.93         2.91 o                         
   2   9   1       2845.66       2903.15        50.50 o                         
   3   9   1         46.13         47.31         2.02 o                         
   4   9   1         42.37         42.93         2.01 o                         
   5   9   1         60.20         58.05         2.45 o                         
   6   9   1         15.76         17.62         1.52 o                         
   7   9   1         92.79        100.13         3.41 o                         
   8   9   1         18.75         13.81         2.69 o                         
  -8  10   1          3.28          2.31         2.38 o                         
  -7  10   1          2.50          0.69         1.83 o                         
  -6  10   1          9.42         10.39         1.22 o                         
  -5  10   1         32.53         31.74         1.66 o                         
  -4  10   1        253.03        250.38         5.16 o                         
  -3  10   1         38.67         37.71         1.68 o                         
  -2  10   1         18.49         21.48         1.46 o                         
  -1  10   1        639.46        650.29        12.00 o                         
   0  10   1       2745.33       2951.34        44.55 o                         
   1  10   1        215.22        235.92         4.72 o                         
   2  10   1       1491.19       1546.96        25.25 o                         
   3  10   1          0.03          0.32         0.76 o                         
   4  10   1        137.48        128.19         3.49 o                         
   5  10   1         23.21         21.79         1.53 o                         
   6  10   1         45.88         45.62         2.34 o                         
   7  10   1         66.88         63.18         2.82 o                         
   8  10   1          4.78          7.28         3.36 o                         
  -8  11   1        129.68        123.16         7.56 o                         
  -7  11   1         21.63         21.42         3.55 o                         
  -6  11   1         18.04         21.07         1.60 o                         
  -5  11   1         51.63         54.39         2.47 o                         
  -4  11   1         42.40         42.19         2.20 o                         
  -3  11   1         45.47         38.52         1.98 o                         
  -2  11   1        211.63        231.23         4.77 o                         
  -1  11   1         23.37         19.08         1.32 o                         
   0  11   1        879.30        958.87        16.11 o                         
   1  11   1         15.49         21.06         1.36 o                         
   2  11   1        148.36        161.97         5.23 o                         
   3  11   1         14.87         13.12         1.25 o                         
   4  11   1        484.20        542.80        11.37 o                         
   5  11   1         72.65         73.43         2.82 o                         
   6  11   1         18.68         18.02         1.73 o                         
   7  11   1         56.05         57.29         2.81 o                         
  -7  12   1          7.70          2.90         2.85 o                         
  -6  12   1         18.44         22.82         1.91 o                         
  -5  12   1         80.46         76.83         2.82 o                         
  -4  12   1        295.68        301.31         6.18 o                         
  -3  12   1         39.34         31.99         1.69 o                         
  -2  12   1        897.44        879.87        15.06 o                         
  -1  12   1         24.78         24.96         1.70 o                         
   0  12   1        144.17        170.44         3.86 o                         
   1  12   1        199.52        223.49         5.09 o                         
   2  12   1          0.05          0.12         0.95 o                         
   3  12   1         12.73          9.11         1.23 o                         
   4  12   1        368.70        403.34         7.72 o                         
   5  12   1         38.48         40.33         2.11 o                         
   6  12   1         72.91         66.91         3.07 o                         
   7  12   1          9.90          7.48         1.83 o                         
  -7  13   1          0.49         -1.07         2.00 o                         
  -6  13   1         14.90         15.96         2.00 o                         
  -5  13   1        158.63        167.25         4.36 o                         
  -4  13   1          3.99          3.82         1.36 o                         
  -3  13   1        308.63        288.69         6.03 o                         
  -2  13   1         19.95         18.91         1.38 o                         
  -1  13   1         33.35         24.08         1.51 o                         
   0  13   1          5.75          9.64         1.15 o                         
   1  13   1         10.38         10.30         1.13 o                         
   2  13   1         36.13         32.78         1.90 o                         
   3  13   1          0.60          1.62         1.15 o                         
   4  13   1        249.39        260.03         6.84 o                         
   5  13   1          1.53          0.05         1.28 o                         
   6  13   1        259.32        262.33         5.98 o                         
   7  13   1         21.35         18.01         2.37 o                         
  -7  14   1         96.90         98.06         4.15 o                         
  -6  14   1          8.99          9.18         1.78 o                         
  -5  14   1         56.51         58.36         2.82 o                         
  -4  14   1          2.32          3.15         1.30 o                         
  -3  14   1         47.33         50.64         3.18 o                         
  -2  14   1         26.29         22.83         1.61 o                         
  -1  14   1         36.64         40.87         2.00 o                         
   0  14   1          0.05          0.13         0.90 o                         
   1  14   1          0.26          0.57         0.97 o                         
   2  14   1         34.84         38.05         2.57 o                         
   3  14   1          5.83          3.36         1.19 o                         
   4  14   1        156.88        143.96         3.96 o                         
   5  14   1         79.54         72.23         3.19 o                         
   6  14   1       1423.35       1447.87        24.51 o                         
   7  14   1          7.03          3.95         2.39 o                         
  -7  15   1         30.55         29.39         2.97 o                         
  -6  15   1        157.23        155.99         4.89 o                         
  -5  15   1         82.73         89.67         3.50 o                         
  -4  15   1         80.28         80.32         3.29 o                         
  -3  15   1         22.43         22.07         2.03 o                         
  -2  15   1         47.05         49.46         2.38 o                         
  -1  15   1          0.46         -0.30         1.07 o                         
   0  15   1         14.99         12.67         1.37 o                         
   1  15   1         29.88         33.62         1.78 o                         
   2  15   1         49.44         52.18         2.32 o                         
   3  15   1        138.16        123.65         3.72 o                         
   4  15   1        399.96        372.98         7.83 o                         
   5  15   1         56.24         49.66         2.64 o                         
   6  15   1          0.45          1.68         2.03 o                         
   7  15   1          9.57         11.44         2.46 o                         
  -6  16   1          0.27          0.00         2.21 o                         
  -5  16   1         10.92         10.71         1.83 o                         
  -4  16   1         79.17         83.56         3.37 o                         
  -3  16   1        116.05        124.83         5.33 o                         
  -2  16   1        133.16        127.44         3.76 o                         
  -1  16   1        417.74        429.61         8.43 o                         
   0  16   1        225.48        225.93         5.22 o                         
   1  16   1        316.15        303.89         6.47 o                         
   2  16   1        108.60         96.49         3.07 o                         
   3  16   1        102.90         91.10         3.16 o                         
   4  16   1        180.75        153.04         4.77 o                         
   5  16   1         41.99         42.07         2.52 o                         
   6  16   1         80.62         62.59         3.22 o                         
  -6  17   1         10.38         15.02         2.42 o                         
  -5  17   1          1.18         -0.85         1.99 o                         
  -4  17   1         75.66         74.23         4.58 o                         
  -3  17   1          0.01          1.67         1.54 o                         
  -2  17   1          8.81          5.21         1.55 o                         
  -1  17   1        147.37        140.93         4.11 o                         
   0  17   1        524.91        514.07         9.89 o                         
   1  17   1        219.56        217.99         5.29 o                         
   2  17   1        138.23        104.25         3.35 o                         
   3  17   1         36.22         26.49         1.97 o                         
   4  17   1        160.29        125.21         4.16 o                         
   5  17   1          0.08          0.29         1.90 o                         
   6  17   1         54.65         34.93         2.82 o                         
  -6  18   1          7.32          3.54         2.51 o                         
  -5  18   1          5.29          2.18         2.72 o                         
  -4  18   1         46.90         41.67         2.96 o                         
  -3  18   1          4.99          8.09         1.89 o                         
  -2  18   1         17.84         18.34         1.94 o                         
  -1  18   1         46.87         44.79         2.48 o                         
   0  18   1       1388.63       1416.49        24.16 o                         
   1  18   1        246.09        253.86         6.00 o                         
   2  18   1        198.41        252.47         6.04 o                         
   3  18   1         61.98         61.45         2.89 o                         
   4  18   1        156.86        135.27         4.62 o                         
   5  18   1         50.43         48.27         2.80 o                         
   6  18   1         15.13         14.45         2.57 o                         
  -5  19   1         47.44         43.85         3.26 o                         
  -4  19   1          6.83          5.97         2.27 o                         
  -3  19   1         13.45         14.40         2.19 o                         
  -2  19   1         47.67         47.05         3.04 o                         
  -1  19   1         29.39         28.00         2.21 o                         
   0  19   1       1296.88       1312.24        22.67 o                         
   1  19   1         81.57         98.15         3.83 o                         
   2  19   1       3273.92       3296.12        57.59 o                         
   3  19   1        378.60        386.70         8.38 o                         
   4  19   1        124.57        126.48         4.83 o                         
   5  19   1          0.19         -0.73         2.21 o                         
  -5  20   1         30.92         25.18         3.12 o                         
  -4  20   1        124.81        139.77         6.24 o                         
  -3  20   1         66.23         60.18         3.71 o                         
  -2  20   1          2.39          5.77         2.02 o                         
  -1  20   1          3.82          3.85         2.06 o                         
   0  20   1        112.55        126.85         6.12 o                         
   1  20   1        131.81        136.86         5.04 o                         
   2  20   1       1258.06       1329.78        26.69 o                         
   3  20   1        200.36        222.38         6.09 o                         
   4  20   1        387.64        378.58         9.76 o                         
   5  20   1         35.91         39.05         3.45 o                         
  -4  21   1          4.16          5.52         3.05 o                         
  -3  21   1         75.15         76.61         4.21 o                         
  -2  21   1         22.96         23.48         2.90 o                         
  -1  21   1          7.52          2.64         2.79 o                         
   0  21   1        112.71        116.54         5.10 o                         
   1  21   1         25.97         24.11         3.38 o                         
   2  21   1        412.03        448.77        10.98 o                         
   3  21   1         39.93         42.20         3.97 o                         
   4  21   1        654.80        667.91        16.30 o                         
  -4  22   1        347.70        383.18        11.36 o                         
  -3  22   1          8.82         12.89         3.62 o                         
  -2  22   1         14.45         15.22         2.85 o                         
  -1  22   1         44.79         35.91         3.41 o                         
   0  22   1          0.34         -2.39         2.39 o                         
   1  22   1        142.93        140.27         7.03 o                         
   2  22   1         74.65         71.10         4.19 o                         
   3  22   1          1.82          6.07         2.86 o                         
   4  22   1        487.63        511.51        13.99 o                         
  -3  23   1        468.10        537.79        13.18 o                         
  -2  23   1         49.62         52.31         4.09 o                         
  -1  23   1          0.08          3.00         3.28 o                         
   0  23   1          0.36         -1.09         2.61 o                         
   1  23   1         51.85         46.35         3.92 o                         
   2  23   1          0.02          7.60         4.13 o                         
   3  23   1         72.59         80.29         4.87 o                         
  -2  24   1          9.08          9.15         3.30 o                         
  -1  24   1         23.37         29.88         3.66 o                         
   0  24   1          9.38          9.56         3.28 o                         
   1  24   1        111.07        111.08         7.13 o                         
   2  24   1         65.84         61.37         4.51 o                         
   0  25   1          2.32          9.65         3.48 o                         
  -8   0   2        495.54        430.29        19.36 o                         
  -7   0   2        120.21        102.84        16.83 o                         
  -6   0   2          0.06          1.96         5.00 o                         
  -5   0   2          1.56         -1.96         3.91 o                         
  -4   0   2         16.37         14.99         1.63 o                         
  -3   0   2        572.02        578.79        35.65 o                         
  -2   0   2       2096.48       2034.03        52.86 o                         
  -1   0   2       4777.44       3971.19       233.48 o                         
   0   0   2        999.47        913.39        27.22 o                         
   1   0   2       1695.35       1609.39        42.00 o                         
   2   0   2       4140.42       3749.26       118.94 o                         
   3   0   2          8.91         15.67         1.98 o                         
   4   0   2       1902.85       1906.13        49.81 o                         
   5   0   2        230.65        243.82         6.19 o                         
   6   0   2          0.61         -0.89         0.89 o                         
   7   0   2         62.47         61.91         3.42 o                         
   8   0   2         41.25         51.92         5.22 o                         
  -8   1   2         76.34         67.36         5.46 o                         
  -7   1   2        111.90        102.50         7.09 o                         
  -6   1   2         26.76         21.91         4.52 o                         
  -5   1   2         56.19         44.35         4.92 o                         
  -4   1   2        681.57        716.06        17.02 o                         
  -3   1   2        114.50        111.23         3.61 o                         
  -2   1   2       1325.53       1233.41        24.97 o                         
  -1   1   2        646.53        569.81        17.56 o                         
   0   1   2       1478.04       1364.35        25.27 o                         
   1   1   2       7405.89       6257.43       139.51 o                         
   2   1   2          2.15          3.01         0.86 o                         
   3   1   2        327.88        351.86         8.91 o                         
   4   1   2        367.16        406.74         7.73 o                         
   5   1   2        128.36        117.88         2.44 o                         
   6   1   2         64.50         64.77         3.37 o                         
   7   1   2          3.28          3.96         0.87 o                         
   8   1   2         73.23         77.35         2.41 o                         
  -8   2   2         48.44         39.41         9.67 o                         
  -7   2   2        203.24        208.11         9.63 o                         
  -6   2   2          1.04          0.03         2.92 o                         
  -5   2   2        133.29        134.97         3.79 o                         
  -4   2   2         12.10         13.15         0.96 o                         
  -3   2   2        674.71        701.46        18.87 o                         
  -2   2   2         33.97         43.44         1.63 o                         
  -1   2   2        260.94        234.34         9.13 o                         
   0   2   2       3169.80       2955.92        50.07 o                         
   1   2   2        502.15        505.03         8.37 o                         
   2   2   2       1937.99       1820.13        28.97 o                         
   3   2   2         20.29         18.03         0.93 o                         
   4   2   2        277.21        314.88         5.89 o                         
   5   2   2         15.18         14.53         0.82 o                         
   6   2   2        408.09        396.77        12.55 o                         
   7   2   2         18.28         21.38         1.30 o                         
   8   2   2          7.38          8.71         1.44 o                         
  -8   3   2        129.30        117.61         8.22 o                         
  -7   3   2          2.29         -3.12         3.12 o                         
  -6   3   2        187.42        188.54         5.11 o                         
  -5   3   2        149.14        143.48         4.29 o                         
  -4   3   2        959.43       1036.25        24.17 o                         
  -3   3   2        277.51        280.31         5.34 o                         
  -2   3   2       1196.22       1220.36        21.08 o                         
  -1   3   2          4.01          2.87         0.73 o                         
   0   3   2       2156.63       1994.14        31.79 o                         
   1   3   2       1512.90       1397.09        26.55 o                         
   2   3   2          1.51          1.55         0.50 o                         
   3   3   2        422.25        386.60         9.33 o                         
   4   3   2        733.21        756.14        14.51 o                         
   5   3   2         62.53         62.45         2.13 o                         
   6   3   2        563.75        592.41        11.43 o                         
   7   3   2         29.05         26.49         1.52 o                         
   8   3   2        671.17        665.96        13.00 o                         
  -8   4   2          0.40         -4.49         4.49 o                         
  -7   4   2        244.15        232.80         6.22 o                         
  -6   4   2          3.42          3.28         1.11 o                         
  -5   4   2         78.06         83.85         3.21 o                         
  -4   4   2       2239.52       2294.63        46.76 o                         
  -3   4   2        180.86        188.36         3.86 o                         
  -2   4   2         52.20         60.40         1.67 o                         
  -1   4   2       1561.58       1502.63        27.99 o                         
   0   4   2         22.67         16.43         1.00 o                         
   1   4   2         88.94         83.04         1.89 o                         
   2   4   2        297.66        301.61         5.65 o                         
   3   4   2          9.54          7.17         0.61 o                         
   4   4   2        329.38        309.73         5.98 o                         
   5   4   2         28.63         29.56         1.52 o                         
   6   4   2        773.57        805.60        15.78 o                         
   7   4   2          6.81          7.04         1.31 o                         
   8   4   2        432.52        492.07        15.18 o                         
  -8   5   2         35.25         32.49         5.23 o                         
  -7   5   2          0.14         -0.35         1.05 o                         
  -6   5   2        743.48        807.73        19.50 o                         
  -5   5   2         53.10         48.09         3.36 o                         
  -4   5   2       2724.64       2734.69        46.74 o                         
  -3   5   2        308.07        298.21         5.82 o                         
  -2   5   2        608.01        589.48        10.00 o                         
  -1   5   2         78.60         81.59         2.34 o                         
   0   5   2         17.34         14.77         0.94 o                         
   1   5   2          1.18         -0.32         0.39 o                         
   2   5   2         30.96         32.43         1.23 o                         
   3   5   2         12.82         13.31         1.09 o                         
   4   5   2        319.48        319.00         7.56 o                         
   5   5   2         63.07         57.45         2.52 o                         
   6   5   2        430.95        468.90         8.88 o                         
   7   5   2        101.91         98.80         3.20 o                         
   8   5   2       1584.92       1564.72        29.66 o                         
  -8   6   2         87.75         71.40         7.21 o                         
  -7   6   2          5.74          6.50         2.48 o                         
  -6   6   2       4236.88       4048.84        91.40 o                         
  -5   6   2          7.10          5.76         1.04 o                         
  -4   6   2        969.30       1011.30        19.38 o                         
  -3   6   2         58.69         59.32         1.83 o                         
  -2   6   2        224.11        245.73         4.37 o                         
  -1   6   2        212.67        195.91         4.50 o                         
   0   6   2          3.88          4.79         0.59 o                         
   1   6   2        396.65        378.40         7.09 o                         
   2   6   2         87.87         77.53         2.15 o                         
   3   6   2        178.77        174.80         3.98 o                         
   4   6   2         86.89         87.16         2.62 o                         
   5   6   2        235.42        245.38         5.21 o                         
   6   6   2        204.08        204.23         4.96 o                         
   7   6   2          0.10         -0.80         1.30 o                         
   8   6   2          1.63          2.61         1.58 o                         
  -8   7   2        853.50        737.35        23.34 o                         
  -7   7   2          1.90          3.46         1.76 o                         
  -6   7   2       2484.95       2540.98        67.35 o                         
  -5   7   2        228.93        244.84         6.52 o                         
  -4   7   2          0.03          0.79         1.15 o                         
  -3   7   2        263.49        253.34         4.93 o                         
  -2   7   2          3.25          3.69         0.66 o                         
  -1   7   2         14.08         10.24         0.91 o                         
   0   7   2        239.57        252.08         4.75 o                         
   1   7   2         37.17         36.15         1.36 o                         
   2   7   2        175.69        168.03         4.59 o                         
   3   7   2       1044.10        979.47        16.20 o                         
   4   7   2         46.45         41.54         1.70 o                         
   5   7   2         14.34         14.98         1.28 o                         
   6   7   2         49.73         48.36         2.69 o                         
   7   7   2         67.52         65.14         2.94 o                         
   8   7   2         43.56         44.25         6.10 o                         
  -8   8   2       1716.83       1605.83        34.44 o                         
  -7   8   2        145.43        147.20         5.35 o                         
  -6   8   2        699.20        692.77        15.65 o                         
  -5   8   2        469.74        497.51        10.59 o                         
  -4   8   2         18.94         19.98         1.36 o                         
  -3   8   2         63.71         70.76         2.31 o                         
  -2   8   2         33.28         40.15         1.62 o                         
  -1   8   2          2.84          1.32         0.61 o                         
   0   8   2        991.33       1090.20        17.99 o                         
   1   8   2         25.47         27.54         1.30 o                         
   2   8   2        226.99        247.46         5.20 o                         
   3   8   2         13.84         15.00         1.07 o                         
   4   8   2          4.42          4.40         0.90 o                         
   5   8   2        540.69        577.26        12.23 o                         
   6   8   2         56.23         58.40         2.84 o                         
   7   8   2          5.50          6.65         1.48 o                         
   8   8   2          0.74         -1.23         2.22 o                         
  -8   9   2        622.60        556.14        16.54 o                         
  -7   9   2         40.82         32.73         3.04 o                         
  -6   9   2         46.21         41.35         2.68 o                         
  -5   9   2         10.07          8.98         1.07 o                         
  -4   9   2         39.44         40.06         1.95 o                         
  -3   9   2        398.87        396.50         7.36 o                         
  -2   9   2          5.86          2.14         0.77 o                         
  -1   9   2        258.51        254.73         5.01 o                         
   0   9   2        996.68       1123.21        18.61 o                         
   1   9   2         38.66         42.54         1.66 o                         
   2   9   2       3099.33       3350.09        60.54 o                         
   3   9   2        257.95        248.67         5.31 o                         
   4   9   2        110.49         99.20         2.74 o                         
   5   9   2          7.04          8.76         1.22 o                         
   6   9   2         73.74         70.67         3.21 o                         
   7   9   2         69.02         61.27         3.00 o                         
   8   9   2          1.30         -0.40         1.55 o                         
  -8  10   2         73.32         62.70         5.02 o                         
  -7  10   2        162.88        154.43         5.56 o                         
  -6  10   2          0.32         -0.19         1.58 o                         
  -5  10   2        234.21        234.65         5.84 o                         
  -4  10   2          9.81         10.08         1.41 o                         
  -3  10   2         31.21         32.24         1.75 o                         
  -2  10   2        133.72        128.86         3.41 o                         
  -1  10   2        174.07        153.90         3.50 o                         
   0  10   2        300.91        334.55         6.34 o                         
   1  10   2        126.34        133.00         3.16 o                         
   2  10   2       3240.65       3155.91        59.42 o                         
   3  10   2        531.59        545.54         9.68 o                         
   4  10   2       2028.90       2040.39        54.45 o                         
   5  10   2          3.60          2.37         1.16 o                         
   6  10   2         18.70         14.69         1.82 o                         
   7  10   2         17.01         15.16         1.92 o                         
  -7  11   2          5.59          8.24         2.10 o                         
  -6  11   2         65.08         63.42         2.51 o                         
  -5  11   2         45.58         46.21         2.26 o                         
  -4  11   2        102.75        100.23         3.41 o                         
  -3  11   2        185.22        175.82         4.38 o                         
  -2  11   2        491.18        484.92         9.50 o                         
  -1  11   2        167.94        154.02         3.37 o                         
   0  11   2        369.40        449.41        12.15 o                         
   1  11   2          7.34         11.98         1.06 o                         
   2  11   2          2.68          2.18         0.85 o                         
   3  11   2        293.92        299.39         5.95 o                         
   4  11   2        617.20        675.25        14.95 o                         
   5  11   2         52.28         51.84         2.85 o                         
   6  11   2         17.44         12.08         1.87 o                         
   7  11   2         44.07         42.47         2.52 o                         
  -7  12   2         61.72         60.44         4.33 o                         
  -6  12   2          0.75         -0.88         1.24 o                         
  -5  12   2         18.34         15.89         1.55 o                         
  -4  12   2         43.55         48.37         2.23 o                         
  -3  12   2         13.17         14.55         1.56 o                         
  -2  12   2       1461.37       1528.20        25.35 o                         
  -1  12   2        114.71        106.76         2.74 o                         
   0  12   2       1000.11       1031.05        18.66 o                         
   1  12   2          8.88         15.03         1.25 o                         
   2  12   2         35.03         23.74         1.96 o                         
   3  12   2        168.16        167.32         4.02 o                         
   4  12   2         63.28         79.95         2.85 o                         
   5  12   2          2.16          0.91         1.36 o                         
   6  12   2        126.72        118.77         4.44 o                         
   7  12   2         80.77         79.56         4.31 o                         
  -7  13   2         54.12         52.92         4.14 o                         
  -6  13   2         91.85         86.40         5.27 o                         
  -5  13   2         82.85         94.29         3.40 o                         
  -4  13   2        192.44        209.75         4.94 o                         
  -3  13   2        332.22        327.79         7.16 o                         
  -2  13   2        682.89        774.43        14.58 o                         
  -1  13   2        332.37        303.96         5.79 o                         
   0  13   2          4.66          6.68         1.03 o                         
   1  13   2          0.98          1.78         0.97 o                         
   2  13   2          9.28          7.73         1.15 o                         
   3  13   2        274.80        293.16         6.10 o                         
   4  13   2         68.09         73.13         3.41 o                         
   5  13   2         17.74         18.00         1.82 o                         
   6  13   2         77.25         78.20         3.35 o                         
   7  13   2          0.15          2.90         2.48 o                         
  -7  14   2          8.98          8.37         1.61 o                         
  -6  14   2          7.50         12.28         2.49 o                         
  -5  14   2        140.42        143.51         4.20 o                         
  -4  14   2       2794.85       2767.83        48.30 o                         
  -3  14   2        621.60        658.18        11.98 o                         
  -2  14   2       1443.63       1486.66        26.64 o                         
  -1  14   2        893.49        864.08        16.11 o                         
   0  14   2        167.01        181.04         4.33 o                         
   1  14   2          0.81          2.33         1.07 o                         
   2  14   2         43.46         42.05         2.14 o                         
   3  14   2          0.26          1.70         1.25 o                         
   4  14   2         57.92         52.56         2.95 o                         
   5  14   2          6.79          6.50         1.85 o                         
   6  14   2          0.50         -1.71         1.72 o                         
   7  14   2        110.39        114.29         4.81 o                         
  -7  15   2         25.49         20.22         2.23 o                         
  -6  15   2        340.48        320.23         8.02 o                         
  -5  15   2          0.29         -1.75         1.75 o                         
  -4  15   2         65.17         65.42         3.51 o                         
  -3  15   2         81.21         86.83         3.86 o                         
  -2  15   2       1467.24       1417.51        25.57 o                         
  -1  15   2         26.90         26.10         1.87 o                         
   0  15   2          2.44          4.91         1.29 o                         
   1  15   2          6.41          3.46         1.26 o                         
   2  15   2          0.02         -0.75         1.27 o                         
   3  15   2        186.16        208.39         5.41 o                         
   4  15   2         19.22         22.02         2.20 o                         
   5  15   2         41.26         48.64         2.84 o                         
   6  15   2         68.43         75.79         3.46 o                         
  -6  16   2         25.81         26.77         2.54 o                         
  -5  16   2         53.12         50.04         2.84 o                         
  -4  16   2        105.36        113.76         3.91 o                         
  -3  16   2         18.16         14.01         1.94 o                         
  -2  16   2       3246.16       3248.22        52.75 o                         
  -1  16   2        124.50        125.16         4.07 o                         
   0  16   2       1765.14       1736.45        28.97 o                         
   1  16   2          3.93          5.87         1.45 o                         
   2  16   2          1.49          1.40         1.67 o                         
   3  16   2         13.18         11.14         1.99 o                         
   4  16   2         68.63         54.89         3.08 o                         
   5  16   2         17.35         22.79         2.21 o                         
   6  16   2         21.54         18.50         2.38 o                         
  -6  17   2          0.98          6.35         2.33 o                         
  -5  17   2          0.00          0.92         2.01 o                         
  -4  17   2          4.16          4.94         1.99 o                         
  -3  17   2          0.35          1.55         1.72 o                         
  -2  17   2       1041.31       1071.79        18.77 o                         
  -1  17   2        974.83        996.81        18.74 o                         
   0  17   2       3074.82       3082.76        53.71 o                         
   1  17   2        311.53        295.76         6.58 o                         
   2  17   2         19.93         14.70         1.87 o                         
   3  17   2         15.38         11.68         1.99 o                         
   4  17   2        406.95        363.27         7.88 o                         
   5  17   2          3.48          5.66         2.01 o                         
   6  17   2         96.54        112.26         4.68 o                         
  -6  18   2          0.22          4.69         2.85 o                         
  -5  18   2         43.95         43.58         4.42 o                         
  -4  18   2         36.62         35.47         2.80 o                         
  -3  18   2         60.40         53.26         3.11 o                         
  -2  18   2         24.99         24.79         2.17 o                         
  -1  18   2         12.29         10.71         1.81 o                         
   0  18   2       1266.79       1278.44        23.55 o                         
   1  18   2        136.49        147.50         4.41 o                         
   2  18   2       1272.25       1131.70        19.79 o                         
   3  18   2        135.50        124.59         4.32 o                         
   4  18   2         16.86          9.09         2.09 o                         
   5  18   2         89.59         94.71         4.45 o                         
  -5  19   2          2.01          1.25         2.58 o                         
  -4  19   2          0.00          0.35         2.19 o                         
  -3  19   2         18.02         22.15         2.55 o                         
  -2  19   2         40.78         39.35         2.97 o                         
  -1  19   2        178.96        178.66         5.09 o                         
   0  19   2        130.51        123.22         4.57 o                         
   1  19   2        324.30        314.34         6.76 o                         
   2  19   2          0.21          3.86         1.86 o                         
   3  19   2          9.27          9.16         2.11 o                         
   4  19   2          0.00          0.54         2.74 o                         
   5  19   2         21.41         22.58         2.74 o                         
  -5  20   2        113.53        130.78         5.93 o                         
  -4  20   2          0.66          3.21         2.48 o                         
  -3  20   2         97.51         93.69         4.83 o                         
  -2  20   2         85.52         82.71         5.22 o                         
  -1  20   2        245.09        249.84         6.47 o                         
   0  20   2        311.19        292.76         7.12 o                         
   1  20   2        156.38        151.16         5.87 o                         
   2  20   2        199.01        175.45         5.37 o                         
   3  20   2        123.55        111.20         4.26 o                         
   4  20   2          4.77          4.95         2.42 o                         
   5  20   2         11.18         16.38         2.98 o                         
  -4  21   2          8.46          5.32         2.82 o                         
  -3  21   2         11.76          1.90         2.77 o                         
  -2  21   2         23.95         24.21         2.97 o                         
  -1  21   2        349.99        368.64         9.59 o                         
   0  21   2        102.96         90.88         4.77 o                         
   1  21   2        139.47        128.13         5.39 o                         
   2  21   2         86.36         76.03         4.39 o                         
   3  21   2          3.60          9.23         2.60 o                         
   4  21   2          2.36         -0.66         2.63 o                         
  -4  22   2        115.49        139.25         7.51 o                         
  -3  22   2         14.96         16.41         3.16 o                         
  -2  22   2         34.58         39.20         3.62 o                         
  -1  22   2        127.21        127.06         5.80 o                         
   0  22   2         96.22         85.87         4.85 o                         
   1  22   2         52.68         47.13         3.61 o                         
   2  22   2          9.99         17.10         4.33 o                         
   3  22   2         28.45         24.29         4.15 o                         
  -3  23   2          3.13          4.38         3.17 o                         
  -2  23   2         14.87         13.54         3.23 o                         
  -1  23   2          2.26          4.75         4.50 o                         
   0  23   2         17.55         16.52         3.99 o                         
   1  23   2         53.29         65.98         5.36 o                         
   2  23   2          7.28          5.76         5.46 o                         
   3  23   2          5.13          0.34         4.71 o                         
  -2  24   2         57.91         67.90         4.71 o                         
  -1  24   2         10.44         15.44         4.29 o                         
   0  24   2          8.80          7.63         3.29 o                         
   1  24   2          0.40         -0.43         3.24 o                         
  -8   1   3         18.11          5.05         5.35 o                         
  -7   1   3         29.12         14.60         4.91 o                         
  -6   1   3          0.09         -3.99         3.99 o                         
  -5   1   3          4.22          3.52         1.42 o                         
  -4   1   3          8.93         10.21         1.15 o                         
  -3   1   3        172.02        154.69         3.56 o                         
  -2   1   3         44.75         45.72         2.42 o                         
  -1   1   3         56.96         58.31         3.34 o                         
   0   1   3        217.61        209.94         6.06 o                         
   1   1   3        135.31        142.28         3.49 o                         
   2   1   3       4876.84       4951.75       111.11 o                         
   3   1   3          5.24          6.57         1.38 o                         
   4   1   3       1911.61       2126.01        48.77 o                         
   5   1   3          3.36          5.57         1.62 o                         
   6   1   3          0.02          0.51         1.59 o                         
   7   1   3         38.50         39.96         2.82 o                         
   8   1   3          0.04          1.42         1.69 o                         
  -8   2   3          2.34         -8.56         8.56 o                         
  -7   2   3          1.85         -3.92         3.92 o                         
  -6   2   3         95.70         97.34         5.25 o                         
  -5   2   3        187.79        185.80         5.60 o                         
  -4   2   3          1.56          2.31         1.67 o                         
  -3   2   3          2.97          1.84         0.46 o                         
  -2   2   3        184.40        182.81         4.84 o                         
  -1   2   3        401.15        386.77         9.80 o                         
   0   2   3        882.13        856.68        16.41 o                         
   1   2   3        468.70        491.07         9.01 o                         
   2   2   3        898.26        979.95        17.15 o                         
   3   2   3        609.60        646.88        15.84 o                         
   4   2   3        777.56        848.66        20.46 o                         
   5   2   3          3.11          3.12         1.61 o                         
   6   2   3        195.47        197.36         6.41 o                         
   7   2   3          5.30          3.34         1.83 o                         
   8   2   3         20.69         16.84         2.20 o                         
  -8   3   3         50.19         38.71         8.05 o                         
  -7   3   3        144.95        134.24        15.66 o                         
  -6   3   3          8.01          9.57         1.55 o                         
  -5   3   3         58.69         58.43         2.52 o                         
  -4   3   3        307.57        308.50         8.31 o                         
  -3   3   3        375.47        362.79         7.45 o                         
  -2   3   3         56.88         59.22         2.05 o                         
  -1   3   3         36.98         41.81         2.02 o                         
   0   3   3       2057.39       2141.31        36.66 o                         
   1   3   3        158.46        164.69         3.58 o                         
   2   3   3        632.61        705.22        15.09 o                         
   3   3   3          0.51          3.30         0.49 o                         
   4   3   3         82.60         94.14         3.90 o                         
   5   3   3         55.53         54.77         3.24 o                         
   6   3   3        322.15        352.77         9.79 o                         
   7   3   3         62.49         61.56         3.65 o                         
   8   3   3         67.51         61.86         5.92 o                         
  -8   4   3         19.53         18.26         7.39 o                         
  -7   4   3         16.76         11.02         4.43 o                         
  -6   4   3        412.06        414.33        10.05 o                         
  -5   4   3        452.84        434.11        11.29 o                         
  -4   4   3       1703.48       1817.98        41.84 o                         
  -3   4   3        121.24        133.35         3.31 o                         
  -2   4   3        760.01        808.57        14.49 o                         
  -1   4   3        858.76        862.81        18.25 o                         
   0   4   3        212.40        225.18         4.67 o                         
   1   4   3        306.72        324.20         8.60 o                         
   2   4   3          4.11          5.00         0.63 o                         
   3   4   3        433.51        422.72         7.73 o                         
   4   4   3         69.31         67.01         2.45 o                         
   5   4   3         11.03         11.29         2.35 o                         
   6   4   3          7.24          8.91         1.91 o                         
   7   4   3        173.38        165.19         5.86 o                         
   8   4   3        642.02        674.75        19.75 o                         
  -8   5   3          1.64         -7.14         7.14 o                         
  -7   5   3        177.59        173.59         5.30 o                         
  -6   5   3          3.69          2.46         1.10 o                         
  -5   5   3        639.75        651.93        16.18 o                         
  -4   5   3        136.03        152.37         3.46 o                         
  -3   5   3         94.65        103.71         2.74 o                         
  -2   5   3       1329.13       1465.55        25.57 o                         
  -1   5   3        292.45        292.55         7.01 o                         
   0   5   3          1.54         -0.31         0.61 o                         
   1   5   3        159.55        138.55         3.01 o                         
   2   5   3        545.11        583.99        11.65 o                         
   3   5   3          1.06          0.92         0.57 o                         
   4   5   3         29.00         30.39         1.29 o                         
   5   5   3         13.78         12.84         1.06 o                         
   6   5   3        597.60        617.48        15.72 o                         
   7   5   3         90.54         96.92         7.37 o                         
   8   5   3       1075.67       1106.82        30.91 o                         
  -8   6   3         27.29         22.26         7.41 o                         
  -7   6   3         20.84         20.08         1.78 o                         
  -6   6   3        595.71        652.14        19.23 o                         
  -5   6   3         57.01         51.81         3.07 o                         
  -4   6   3        189.34        192.91         4.27 o                         
  -3   6   3        415.84        434.57         8.37 o                         
  -2   6   3       1542.90       1663.95        28.94 o                         
  -1   6   3          2.04          2.91         0.77 o                         
   0   6   3       1980.72       2114.94        34.07 o                         
   1   6   3        134.76        124.35         2.85 o                         
   2   6   3          2.77          0.58         0.57 o                         
   3   6   3         45.45         48.73         2.81 o                         
   4   6   3         45.78         39.80         1.57 o                         
   5   6   3        131.36        124.11         3.66 o                         
   6   6   3       1501.27       1590.86        27.74 o                         
   7   6   3         40.16         38.99         3.64 o                         
   8   6   3        798.59        817.15        23.65 o                         
  -8   7   3        275.33        256.78         8.35 o                         
  -7   7   3         20.86         20.32         2.29 o                         
  -6   7   3        172.18        173.68         5.80 o                         
  -5   7   3        137.72        136.70         4.50 o                         
  -4   7   3        402.59        401.45         7.89 o                         
  -3   7   3        570.54        598.54        11.19 o                         
  -2   7   3        126.37        164.73         3.94 o                         
  -1   7   3         43.59         44.69         2.27 o                         
   0   7   3       4294.95       4426.13        70.35 o                         
   1   7   3        147.58        163.24         3.51 o                         
   2   7   3       1451.88       1574.00        39.73 o                         
   3   7   3          0.85         -0.06         0.67 o                         
   4   7   3        135.69        118.86         3.39 o                         
   5   7   3        301.92        306.73         6.94 o                         
   6   7   3       1703.42       1785.24        37.06 o                         
   7   7   3         25.51         26.57         1.63 o                         
  -8   8   3        795.33        712.13        23.59 o                         
  -7   8   3        113.83        117.61         4.86 o                         
  -6   8   3         11.03         10.66         2.32 o                         
  -5   8   3         40.46         50.70         2.71 o                         
  -4   8   3        348.42        357.40         7.27 o                         
  -3   8   3          4.08          3.46         1.24 o                         
  -2   8   3        148.29        158.56         3.64 o                         
  -1   8   3         14.06         14.28         1.11 o                         
   0   8   3       1118.23       1302.22        21.48 o                         
   1   8   3       1131.21       1146.86        20.34 o                         
   2   8   3        129.53        131.52         4.83 o                         
   3   8   3        127.03        147.36         3.65 o                         
   4   8   3        401.24        409.35         7.51 o                         
   5   8   3          6.68          7.15         1.25 o                         
   6   8   3        615.88        629.22        11.90 o                         
   7   8   3         51.39         53.58         3.21 o                         
  -8   9   3        867.36        795.29        39.51 o                         
  -7   9   3          1.66          3.87         1.87 o                         
  -6   9   3         53.19         93.95         4.34 o                         
  -5   9   3          0.16         -0.27         1.22 o                         
  -4   9   3          4.85          5.16         1.04 o                         
  -3   9   3        552.62        545.76         9.84 o                         
  -2   9   3         75.90         73.98         2.39 o                         
  -1   9   3          7.26          4.84         0.93 o                         
   0   9   3        282.53        312.54         6.02 o                         
   1   9   3        197.84        199.67         4.24 o                         
   2   9   3          6.73         14.88         1.14 o                         
   3   9   3          0.13          0.74         0.83 o                         
   4   9   3       1296.41       1254.15        32.35 o                         
   5   9   3        196.71        198.19         5.81 o                         
   6   9   3        341.18        352.01         7.99 o                         
   7   9   3         94.96         93.26         3.73 o                         
  -7  10   3        184.36        176.53         9.16 o                         
  -6  10   3        322.17        338.55         9.14 o                         
  -5  10   3        189.67        184.41         5.07 o                         
  -4  10   3         37.92         37.53         1.99 o                         
  -3  10   3         33.31         31.07         1.69 o                         
  -2  10   3        279.03        272.76         6.00 o                         
  -1  10   3          0.17          0.47         0.81 o                         
   0  10   3        234.78        217.22         4.68 o                         
   1  10   3         63.76         67.96         2.39 o                         
   2  10   3        333.16        360.03         6.86 o                         
   3  10   3        121.31        120.68         3.69 o                         
   4  10   3        257.45        248.21         5.22 o                         
   5  10   3         67.80         64.65         2.62 o                         
   6  10   3          0.33          1.59         1.45 o                         
   7  10   3         78.27         75.88         5.37 o                         
  -7  11   3         50.14         54.82         3.89 o                         
  -6  11   3       1298.67       1379.81        26.94 o                         
  -5  11   3        638.24        674.57        14.02 o                         
  -4  11   3         36.78         34.86         2.03 o                         
  -3  11   3        149.77        144.33         3.72 o                         
  -2  11   3        200.40        188.99         4.70 o                         
  -1  11   3        217.40        217.35         4.73 o                         
   0  11   3         46.18         35.09         1.79 o                         
   1  11   3         14.32          9.72         1.30 o                         
   2  11   3        115.61        124.93         3.28 o                         
   3  11   3        112.55        106.84         3.96 o                         
   4  11   3          4.14          4.27         1.20 o                         
   5  11   3         12.50         12.29         1.48 o                         
   6  11   3          0.02         -1.50         1.50 o                         
   7  11   3         11.15          9.75         2.10 o                         
  -7  12   3         15.61         19.49         2.96 o                         
  -6  12   3       1199.50       1295.85        25.21 o                         
  -5  12   3        395.17        414.71         8.69 o                         
  -4  12   3        817.81        815.65        15.50 o                         
  -3  12   3        117.27        121.36         3.79 o                         
  -2  12   3        216.84        228.66         7.71 o                         
  -1  12   3        247.22        245.79         5.28 o                         
   0  12   3          6.18          6.03         1.10 o                         
   1  12   3         72.51         70.39         2.48 o                         
   2  12   3        150.85        167.44         4.03 o                         
   3  12   3          0.08          1.09         1.14 o                         
   4  12   3        144.42        145.64         3.90 o                         
   5  12   3         18.69         16.94         1.69 o                         
   6  12   3         16.44         16.90         2.05 o                         
   7  12   3         64.88         56.25         4.21 o                         
  -7  13   3         25.34         28.30         3.34 o                         
  -6  13   3        307.99        330.81         7.53 o                         
  -5  13   3         95.64        109.11         3.81 o                         
  -4  13   3       3882.10       3884.42        67.04 o                         
  -3  13   3        262.27        262.48         5.80 o                         
  -2  13   3        856.83        852.00        14.98 o                         
  -1  13   3        298.38        296.42         6.18 o                         
   0  13   3        290.51        284.88         5.97 o                         
   1  13   3        218.24        214.77         4.87 o                         
   2  13   3         25.81         24.70         1.70 o                         
   3  13   3         17.85         15.95         1.60 o                         
   4  13   3         39.19         38.81         2.21 o                         
   5  13   3         44.06         43.66         2.78 o                         
   6  13   3         52.38         52.94         3.29 o                         
   7  13   3          1.81          0.50         2.49 o                         
  -7  14   3         48.85         41.05         4.25 o                         
  -6  14   3         31.27         38.77         2.63 o                         
  -5  14   3         92.93        100.62         4.68 o                         
  -4  14   3        284.00        315.66         7.40 o                         
  -3  14   3        695.80        687.94        13.49 o                         
  -2  14   3        841.49        809.96        14.39 o                         
  -1  14   3        186.45        189.75         4.61 o                         
   0  14   3        187.65        188.85         4.58 o                         
   1  14   3         70.29         68.85         2.71 o                         
   2  14   3          0.17         -0.02         1.23 o                         
   3  14   3          0.23          1.80         1.37 o                         
   4  14   3          0.55          0.42         1.71 o                         
   5  14   3          0.01          0.10         1.62 o                         
   6  14   3         16.60         18.64         2.58 o                         
  -6  15   3         82.09         69.66         3.51 o                         
  -5  15   3        235.57        232.08         6.17 o                         
  -4  15   3        991.65        972.98        18.47 o                         
  -3  15   3         47.38         56.08         3.04 o                         
  -2  15   3        538.90        538.90        10.26 o                         
  -1  15   3        146.69        139.22         3.75 o                         
   0  15   3          5.19          7.99         1.43 o                         
   1  15   3          2.83          2.12         1.30 o                         
   2  15   3          2.91          1.14         1.32 o                         
   3  15   3         17.84         18.34         1.94 o                         
   4  15   3          2.49          2.59         1.67 o                         
   5  15   3          0.34          0.13         2.07 o                         
   6  15   3          5.96          7.35         2.31 o                         
  -6  16   3        227.24        194.23         6.21 o                         
  -5  16   3         29.03         34.19         2.67 o                         
  -4  16   3        102.40        110.59         5.62 o                         
  -3  16   3         78.14         71.16         3.84 o                         
  -2  16   3        225.90        220.34         5.92 o                         
  -1  16   3         32.08         31.67         2.01 o                         
   0  16   3          0.05          0.84         1.39 o                         
   1  16   3         35.18         34.93         2.22 o                         
   2  16   3         33.92         38.82         2.30 o                         
   3  16   3          2.73          3.46         1.60 o                         
   4  16   3          5.14          5.72         1.80 o                         
   5  16   3         29.80         34.06         2.77 o                         
   6  16   3         48.26         49.71         4.87 o                         
  -6  17   3        470.83        452.46        12.36 o                         
  -5  17   3        260.91        256.96         7.25 o                         
  -4  17   3         57.41         63.49         3.65 o                         
  -3  17   3          1.15         -2.15         2.15 o                         
  -2  17   3         11.12         11.14         1.97 o                         
  -1  17   3         24.61         24.80         1.95 o                         
   0  17   3         10.35          9.14         1.63 o                         
   1  17   3          6.29          5.21         1.60 o                         
   2  17   3         62.83         69.84         3.30 o                         
   3  17   3         51.31         64.16         3.19 o                         
   4  17   3         54.69         58.04         3.64 o                         
   5  17   3          3.74          2.09         2.28 o                         
  -5  18   3         36.14         42.38         3.25 o                         
  -4  18   3         47.55         49.43         5.13 o                         
  -3  18   3          1.25         -0.03         2.02 o                         
  -2  18   3         67.54         70.47         4.25 o                         
  -1  18   3          9.24          6.02         1.93 o                         
   0  18   3         38.01         33.00         2.37 o                         
   1  18   3          5.36          3.26         1.78 o                         
   2  18   3          6.85          5.13         1.99 o                         
   3  18   3         41.66         47.69         3.31 o                         
   4  18   3         28.83         29.47         2.72 o                         
   5  18   3          2.42          7.93         2.60 o                         
  -5  19   3          2.78          5.32         2.68 o                         
  -4  19   3          5.60          6.65         3.26 o                         
  -3  19   3          1.56         -0.58         2.75 o                         
  -2  19   3          0.20         -0.76         2.21 o                         
  -1  19   3         13.74         13.26         2.29 o                         
   0  19   3          6.93         11.00         2.01 o                         
   1  19   3         12.31         14.86         2.21 o                         
   2  19   3          0.00          0.36         2.09 o                         
   3  19   3         16.61         22.08         2.71 o                         
   4  19   3         84.42         95.86         5.01 o                         
   5  19   3         28.81         45.86         4.10 o                         
  -4  20   3         35.85         31.22         3.24 o                         
  -3  20   3        147.30        159.85         5.99 o                         
  -2  20   3         27.56         30.94         3.04 o                         
  -1  20   3         23.44         21.58         3.01 o                         
   0  20   3        145.91        128.26         5.77 o                         
   1  20   3         84.21         79.36         3.90 o                         
   2  20   3        360.28        326.55         8.95 o                         
   3  20   3         74.40         71.69         4.50 o                         
   4  20   3          1.23          2.89         3.05 o                         
  -4  21   3         39.69         41.77         3.87 o                         
  -3  21   3         16.81         17.18         3.10 o                         
  -2  21   3         52.72         57.21         3.88 o                         
  -1  21   3          1.40          0.27         2.97 o                         
   0  21   3        148.84        131.40         6.25 o                         
   1  21   3          6.54          7.88         2.87 o                         
   2  21   3         38.81         48.32         3.67 o                         
   3  21   3          0.04          2.46         3.07 o                         
  -3  22   3          1.88         -1.58         3.12 o                         
  -2  22   3        570.19        573.99        13.70 o                         
  -1  22   3          0.44          2.08         3.12 o                         
   0  22   3        191.89        160.30         6.55 o                         
   1  22   3         60.31         68.07         4.40 o                         
   2  22   3          4.66          2.61         2.82 o                         
   3  22   3          2.68          3.66         2.98 o                         
  -2  23   3        414.63        418.74        11.21 o                         
  -1  23   3         78.60         90.80         5.16 o                         
   0  23   3         60.76         52.25         4.13 o                         
   1  23   3         61.25         66.66         4.70 o                         
   2  23   3          0.17          1.67         3.29 o                         
  -8   0   4         51.93         50.86        11.95 o                         
  -7   0   4          7.28         -8.69         8.69 o                         
  -6   0   4         77.02         85.03        11.95 o                         
  -5   0   4          9.01         12.19         2.24 o                         
  -4   0   4          0.00          1.99         1.99 o                         
  -3   0   4        259.75        297.66         9.76 o                         
  -2   0   4         28.08         27.22         2.33 o                         
  -1   0   4        480.68        502.74        18.05 o                         
   0   0   4         81.91         54.30         3.26 o                         
   1   0   4         12.92          4.02         1.44 o                         
   2   0   4       2100.44       2573.19        84.49 o                         
   3   0   4          9.56         13.60         4.24 o                         
   4   0   4        644.01        697.53        24.82 o                         
   5   0   4        104.71         88.32         6.34 o                         
   6   0   4         71.41         69.22         6.85 o                         
   7   0   4         19.32         21.74         4.78 o                         
  -8   1   4          3.42         -4.56         7.61 o                         
  -7   1   4         11.76         -6.77         7.88 o                         
  -6   1   4        697.97        701.42        17.64 o                         
  -5   1   4          4.12          5.06         1.37 o                         
  -4   1   4        370.95        423.95        11.37 o                         
  -3   1   4        390.57        415.58         8.69 o                         
  -2   1   4        857.90        929.51        18.01 o                         
  -1   1   4         38.43         45.62         2.78 o                         
   0   1   4         82.79        105.62         3.21 o                         
   1   1   4        250.36        256.86         5.85 o                         
   2   1   4       1790.49       1924.15        33.18 o                         
   3   1   4        264.23        293.38         8.45 o                         
   4   1   4         58.67         50.63         3.98 o                         
   5   1   4         49.42         47.81         3.37 o                         
   6   1   4         27.96         19.92         2.65 o                         
   7   1   4         53.67         52.92         4.80 o                         
  -8   2   4          0.52         -5.00         8.04 o                         
  -7   2   4         14.30         11.38         5.46 o                         
  -6   2   4        368.35        397.40         9.98 o                         
  -5   2   4        157.98        170.67         5.72 o                         
  -4   2   4        764.13        788.07        29.77 o                         
  -3   2   4        522.67        548.90        11.93 o                         
  -2   2   4          2.63          3.98         1.00 o                         
  -1   2   4        439.52        419.51        12.50 o                         
   0   2   4       1749.45       1886.04        35.33 o                         
   1   2   4          3.40          4.89         1.02 o                         
   2   2   4         51.44         85.50         3.08 o                         
   3   2   4          1.32          1.72         0.44 o                         
   4   2   4        166.85        180.24         6.16 o                         
   5   2   4        136.07        125.03         5.29 o                         
   6   2   4        190.79        185.39         6.71 o                         
   7   2   4          0.28         -1.07         2.31 o                         
  -8   3   4          0.44         -2.39         7.82 o                         
  -7   3   4         13.91         12.08         5.44 o                         
  -6   3   4         17.07         15.78         1.94 o                         
  -5   3   4        339.75        344.62         8.89 o                         
  -4   3   4        858.94        932.16        17.96 o                         
  -3   3   4        130.31        125.26         3.38 o                         
  -2   3   4        477.15        513.54        10.51 o                         
  -1   3   4         86.16         92.25         3.60 o                         
   0   3   4       3439.48       3635.00        61.98 o                         
   1   3   4         60.86         80.56         2.49 o                         
   2   3   4         77.01        101.05         4.09 o                         
   3   3   4         87.38        112.61         3.06 o                         
   4   3   4         25.96         24.13         2.41 o                         
   5   3   4          1.15          2.82         1.90 o                         
   6   3   4          2.71          1.29         2.76 o                         
   7   3   4         44.89         50.86         7.59 o                         
  -8   4   4          2.93         -4.56         7.61 o                         
  -7   4   4         41.44         33.73         2.83 o                         
  -6   4   4         48.19         48.93         3.02 o                         
  -5   4   4        120.94        127.87         4.76 o                         
  -4   4   4        335.70        395.46         8.28 o                         
  -3   4   4         13.94         15.84         1.21 o                         
  -2   4   4       4862.62       5000.64        91.65 o                         
  -1   4   4         68.19         59.64         2.70 o                         
   0   4   4       1433.90       1665.57        28.98 o                         
   1   4   4        141.69        172.42         4.57 o                         
   2   4   4        148.56        176.58         5.35 o                         
   3   4   4         13.58         14.73         1.23 o                         
   4   4   4          2.88          4.77         1.98 o                         
   5   4   4         53.57         47.15         3.39 o                         
   6   4   4         61.33         61.81         4.07 o                         
   7   4   4          0.12          0.55         3.67 o                         
  -8   5   4          0.30          6.74         7.61 o                         
  -7   5   4         86.21         88.04         6.70 o                         
  -6   5   4        152.68        135.86         6.63 o                         
  -5   5   4        315.31        318.90         9.16 o                         
  -4   5   4         57.31         68.56         2.33 o                         
  -3   5   4         23.06         23.57         1.42 o                         
  -2   5   4         20.87         30.65         1.93 o                         
  -1   5   4          0.22          1.95         0.85 o                         
   0   5   4        117.41        121.28         3.47 o                         
   1   5   4         31.15         32.37         1.70 o                         
   2   5   4          0.02          0.18         0.97 o                         
   3   5   4        202.00        197.40         4.86 o                         
   4   5   4          6.10          5.51         0.82 o                         
   5   5   4         15.10         14.79         2.36 o                         
   6   5   4         39.03         39.79         3.34 o                         
   7   5   4          8.66         10.18         3.36 o                         
  -8   6   4          5.23         15.21         8.26 o                         
  -7   6   4         95.43         88.20         4.63 o                         
  -6   6   4         84.36         85.93         4.02 o                         
  -5   6   4        159.51        156.33         5.62 o                         
  -4   6   4        146.33        143.18         3.68 o                         
  -3   6   4         59.50         62.32         2.29 o                         
  -2   6   4       1229.49       1275.84        27.43 o                         
  -1   6   4        555.10        580.70        10.98 o                         
   0   6   4         12.13         22.93         1.51 o                         
   1   6   4        251.16        216.60         4.51 o                         
   2   6   4        383.19        366.64         6.81 o                         
   3   6   4         12.76         14.49         1.22 o                         
   4   6   4         19.60         20.51         1.28 o                         
   5   6   4          5.33          5.02         1.12 o                         
   6   6   4        184.31        187.36         7.05 o                         
   7   6   4          0.10          2.06         2.89 o                         
  -8   7   4         10.17          6.34         2.45 o                         
  -7   7   4        454.85        438.47        13.43 o                         
  -6   7   4         37.81         39.09         3.12 o                         
  -5   7   4        119.37        122.34         3.06 o                         
  -4   7   4         13.50         12.39         1.23 o                         
  -3   7   4        164.97        182.86         4.40 o                         
  -2   7   4          2.54          2.24         0.98 o                         
  -1   7   4         45.08         43.95         2.30 o                         
   0   7   4         89.64        105.88         2.88 o                         
   1   7   4          8.50         10.64         1.10 o                         
   2   7   4        293.79        263.34         8.19 o                         
   3   7   4        365.24        346.74         9.66 o                         
   4   7   4          7.89          8.30         1.19 o                         
   5   7   4         53.93         49.67         2.33 o                         
   6   7   4       1048.33       1076.59        26.46 o                         
   7   7   4         49.12         43.50         3.84 o                         
  -7   8   4         89.25         96.23         4.96 o                         
  -6   8   4         19.90         20.14         2.88 o                         
  -5   8   4          0.68          0.56         1.59 o                         
  -4   8   4          2.56          2.51         1.00 o                         
  -3   8   4        190.03        194.87         4.67 o                         
  -2   8   4          0.05         -0.22         0.92 o                         
  -1   8   4         16.54         12.00         1.19 o                         
   0   8   4          0.08          1.76         0.87 o                         
   1   8   4         26.04         24.19         1.45 o                         
   2   8   4          0.34          2.09         1.78 o                         
   3   8   4         21.27         21.13         1.40 o                         
   4   8   4       2227.05       2275.43        39.51 o                         
   5   8   4         28.30         25.70         1.81 o                         
   6   8   4        977.85        984.81        19.36 o                         
   7   8   4          1.32         -0.14         2.76 o                         
  -7   9   4        181.42        209.47        10.15 o                         
  -6   9   4        109.20        119.42         6.70 o                         
  -5   9   4          3.76          3.32         1.08 o                         
  -4   9   4         10.50         10.17         2.00 o                         
  -3   9   4         24.33         24.16         1.62 o                         
  -2   9   4          3.98          4.46         1.13 o                         
  -1   9   4          0.95          1.12         0.94 o                         
   0   9   4        332.08        350.43         7.32 o                         
   1   9   4         40.56         42.84         1.99 o                         
   2   9   4        343.82        306.71         6.11 o                         
   3   9   4        135.10        125.95         3.35 o                         
   4   9   4       4355.77       4169.26        66.80 o                         
   5   9   4        184.45        194.55         5.24 o                         
   6   9   4        331.22        315.70         7.67 o                         
   7   9   4          9.15          8.06         3.04 o                         
  -7  10   4        687.26        705.42        20.73 o                         
  -6  10   4       1223.08       1359.36        42.00 o                         
  -5  10   4        273.25        275.96         6.27 o                         
  -4  10   4         19.92         20.99         1.64 o                         
  -3  10   4          0.00         -0.85         0.96 o                         
  -2  10   4         23.02         19.48         2.24 o                         
  -1  10   4         99.85         91.03         2.88 o                         
   0  10   4          6.45          7.92         1.17 o                         
   1  10   4         18.93         18.33         1.65 o                         
   2  10   4       3256.76       3228.15        51.94 o                         
   3  10   4        846.89        853.33        14.77 o                         
   4  10   4        763.58        828.25        19.36 o                         
   5  10   4          0.74          1.83         1.28 o                         
   6  10   4        366.25        385.30         8.17 o                         
   7  10   4         15.21         14.92         2.29 o                         
  -7  11   4         36.80         52.05         6.69 o                         
  -6  11   4        506.15        524.25        12.06 o                         
  -5  11   4        208.19        229.50         6.36 o                         
  -4  11   4         11.12         11.01         1.52 o                         
  -3  11   4          2.41          2.43         1.08 o                         
  -2  11   4          1.81          1.44         2.03 o                         
  -1  11   4        147.60        147.49         3.85 o                         
   0  11   4        320.32        303.25         6.22 o                         
   1  11   4         71.87         66.47         3.38 o                         
   2  11   4       1019.93        994.83        18.23 o                         
   3  11   4        140.16        154.56         4.93 o                         
   4  11   4         99.03         99.97         3.56 o                         
   5  11   4        506.89        499.96         9.91 o                         
   6  11   4        487.27        520.23        10.52 o                         
  -7  12   4          9.84         12.88         3.37 o                         
  -6  12   4        319.36        323.88         8.66 o                         
  -5  12   4          0.06          1.56         1.58 o                         
  -4  12   4         64.67         66.57         2.99 o                         
  -3  12   4         55.86         52.60         2.78 o                         
  -2  12   4        180.14        176.38         5.28 o                         
  -1  12   4         20.90         16.15         1.54 o                         
   0  12   4        486.71        481.71         9.14 o                         
   1  12   4          9.90          8.44         1.32 o                         
   2  12   4       1104.55       1105.29        18.87 o                         
   3  12   4        344.56        356.73         7.22 o                         
   4  12   4        454.75        460.51        11.87 o                         
   5  12   4          1.65          1.81         1.63 o                         
   6  12   4        310.44        307.56         6.72 o                         
  -6  13   4         58.75         54.93         2.92 o                         
  -5  13   4         44.26         44.57         2.88 o                         
  -4  13   4        664.49        642.00        13.87 o                         
  -3  13   4        131.83        128.32         3.90 o                         
  -2  13   4         42.83         43.77         2.56 o                         
  -1  13   4          2.76          2.41         1.25 o                         
   0  13   4        197.92        190.88         4.68 o                         
   1  13   4         84.63         87.36         3.26 o                         
   2  13   4        263.48        264.35         7.11 o                         
   3  13   4          7.76          8.27         1.54 o                         
   4  13   4          0.04          2.14         1.55 o                         
   5  13   4        235.42        247.99         7.22 o                         
   6  13   4        117.52        121.84         5.78 o                         
  -6  14   4          0.01         -0.51         1.80 o                         
  -5  14   4         60.48         61.21         3.74 o                         
  -4  14   4         27.63         26.65         2.23 o                         
  -3  14   4        471.63        497.69         9.80 o                         
  -2  14   4         12.95         11.78         1.63 o                         
  -1  14   4         96.75         93.03         3.38 o                         
   0  14   4         46.11         44.24         2.71 o                         
   1  14   4         63.04         64.78         2.82 o                         
   2  14   4         53.63         54.90         2.73 o                         
   3  14   4         30.69         27.14         2.41 o                         
   4  14   4         74.79         84.01         4.45 o                         
   5  14   4         64.86         66.97         3.26 o                         
   6  14   4          9.76         11.58         2.32 o                         
  -6  15   4         18.31         14.13         2.41 o                         
  -5  15   4         33.53         33.35         2.87 o                         
  -4  15   4        282.21        281.54         7.66 o                         
  -3  15   4        131.89        126.20         4.15 o                         
  -2  15   4         53.46         53.66         2.95 o                         
  -1  15   4          0.01         -1.21         1.39 o                         
   0  15   4          0.84         -1.58         1.58 o                         
   1  15   4        114.20        109.23         3.72 o                         
   2  15   4         16.67         18.47         1.88 o                         
   3  15   4         65.20         64.33         3.09 o                         
   4  15   4          3.95          9.11         1.88 o                         
   5  15   4         10.16         15.23         2.17 o                         
   6  15   4         60.83         88.73         4.20 o                         
  -6  16   4         47.88         38.21         4.28 o                         
  -5  16   4          5.31          4.20         2.19 o                         
  -4  16   4         28.30         29.60         3.32 o                         
  -3  16   4        156.09        152.51         4.85 o                         
  -2  16   4        548.23        535.75         9.90 o                         
  -1  16   4         23.22         18.28         1.99 o                         
   0  16   4         35.29         31.86         2.27 o                         
   1  16   4         45.24         45.21         2.61 o                         
   2  16   4        223.26        215.17         5.54 o                         
   3  16   4          0.57          2.13         1.75 o                         
   4  16   4         72.27         79.84         3.67 o                         
   5  16   4          5.40         11.30         2.66 o                         
  -5  17   4         28.76         28.88         3.28 o                         
  -4  17   4        172.06        176.41         6.48 o                         
  -3  17   4          0.00          1.03         2.19 o                         
  -2  17   4         10.23          9.69         2.14 o                         
  -1  17   4        135.37        140.00         4.49 o                         
   0  17   4         11.65         11.28         1.95 o                         
   1  17   4        261.28        247.15         6.15 o                         
   2  17   4        226.17        205.37         5.91 o                         
   3  17   4        122.47        139.30         4.70 o                         
   4  17   4        132.23        148.82         5.01 o                         
   5  17   4          0.00          1.59         2.37 o                         
  -5  18   4          0.03         -2.30         2.46 o                         
  -4  18   4          6.01         11.90         2.76 o                         
  -3  18   4          0.74          4.21         2.59 o                         
  -2  18   4          3.06          4.27         2.14 o                         
  -1  18   4          0.02          1.78         1.89 o                         
   0  18   4        387.25        373.27         8.27 o                         
   1  18   4        151.11        147.02         4.83 o                         
   2  18   4         36.51         37.47         2.89 o                         
   3  18   4         81.14         76.83         4.08 o                         
   4  18   4         46.63         39.96         2.98 o                         
  -4  19   4          9.35         10.37         2.75 o                         
  -3  19   4         24.16         25.16         3.59 o                         
  -2  19   4         22.05         16.73         2.85 o                         
  -1  19   4        254.02        261.95         7.06 o                         
   0  19   4         41.74         37.30         2.83 o                         
   1  19   4         62.14         56.25         3.53 o                         
   2  19   4          1.42         -0.04         2.36 o                         
   3  19   4          8.95          6.32         3.45 o                         
   4  19   4        579.79        582.14        13.75 o                         
  -4  20   4          0.87          1.87         2.96 o                         
  -3  20   4          3.75          0.13         2.91 o                         
  -2  20   4          3.45          3.35         2.73 o                         
  -1  20   4          0.04         -0.95         2.67 o                         
   0  20   4        115.29        127.06         5.22 o                         
   1  20   4        124.88        138.29         6.37 o                         
   2  20   4         14.88         14.66         2.91 o                         
   3  20   4          2.19         -3.88         4.02 o                         
  -3  21   4         11.79          5.96         3.00 o                         
  -2  21   4          6.96          3.79         3.09 o                         
  -1  21   4          0.56          5.14         3.06 o                         
   0  21   4         39.50         39.21         3.54 o                         
   1  21   4          0.31          4.09         2.91 o                         
   2  21   4         59.40         51.62         4.99 o                         
   3  21   4         31.20         31.29         4.37 o                         
  -2  22   4         21.16         20.81         3.79 o                         
  -1  22   4          2.84          4.06         3.36 o                         
   0  22   4          5.23          8.10         3.41 o                         
   1  22   4         42.66         48.24         4.62 o                         
   2  22   4         21.73         26.75         5.39 o                         
   0  23   4          5.05          7.85         4.13 o                         
  -8   1   5        473.47        445.76        36.08 o                         
  -7   1   5         91.58         81.21         4.42 o                         
  -6   1   5        876.88        913.22        22.98 o                         
  -5   1   5        340.26        335.97        10.32 o                         
  -4   1   5         79.77         82.91         2.70 o                         
  -3   1   5         64.44         62.30         3.36 o                         
  -2   1   5          1.27          0.41         1.57 o                         
  -1   1   5         50.64         49.28         3.37 o                         
   0   1   5         13.42         13.20         1.55 o                         
   1   1   5          7.65          9.15         1.23 o                         
   2   1   5         89.68        115.67         3.59 o                         
   3   1   5          0.47          3.94         2.00 o                         
   4   1   5        121.78        127.92         5.59 o                         
   5   1   5          2.15          2.93         3.30 o                         
   6   1   5         98.44        115.07         5.98 o                         
   7   1   5          2.60         -0.24         2.92 o                         
  -7   2   5        194.53        178.31         6.59 o                         
  -6   2   5         54.21         57.91         3.86 o                         
  -5   2   5          3.46          1.82         2.57 o                         
  -4   2   5          0.28          0.75         1.15 o                         
  -3   2   5          5.03          4.74         1.09 o                         
  -2   2   5        150.48        161.94         5.57 o                         
  -1   2   5         31.72         23.39         1.89 o                         
   0   2   5          3.43          7.84         1.33 o                         
   1   2   5         29.11         41.66         2.33 o                         
   2   2   5         53.91         57.36         2.56 o                         
   3   2   5         43.70         38.07         1.40 o                         
   4   2   5         17.99         17.59         2.61 o                         
   5   2   5         48.66         41.33         4.89 o                         
   6   2   5         33.68         40.08         3.71 o                         
   7   2   5         52.67         57.57         4.70 o                         
  -7   3   5         18.92         14.89         2.28 o                         
  -6   3   5         89.73         88.74         4.26 o                         
  -5   3   5         91.70         95.67         4.24 o                         
  -4   3   5         88.78        108.53         3.38 o                         
  -3   3   5        190.38        198.06         5.05 o                         
  -2   3   5         93.30         79.58         3.29 o                         
  -1   3   5        318.26        322.29         8.84 o                         
   0   3   5          2.22         10.13         1.37 o                         
   1   3   5          0.12          1.78         1.11 o                         
   2   3   5         76.13         70.44         2.74 o                         
   3   3   5          1.59          0.71         0.92 o                         
   4   3   5        119.45        108.97         5.20 o                         
   5   3   5         50.02         37.98         3.88 o                         
   6   3   5          6.69          4.19         2.74 o                         
   7   3   5         29.03         23.80         3.57 o                         
  -7   4   5         18.41         17.05         2.30 o                         
  -6   4   5         19.96         15.49         2.41 o                         
  -5   4   5         10.35          7.33         2.96 o                         
  -4   4   5        381.31        383.80         8.37 o                         
  -3   4   5         13.51         17.36         1.52 o                         
  -2   4   5         16.22         20.29         1.67 o                         
  -1   4   5        145.02        141.32         3.88 o                         
   0   4   5        486.09        511.95        10.01 o                         
   1   4   5          5.63          5.09         1.08 o                         
   2   4   5        104.87         85.49         3.04 o                         
   3   4   5         50.44         59.16         3.59 o                         
   4   4   5          5.20          1.99         2.17 o                         
   5   4   5          1.59         -2.24         2.24 o                         
   6   4   5          1.05         -0.35         2.68 o                         
   7   4   5         31.95         29.86         3.64 o                         
  -7   5   5          2.75         -1.91         1.91 o                         
  -6   5   5         12.78          5.72         4.32 o                         
  -5   5   5         20.58         18.28         2.30 o                         
  -4   5   5         50.20         46.50         2.28 o                         
  -3   5   5        429.82        466.73         9.99 o                         
  -2   5   5        758.19        873.02        16.15 o                         
  -1   5   5        232.45        254.66         5.78 o                         
   0   5   5        129.43        138.55         4.20 o                         
   1   5   5         90.76         89.73         4.41 o                         
   2   5   5        129.89        150.19         3.94 o                         
   3   5   5         55.30         63.60         3.12 o                         
   4   5   5        144.19        149.15         3.54 o                         
   5   5   5         65.40         67.82         4.53 o                         
   6   5   5          9.32         11.65         3.03 o                         
   7   5   5         88.55         95.60         6.98 o                         
  -7   6   5         50.55         48.41         7.50 o                         
  -6   6   5          9.48          3.19         2.05 o                         
  -5   6   5          0.79          0.15         1.22 o                         
  -4   6   5       1578.14       1686.90        32.08 o                         
  -3   6   5          1.67          3.24         1.13 o                         
  -2   6   5       3303.18       3552.18        61.05 o                         
  -1   6   5         52.60         49.14         2.35 o                         
   0   6   5         65.81         77.81         2.87 o                         
   1   6   5          2.18          1.62         1.10 o                         
   2   6   5        670.61        679.95        12.79 o                         
   3   6   5         39.85         37.54         2.07 o                         
   4   6   5         37.02         39.36         2.16 o                         
   5   6   5         18.25         18.90         3.03 o                         
   6   6   5          9.91          7.51         2.96 o                         
   7   6   5          0.18         -0.78         3.29 o                         
  -7   7   5          0.48         -3.13         3.13 o                         
  -6   7   5         60.09         59.10         4.32 o                         
  -5   7   5         33.27         32.74         1.83 o                         
  -4   7   5        957.60        991.53        17.03 o                         
  -3   7   5        214.27        222.94         5.37 o                         
  -2   7   5         32.50         35.04         2.66 o                         
  -1   7   5         10.22          6.70         1.28 o                         
   0   7   5        204.78        205.81         5.01 o                         
   1   7   5          2.15          0.65         1.22 o                         
   2   7   5        936.41        916.35        16.85 o                         
   3   7   5        267.83        267.43         6.63 o                         
   4   7   5       1154.77       1203.71        25.96 o                         
   5   7   5         49.63         45.12         3.85 o                         
   6   7   5        115.53        107.51         6.15 o                         
   7   7   5          0.73          2.23         3.40 o                         
  -7   8   5         91.50         95.52         7.30 o                         
  -6   8   5         83.70         82.75         5.17 o                         
  -5   8   5          4.81          7.13         1.30 o                         
  -4   8   5         84.25         84.81         2.85 o                         
  -3   8   5        136.14        147.32         4.22 o                         
  -2   8   5        132.43        136.42         4.00 o                         
  -1   8   5         34.82         27.89         1.90 o                         
   0   8   5          2.55          4.06         1.66 o                         
   1   8   5        199.49        195.94         4.88 o                         
   2   8   5         60.00         54.96         2.56 o                         
   3   8   5        243.98        252.91         5.84 o                         
   4   8   5        975.05       1044.89        19.07 o                         
   5   8   5        548.28        575.71        11.15 o                         
   6   8   5          2.64         -2.33         2.98 o                         
  -7   9   5          1.38          2.61         4.13 o                         
  -6   9   5        267.32        265.04         9.81 o                         
  -5   9   5        283.71        295.82         6.80 o                         
  -4   9   5        239.54        232.91         5.73 o                         
  -3   9   5        202.45        201.04         5.16 o                         
  -2   9   5          7.14          6.78         1.50 o                         
  -1   9   5          2.38          2.86         1.68 o                         
   0   9   5         77.82         73.27         2.96 o                         
   1   9   5         82.58         66.84         3.09 o                         
   2   9   5         56.46         56.39         2.53 o                         
   3   9   5         13.72         11.91         1.49 o                         
   4   9   5        443.16        485.21         9.13 o                         
   5   9   5         82.37         85.81         4.28 o                         
   6   9   5        693.74        709.18        19.07 o                         
  -7  10   5          0.68          0.74         3.65 o                         
  -6  10   5        173.85        161.80         7.33 o                         
  -5  10   5          6.39          9.60         1.57 o                         
  -4  10   5          3.88          2.22         1.39 o                         
  -3  10   5          8.26         10.24         1.59 o                         
  -2  10   5          5.42          6.10         1.54 o                         
  -1  10   5         66.54         64.58         2.89 o                         
   0  10   5         81.82         81.58         2.98 o                         
   1  10   5        240.42        244.36         5.51 o                         
   2  10   5        285.57        291.18         7.28 o                         
   3  10   5        145.74        141.54         3.90 o                         
   4  10   5       2092.32       2277.50        41.20 o                         
   5  10   5          2.36          3.99         1.95 o                         
   6  10   5       1157.81       1188.17        23.49 o                         
  -6  11   5          1.58          3.13         1.57 o                         
  -5  11   5          5.40          7.05         1.70 o                         
  -4  11   5         22.25         20.40         1.87 o                         
  -3  11   5          2.76          0.13         1.54 o                         
  -2  11   5         70.04         68.16         5.05 o                         
  -1  11   5         58.17         60.11         2.80 o                         
   0  11   5          5.61          6.30         1.41 o                         
   1  11   5         12.80         12.36         1.62 o                         
   2  11   5       1684.47       1738.34        29.56 o                         
   3  11   5          1.85          2.20         1.41 o                         
   4  11   5          0.05          1.02         1.69 o                         
   5  11   5          5.45          5.46         1.58 o                         
   6  11   5       1835.99       1908.82        40.47 o                         
  -6  12   5        207.02        202.21         6.12 o                         
  -5  12   5        197.76        198.09         5.82 o                         
  -4  12   5          7.66          8.84         1.84 o                         
  -3  12   5         23.26         27.05         2.18 o                         
  -2  12   5         67.30         64.09         4.13 o                         
  -1  12   5         23.64         19.75         1.84 o                         
   0  12   5       1976.46       2065.52        34.13 o                         
   1  12   5         21.98         21.41         1.82 o                         
   2  12   5       2434.28       2416.45        39.62 o                         
   3  12   5         21.06         24.56         2.07 o                         
   4  12   5          0.99          1.20         1.68 o                         
   5  12   5         71.72         66.32         3.12 o                         
   6  12   5        140.18        142.46         5.46 o                         
  -6  13   5        139.78        149.94         6.93 o                         
  -5  13   5         61.01         68.70         3.73 o                         
  -4  13   5        450.20        463.27        10.11 o                         
  -3  13   5        108.35        106.76         3.69 o                         
  -2  13   5        612.49        584.32        12.05 o                         
  -1  13   5         19.49         28.01         2.11 o                         
   0  13   5       4628.84       4591.00        73.84 o                         
   1  13   5          1.97          3.38         1.54 o                         
   2  13   5        684.77        709.99        13.04 o                         
   3  13   5         27.53         28.30         2.35 o                         
   4  13   5         11.93         10.10         1.85 o                         
   5  13   5          3.97          4.24         1.89 o                         
  -6  14   5          3.81          6.19         2.57 o                         
  -5  14   5        106.71         96.51         4.98 o                         
  -4  14   5        126.63        118.76         5.65 o                         
  -3  14   5         41.73         42.89         2.60 o                         
  -2  14   5        781.99        821.89        16.16 o                         
  -1  14   5        359.34        341.72         7.46 o                         
   0  14   5        418.22        494.68        10.50 o                         
   1  14   5         29.11         24.09         2.12 o                         
   2  14   5         10.23          8.39         1.90 o                         
   3  14   5         21.82         23.62         2.19 o                         
   4  14   5         30.00         31.87         2.53 o                         
   5  14   5         36.28         35.22         2.79 o                         
  -5  15   5          4.92          6.93         3.70 o                         
  -4  15   5          0.92          1.53         2.08 o                         
  -3  15   5         64.23         62.19         3.17 o                         
  -2  15   5        510.98        511.88        10.34 o                         
  -1  15   5         43.36         38.90         2.75 o                         
   0  15   5       1170.49       1076.32        19.24 o                         
   1  15   5        590.78        552.01        10.81 o                         
   2  15   5         97.59         84.75         3.76 o                         
   3  15   5         17.95         18.38         2.25 o                         
   4  15   5          4.67         12.22         2.56 o                         
   5  15   5          8.09          7.44         2.37 o                         
  -5  16   5         46.87         43.01         3.55 o                         
  -4  16   5          6.14          5.43         2.65 o                         
  -3  16   5          6.52          6.58         2.28 o                         
  -2  16   5        263.02        252.25         6.45 o                         
  -1  16   5        118.92        121.85         4.44 o                         
   0  16   5         58.84         42.55         2.73 o                         
   1  16   5         32.44         26.44         2.37 o                         
   2  16   5        268.47        244.01         6.72 o                         
   3  16   5        232.29        218.66         6.00 o                         
   4  16   5         18.76         23.12         2.56 o                         
   5  16   5         45.30         43.89         3.69 o                         
  -5  17   5          0.16         -2.39         2.96 o                         
  -4  17   5         46.74         49.51         3.91 o                         
  -3  17   5          0.52          1.40         2.41 o                         
  -2  17   5         48.52         48.17         3.13 o                         
  -1  17   5         21.59         20.53         2.67 o                         
   0  17   5         16.66          7.79         2.11 o                         
   1  17   5         68.79         71.60         3.60 o                         
   2  17   5        404.57        386.08         8.64 o                         
   3  17   5          0.89          3.07         2.44 o                         
   4  17   5         11.64         15.75         4.16 o                         
  -4  18   5          9.22          9.30         3.16 o                         
  -3  18   5         10.17          9.58         5.13 o                         
  -2  18   5          0.23          0.95         2.23 o                         
  -1  18   5          2.83          2.81         2.44 o                         
   0  18   5          0.07          0.58         2.20 o                         
   1  18   5         24.10         32.59         3.53 o                         
   2  18   5        101.01         89.82         4.24 o                         
   3  18   5          5.76         11.07         2.60 o                         
   4  18   5        752.23        842.24        17.08 o                         
  -4  19   5         18.89         19.96         3.71 o                         
  -3  19   5          0.09         -0.80         2.99 o                         
  -2  19   5          0.17          3.04         2.69 o                         
  -1  19   5         84.72         92.05         5.06 o                         
   0  19   5         25.24         29.12         3.16 o                         
   1  19   5         60.05         46.52         4.01 o                         
   2  19   5          8.09          4.29         2.69 o                         
   3  19   5         51.46         59.76         3.79 o                         
  -3  20   5         63.24         96.48         8.84 o                         
  -2  20   5         21.24         24.92         3.35 o                         
  -1  20   5        189.24        199.31         7.15 o                         
   0  20   5          2.00          1.72         2.88 o                         
   1  20   5         11.48         13.82         3.25 o                         
   2  20   5         85.78        107.36         5.75 o                         
  -2  21   5          3.87         11.40         3.65 o                         
  -1  21   5        108.66        133.77         6.24 o                         
   0  21   5         47.42         53.03         4.30 o                         
   1  21   5        130.31        121.12         6.52 o                         
  -7   0   6         65.50         60.64         6.74 o                         
  -6   0   6         19.37         17.39         3.91 o                         
  -5   0   6        342.15        319.42        27.92 o                         
  -4   0   6        327.80        333.72        11.01 o                         
  -3   0   6        401.28        419.27        15.72 o                         
  -2   0   6         12.25          7.30         2.20 o                         
  -1   0   6        511.21        576.60        17.43 o                         
   0   0   6         26.94         23.39         3.52 o                         
   1   0   6        321.89        324.61        12.05 o                         
   2   0   6        101.31         85.58         3.97 o                         
   3   0   6         57.21         77.92         7.12 o                         
   4   0   6         68.02         44.91        11.09 o                         
   5   0   6         27.76         34.03         5.38 o                         
   6   0   6       1081.30       1072.21        42.06 o                         
  -7   1   6          5.96          5.43         2.38 o                         
  -6   1   6          7.19          7.63         2.53 o                         
  -5   1   6         17.40         14.91         2.76 o                         
  -4   1   6        130.00        120.13         3.90 o                         
  -3   1   6         26.56         20.51         1.85 o                         
  -2   1   6         69.30         72.72         3.29 o                         
  -1   1   6         79.95         83.07         3.81 o                         
   0   1   6         95.85        121.12         6.21 o                         
   1   1   6         43.23         55.92         2.69 o                         
   2   1   6          2.44          1.62         1.17 o                         
   3   1   6         27.68         25.39         1.69 o                         
   4   1   6         91.83         71.61         4.91 o                         
   5   1   6         50.16         52.77         4.35 o                         
   6   1   6        182.14        191.06         8.22 o                         
  -7   2   6          0.29          0.65         2.31 o                         
  -6   2   6         40.72         38.91         3.53 o                         
  -5   2   6        190.05        165.32         6.84 o                         
  -4   2   6          0.13         -1.62         1.62 o                         
  -3   2   6         26.62         23.23         1.89 o                         
  -2   2   6          0.88          1.92         1.37 o                         
  -1   2   6        290.27        309.01         7.49 o                         
   0   2   6         12.23         14.58         1.86 o                         
   1   2   6         51.04         53.13         2.69 o                         
   2   2   6         88.75         81.67         3.03 o                         
   3   2   6        176.48        196.08         4.27 o                         
   4   2   6        197.01        165.40         7.05 o                         
   5   2   6         20.20         16.22         3.26 o                         
   6   2   6        232.01        242.27         9.24 o                         
  -7   3   6         23.12         21.69         2.98 o                         
  -6   3   6         64.69         51.58         4.24 o                         
  -5   3   6         28.40         26.63         3.82 o                         
  -4   3   6        356.53        365.35         7.93 o                         
  -3   3   6         33.43         31.34         2.02 o                         
  -2   3   6         32.03         33.92         2.19 o                         
  -1   3   6         10.43         15.77         1.84 o                         
   0   3   6         82.83         95.03         4.06 o                         
   1   3   6         96.43         84.87         3.22 o                         
   2   3   6         98.36         83.18         3.08 o                         
   3   3   6        115.52        126.51         3.58 o                         
   4   3   6         60.19         56.26         4.35 o                         
   5   3   6          0.68         -2.79         2.79 o                         
   6   3   6         74.74         69.45         5.10 o                         
  -7   4   6         34.12         33.32         3.83 o                         
  -6   4   6         11.86         11.96         6.35 o                         
  -5   4   6         56.06         57.18         2.19 o                         
  -4   4   6        374.31        391.78         8.43 o                         
  -3   4   6         56.29         61.47         3.01 o                         
  -2   4   6         22.25         19.35         1.89 o                         
  -1   4   6          1.61          3.13         1.49 o                         
   0   4   6        879.01        831.19        16.89 o                         
   1   4   6        120.54        116.95         4.04 o                         
   2   4   6        109.92        112.29         3.59 o                         
   3   4   6         72.95         68.97         3.10 o                         
   4   4   6         15.90         10.90         3.01 o                         
   5   4   6          0.02         -0.54         3.50 o                         
   6   4   6          3.29         -0.55         3.89 o                         
  -7   5   6          0.30         -1.38         2.89 o                         
  -6   5   6         22.66         23.22         3.31 o                         
  -5   5   6         43.58         46.93         2.42 o                         
  -4   5   6          3.49          3.10         1.31 o                         
  -3   5   6         17.08         19.45         2.24 o                         
  -2   5   6          2.10          3.89         1.51 o                         
  -1   5   6         92.90        102.88         3.83 o                         
   0   5   6       2344.03       2413.50        45.50 o                         
   1   5   6        266.46        293.72         7.20 o                         
   2   5   6        899.06        935.42        18.81 o                         
   3   5   6        310.79        329.30         7.88 o                         
   4   5   6         13.92         12.40         1.46 o                         
   5   5   6         47.74         52.37         4.45 o                         
   6   5   6         18.73         18.34         3.79 o                         
  -7   6   6          0.42         -3.89         4.31 o                         
  -6   6   6          0.01         -0.89         2.60 o                         
  -5   6   6         10.12         13.13         1.40 o                         
  -4   6   6         99.62        104.11         6.78 o                         
  -3   6   6          1.12         -0.01         1.41 o                         
  -2   6   6         70.26         77.82         3.28 o                         
  -1   6   6         16.76         16.48         1.77 o                         
   0   6   6        514.52        491.10        10.04 o                         
   1   6   6        127.96        116.27         5.09 o                         
   2   6   6       2282.37       2365.98        41.31 o                         
   3   6   6        535.01        532.48        11.48 o                         
   4   6   6         66.70         61.75         2.40 o                         
   5   6   6         78.06         68.54         5.03 o                         
   6   6   6          0.00          3.10         3.58 o                         
  -7   7   6         72.53         78.06         8.66 o                         
  -6   7   6          2.68         -3.31         3.31 o                         
  -5   7   6          3.50          4.94         1.41 o                         
  -4   7   6         53.61         59.00         3.16 o                         
  -3   7   6          1.00          2.30         1.46 o                         
  -2   7   6         40.79         41.26         2.45 o                         
  -1   7   6         10.79         11.82         1.75 o                         
   0   7   6          3.27          3.00         1.85 o                         
   1   7   6          3.98          4.25         1.65 o                         
   2   7   6       2537.52       2627.97        49.55 o                         
   3   7   6          0.04          1.29         1.35 o                         
   4   7   6        388.90        436.41        13.07 o                         
   5   7   6        131.89        119.07         6.82 o                         
   6   7   6         10.83          7.79         3.97 o                         
  -6   8   6        136.52        133.16         7.67 o                         
  -5   8   6          3.20          2.90         1.53 o                         
  -4   8   6        159.37        161.35         4.98 o                         
  -3   8   6          9.47          9.00         1.85 o                         
  -2   8   6         53.49         53.31         2.87 o                         
  -1   8   6          3.76          4.74         1.60 o                         
   0   8   6         75.05         80.88         3.46 o                         
   1   8   6          1.44          1.76         1.47 o                         
   2   8   6        802.36        802.39        16.63 o                         
   3   8   6          0.01         -0.38         1.41 o                         
   4   8   6       2238.28       2369.70        43.71 o                         
   5   8   6         55.97         56.11         4.69 o                         
   6   8   6          3.51          6.35         7.72 o                         
  -6   9   6        587.66        538.92        20.21 o                         
  -5   9   6         28.81         30.01         2.23 o                         
  -4   9   6        494.85        507.38        11.33 o                         
  -3   9   6         54.26         51.12         2.88 o                         
  -2   9   6          0.00         -1.10         1.68 o                         
  -1   9   6         50.58         52.18         2.81 o                         
   0   9   6          0.23          0.60         1.53 o                         
   1   9   6         70.88         70.36         3.29 o                         
   2   9   6         36.09         37.58         3.58 o                         
   3   9   6         89.00         90.02         3.64 o                         
   4   9   6        790.04        869.87        19.80 o                         
   5   9   6         14.32         11.13         2.06 o                         
   6   9   6        326.79        345.84        12.03 o                         
  -6  10   6        456.90        442.70        15.01 o                         
  -5  10   6          5.39          6.51         1.88 o                         
  -4  10   6         42.31         40.41         2.64 o                         
  -3  10   6        482.15        474.97        10.23 o                         
  -2  10   6        116.49        111.96         4.69 o                         
  -1  10   6         16.21         14.55         1.93 o                         
   0  10   6         64.38         66.51         3.32 o                         
   1  10   6          0.15          0.28         1.71 o                         
   2  10   6          8.44          7.52         1.78 o                         
   3  10   6        181.83        188.81         7.87 o                         
   4  10   6        171.43        175.18        11.29 o                         
   5  10   6        168.92        169.94         9.93 o                         
  -6  11   6          6.36         11.91         2.42 o                         
  -5  11   6         67.26         67.06         3.55 o                         
  -4  11   6          7.55          5.28         1.74 o                         
  -3  11   6         21.91         14.61         1.96 o                         
  -2  11   6         15.76         12.59         2.42 o                         
  -1  11   6         87.36         77.55         3.62 o                         
   0  11   6          0.30         -0.27         1.63 o                         
   1  11   6        334.20        349.22         8.01 o                         
   2  11   6          0.03          1.19         1.65 o                         
   3  11   6          1.08         -0.72         2.33 o                         
   4  11   6        360.88        355.58         9.29 o                         
   5  11   6          5.13          1.13         2.08 o                         
  -6  12   6        110.41        112.75         4.34 o                         
  -5  12   6          0.01         -2.04         2.04 o                         
  -4  12   6        178.05        170.95         5.95 o                         
  -3  12   6          1.39          2.35         1.87 o                         
  -2  12   6        233.70        209.07         7.18 o                         
  -1  12   6          7.06          3.78         1.80 o                         
   0  12   6        243.27        229.78         6.18 o                         
   1  12   6         20.73         21.51         2.52 o                         
   2  12   6          2.66          5.74         1.93 o                         
   3  12   6         75.95         76.46         3.44 o                         
   4  12   6          7.90          8.94         2.56 o                         
   5  12   6         55.77         61.68         4.20 o                         
  -5  13   6         46.44         47.46         3.66 o                         
  -4  13   6         97.00         91.31         4.50 o                         
  -3  13   6         43.47         41.05         2.98 o                         
  -2  13   6        620.86        569.72        13.02 o                         
  -1  13   6        149.94        116.62         4.44 o                         
   0  13   6         30.27         47.45         2.93 o                         
   1  13   6        115.14        113.63         4.21 o                         
   2  13   6          0.21          1.76         1.82 o                         
   3  13   6          0.94          0.88         1.92 o                         
   4  13   6          0.60         -1.02         1.99 o                         
   5  13   6         32.45         23.17         4.03 o                         
  -5  14   6          4.37          3.97         2.45 o                         
  -4  14   6         23.75         20.03         2.82 o                         
  -3  14   6          7.50         10.26         2.39 o                         
  -2  14   6       1490.96       1362.85        27.43 o                         
  -1  14   6         33.67         32.80         2.67 o                         
   0  14   6       1729.84       1633.97        27.91 o                         
   1  14   6         38.36         32.09         2.58 o                         
   2  14   6         27.60         33.62         2.73 o                         
   3  14   6         57.35         48.10         3.02 o                         
   4  14   6        115.82        114.17         4.66 o                         
  -5  15   6          0.90          6.39         2.77 o                         
  -4  15   6        158.95        142.83         7.55 o                         
  -3  15   6          3.41          6.53         2.23 o                         
  -2  15   6       2108.90       2123.69        75.13 o                         
  -1  15   6         15.68         17.35         2.59 o                         
   0  15   6         40.17         66.86         3.50 o                         
   1  15   6          3.77          4.14         2.24 o                         
   2  15   6        100.65         99.27         4.63 o                         
   3  15   6          0.91          0.39         2.33 o                         
   4  15   6          9.33          9.12         2.50 o                         
  -4  16   6        823.70        821.11        18.05 o                         
  -3  16   6        192.80        195.74         6.17 o                         
  -2  16   6       1343.29       1371.18        27.73 o                         
  -1  16   6          1.47          5.14         2.46 o                         
   0  16   6        234.25        214.19         7.60 o                         
   1  16   6          0.02          1.13         2.27 o                         
   2  16   6         90.01         92.18         4.21 o                         
   3  16   6          2.48          0.39         2.59 o                         
   4  16   6         37.33         43.53         3.31 o                         
  -4  17   6       1037.37       1050.40        23.95 o                         
  -3  17   6         13.86         15.15         2.64 o                         
  -2  17   6        372.44        381.67        10.06 o                         
  -1  17   6         76.94         70.11         6.90 o                         
   0  17   6          0.28          3.00         2.60 o                         
   1  17   6        110.04        118.17         5.58 o                         
   2  17   6         48.10         35.79         3.16 o                         
   3  17   6          0.77          1.28         2.72 o                         
  -3  18   6        372.65        369.38        10.17 o                         
  -2  18   6         98.15        100.32         6.83 o                         
  -1  18   6         28.97         29.31         3.49 o                         
   0  18   6         92.19         97.81         7.06 o                         
   1  18   6          0.71         -2.88         2.88 o                         
   2  18   6         55.73         58.56         4.01 o                         
  -2  19   6          0.64         -0.55         3.12 o                         
  -1  19   6         84.79         73.07         6.92 o                         
   0  19   6          0.11         -1.94         3.63 o                         
   1  19   6         45.96         53.48         4.29 o                         
   2  19   6         52.21         42.25         4.21 o                         
  -1  20   6         10.22          7.39         3.45 o                         
   0  20   6         43.59         46.70         4.51 o                         
  -6   1   7         28.81         31.05         5.33 o                         
  -5   1   7         27.90         26.15         3.48 o                         
  -4   1   7        618.85        658.02        16.41 o                         
  -3   1   7        505.87        516.18        11.57 o                         
  -2   1   7        600.99        586.92        12.90 o                         
  -1   1   7        281.02        272.03         7.22 o                         
   0   1   7         22.29         19.83         2.16 o                         
   1   1   7         13.42         11.46         1.87 o                         
   2   1   7          0.93          0.34         1.31 o                         
   3   1   7          9.28          7.55         1.45 o                         
   4   1   7        216.19        197.49         8.39 o                         
   5   1   7          0.19         -1.60         3.39 o                         
   6   1   7        226.03        194.70        12.64 o                         
  -6   2   7         20.20         18.22         3.83 o                         
  -5   2   7          1.10          1.34         1.60 o                         
  -4   2   7        117.99        133.47         5.02 o                         
  -3   2   7         22.75         25.54         2.33 o                         
  -2   2   7       1273.49       1334.08        24.47 o                         
  -1   2   7        794.06        842.92        16.23 o                         
   0   2   7         44.07         44.38         2.77 o                         
   1   2   7         62.85         65.72         3.24 o                         
   2   2   7         21.59         16.82         1.90 o                         
   3   2   7         13.73          7.85         1.74 o                         
   4   2   7        599.20        530.81        20.32 o                         
   5   2   7         23.51         22.93         4.77 o                         
   6   2   7         93.35         83.54         6.00 o                         
  -6   3   7         64.36         60.72         7.55 o                         
  -5   3   7          1.13         -0.08         1.24 o                         
  -4   3   7          0.44          0.27         1.57 o                         
  -3   3   7        129.07        132.85         5.30 o                         
  -2   3   7       2164.04       2273.11        40.26 o                         
  -1   3   7          0.11          2.40         1.69 o                         
   0   3   7       1445.03       1473.76        26.75 o                         
   1   3   7        109.96        106.91         4.00 o                         
   2   3   7        287.25        232.52         7.88 o                         
   3   3   7          5.53          4.19         1.27 o                         
   4   3   7        324.07        266.67        10.08 o                         
   5   3   7          9.10         10.07         3.76 o                         
  -6   4   7          4.97         10.66         3.30 o                         
  -5   4   7          8.86          8.48         1.85 o                         
  -4   4   7          2.26          3.56         1.99 o                         
  -3   4   7         32.68         33.76         2.47 o                         
  -2   4   7       1041.91       1056.35        19.85 o                         
  -1   4   7         39.12         37.48         2.53 o                         
   0   4   7       4240.57       4121.06        71.05 o                         
   1   4   7        144.47        147.53         4.94 o                         
   2   4   7        977.16        853.12        16.22 o                         
   3   4   7         13.85         10.30         1.60 o                         
   4   4   7          4.44          2.04         4.12 o                         
   5   4   7         40.10         43.54         4.66 o                         
  -6   5   7         33.70         29.45         4.17 o                         
  -5   5   7          2.37          3.69         2.28 o                         
  -4   5   7         23.79         27.15         2.31 o                         
  -3   5   7         55.78         49.24         3.09 o                         
  -2   5   7         11.11          8.82         2.19 o                         
  -1   5   7        145.47        146.49         5.00 o                         
   0   5   7        749.47        815.76        16.96 o                         
   1   5   7        167.18        167.76         5.33 o                         
   2   5   7        191.52        219.57         5.75 o                         
   3   5   7         69.11         67.01         3.99 o                         
   4   5   7         88.80         95.05         3.67 o                         
   5   5   7        205.35        201.61         8.99 o                         
  -6   6   7          0.02         -3.23         3.23 o                         
  -5   6   7         11.57         11.23         1.79 o                         
  -4   6   7          0.53         -0.12         2.36 o                         
  -3   6   7         13.26          9.73         2.59 o                         
  -2   6   7        137.48        145.86         5.04 o                         
  -1   6   7         57.72         51.11         3.17 o                         
   0   6   7         88.28         66.40         3.60 o                         
   1   6   7         32.21         35.05         2.68 o                         
   2   6   7        655.53        650.07        15.51 o                         
   3   6   7         20.56         13.75         2.00 o                         
   4   6   7         57.10         54.53         3.93 o                         
   5   6   7        134.25        126.87        11.25 o                         
  -6   7   7        262.99        266.47        11.11 o                         
  -5   7   7         20.99         20.68         2.20 o                         
  -4   7   7          0.83          0.57         1.80 o                         
  -3   7   7          1.88          1.71         1.99 o                         
  -2   7   7          3.05          5.71         1.96 o                         
  -1   7   7        227.50        221.59         6.40 o                         
   0   7   7          9.36          5.14         1.97 o                         
   1   7   7        122.72        116.46         4.54 o                         
   2   7   7         80.07         75.93         3.79 o                         
   3   7   7         72.65         73.40         3.66 o                         
   4   7   7         23.81         18.90         2.12 o                         
   5   7   7         15.22         12.83         4.10 o                         
  -6   8   7        163.66        176.66        20.23 o                         
  -5   8   7        270.96        275.14         8.11 o                         
  -4   8   7          1.05         -0.86         1.91 o                         
  -3   8   7          6.55          6.85         2.00 o                         
  -2   8   7        197.95        190.92         6.11 o                         
  -1   8   7        102.23        105.35         4.21 o                         
   0   8   7         34.04         28.91         2.47 o                         
   1   8   7         28.31         26.48         2.36 o                         
   2   8   7          0.02         -1.69         1.69 o                         
   3   8   7          1.32          0.44         3.27 o                         
   4   8   7         56.03         61.31         2.99 o                         
   5   8   7          0.93          0.03         5.49 o                         
  -5   9   7         27.16         31.59         2.87 o                         
  -4   9   7        122.38        110.00         4.95 o                         
  -3   9   7          1.54         -0.89         2.28 o                         
  -2   9   7          0.41         -0.75         2.32 o                         
  -1   9   7        346.70        333.48         7.93 o                         
   0   9   7          4.24          3.52         1.90 o                         
   1   9   7        159.94        154.58         5.11 o                         
   2   9   7         63.00         68.35         3.55 o                         
   3   9   7          8.46          7.27         2.02 o                         
   4   9   7        221.89        240.74         6.98 o                         
   5   9   7         17.84         13.58         5.43 o                         
  -5  10   7          2.71          3.82         2.38 o                         
  -4  10   7        591.90        595.09        16.23 o                         
  -3  10   7         13.99         13.68         2.34 o                         
  -2  10   7         86.89         74.97         4.72 o                         
  -1  10   7         12.94         11.12         2.16 o                         
   0  10   7          0.46          0.70         1.98 o                         
   1  10   7         10.57         10.69         2.09 o                         
   2  10   7         68.06         69.53         4.14 o                         
   3  10   7         14.03         16.99         2.36 o                         
   4  10   7          4.63         -0.77         3.43 o                         
   5  10   7          2.50          0.63         3.56 o                         
  -5  11   7         52.09         53.06         3.47 o                         
  -4  11   7        431.69        401.39        10.07 o                         
  -3  11   7         88.59         82.79         5.38 o                         
  -2  11   7        234.29        242.77         9.02 o                         
  -1  11   7          2.28          4.36         2.08 o                         
   0  11   7         81.01         78.26         3.95 o                         
   1  11   7          8.38         11.63         2.25 o                         
   2  11   7        208.09        212.86         6.71 o                         
   3  11   7         49.31         47.13         3.59 o                         
   4  11   7        109.48        127.05         5.19 o                         
  -5  12   7          0.50          3.86         2.69 o                         
  -4  12   7          0.42         -0.26         2.66 o                         
  -3  12   7        123.59        125.21         5.22 o                         
  -2  12   7        172.85        157.87         7.33 o                         
  -1  12   7          3.43          2.64         2.24 o                         
   0  12   7        158.62        167.13         6.07 o                         
   1  12   7        297.24        278.70         7.41 o                         
   2  12   7          5.67          6.94         2.51 o                         
   3  12   7          2.89          3.74         2.35 o                         
   4  12   7        273.75        320.96        11.02 o                         
  -4  13   7         24.46         34.38         3.09 o                         
  -3  13   7          0.51          0.07         2.47 o                         
  -2  13   7         12.02         15.25         3.17 o                         
  -1  13   7        198.87        191.42         7.34 o                         
   0  13   7          0.18          0.53         2.31 o                         
   1  13   7         39.05         38.95         3.13 o                         
   2  13   7         32.90         40.43         3.34 o                         
   3  13   7         34.66         34.07         3.34 o                         
   4  13   7         62.14         68.01         4.03 o                         
  -4  14   7          2.78         -1.25         2.92 o                         
  -3  14   7         55.48         51.40         4.03 o                         
  -2  14   7          9.92         13.43         3.16 o                         
  -1  14   7         49.84         55.89         3.88 o                         
   0  14   7          3.63          3.77         2.65 o                         
   1  14   7         67.60         69.80         4.02 o                         
   2  14   7         22.59         21.64         3.62 o                         
   3  14   7         61.86         62.70         4.21 o                         
  -4  15   7         25.04         23.84         3.81 o                         
  -3  15   7          0.18          1.91         3.90 o                         
  -2  15   7         19.02         18.95         3.50 o                         
  -1  15   7          3.31          4.34         2.75 o                         
   0  15   7        104.69        100.21         5.91 o                         
   1  15   7         68.07         66.28         4.11 o                         
   2  15   7        106.14        103.19         5.25 o                         
   3  15   7         19.93         25.20         3.78 o                         
  -3  16   7         23.67         18.13         3.21 o                         
  -2  16   7         33.33         28.56         4.20 o                         
  -1  16   7         29.63         31.45         3.54 o                         
   0  16   7         37.64         44.64         3.88 o                         
   1  16   7         12.24          4.53         3.36 o                         
   2  16   7          2.05         -0.26         3.22 o                         
  -2  17   7         49.34         44.58         4.01 o                         
  -1  17   7          0.00          6.37         3.43 o                         
   0  17   7         75.03         65.74         4.59 o                         
   1  17   7          7.45          7.13         3.57 o                         
  -1  18   7          0.01         -0.06         3.37 o                         
   0  18   7          3.50          1.98         3.74 o                         
  -5   0   8         87.54         76.07         9.35 o                         
  -4   0   8       6509.13       6887.39       219.07 o                         
  -3   0   8        486.62        514.88        29.67 o                         
  -2   0   8       1148.54       1202.13        34.56 o                         
  -1   0   8          0.05         -2.31         3.00 o                         
   0   0   8          3.22          2.23         3.13 o                         
   1   0   8        289.44        262.51         9.91 o                         
   2   0   8          8.26          6.52         5.07 o                         
   3   0   8         69.68         77.60         4.11 o                         
   4   0   8        154.21        138.28        11.45 o                         
   5   0   8         66.41         72.14        16.63 o                         
  -5   1   8        113.60        115.58         6.71 o                         
  -4   1   8         73.87         98.03         8.25 o                         
  -3   1   8         70.37         99.85         6.74 o                         
  -2   1   8       1128.10       1168.57        23.76 o                         
  -1   1   8        128.76        130.47         5.27 o                         
   0   1   8        173.86        163.18         5.37 o                         
   1   1   8         20.06         18.00         2.26 o                         
   2   1   8          0.00         -1.69         1.69 o                         
   3   1   8          1.58          2.38         1.72 o                         
   4   1   8          6.10          6.59         5.29 o                         
   5   1   8         39.92         33.73         8.64 o                         
  -5   2   8        182.91        168.97         7.08 o                         
  -4   2   8        697.60        707.60        17.85 o                         
  -3   2   8        457.69        464.30        15.99 o                         
  -2   2   8        920.32        942.37        18.32 o                         
  -1   2   8         90.06         86.00         4.13 o                         
   0   2   8          6.68          1.62         2.05 o                         
   1   2   8         77.82         71.38         3.58 o                         
   2   2   8         34.00         30.99         2.79 o                         
   3   2   8         12.46          8.96         1.50 o                         
   4   2   8         63.54         57.53         5.22 o                         
   5   2   8          2.40         -3.36         4.23 o                         
  -5   3   8        266.08        251.81         8.82 o                         
  -4   3   8         82.07         82.67         5.67 o                         
  -3   3   8          1.75          1.30         2.19 o                         
  -2   3   8        151.79        152.86         6.33 o                         
  -1   3   8         22.84         18.79         2.45 o                         
   0   3   8          0.21         -2.13         2.13 o                         
   1   3   8         93.17         94.86         4.17 o                         
   2   3   8          0.37         -1.82         1.82 o                         
   3   3   8         20.96         18.46         2.80 o                         
   4   3   8          3.01         -3.68         4.67 o                         
  -5   4   8         75.17         65.20         5.67 o                         
  -4   4   8         19.13         16.20         3.66 o                         
  -3   4   8        234.18        245.58         7.70 o                         
  -2   4   8          3.98         -1.22         2.19 o                         
  -1   4   8          3.97          1.50         2.10 o                         
   0   4   8          5.34          3.11         2.11 o                         
   1   4   8         33.38         37.91         2.80 o                         
   2   4   8        411.38        347.71         8.20 o                         
   3   4   8         32.96         25.64         2.05 o                         
   4   4   8          2.57          1.42         3.91 o                         
  -5   5   8         88.30         76.34         6.16 o                         
  -4   5   8         30.30         25.89         2.82 o                         
  -3   5   8          2.68          3.99         2.30 o                         
  -2   5   8         28.87         30.10         2.81 o                         
  -1   5   8          0.07         -1.16         2.04 o                         
   0   5   8        202.01        174.78         5.61 o                         
   1   5   8         64.03         62.34         3.45 o                         
   2   5   8        110.07         76.87         4.62 o                         
   3   5   8          0.85          0.00         1.90 o                         
   4   5   8          2.74          5.60         2.50 o                         
  -5   6   8         13.90         10.67         2.84 o                         
  -4   6   8         61.28         75.41         4.33 o                         
  -3   6   8         40.82         40.69         3.27 o                         
  -2   6   8          6.40          5.68         2.29 o                         
  -1   6   8          8.89         10.13         2.37 o                         
   0   6   8       1075.20       1025.71        19.63 o                         
   1   6   8         33.52         37.39         4.22 o                         
   2   6   8        359.56        337.04         8.72 o                         
   3   6   8         18.47         13.58         2.19 o                         
   4   6   8         15.69         14.94         2.86 o                         
  -5   7   8          0.09         -0.44         3.37 o                         
  -4   7   8         14.11         16.86         3.23 o                         
  -3   7   8         95.47         93.97         4.99 o                         
  -2   7   8        394.13        405.31        11.24 o                         
  -1   7   8          0.03         -2.20         2.20 o                         
   0   7   8        140.09        117.94         5.26 o                         
   1   7   8         72.63         63.76         5.20 o                         
   2   7   8         64.47         66.24         4.80 o                         
   3   7   8         58.30         64.30         4.48 o                         
   4   7   8          1.70         -0.44         2.51 o                         
  -5   8   8         17.35         17.38         2.67 o                         
  -4   8   8        129.98        139.90         6.84 o                         
  -3   8   8         17.96         16.17         2.67 o                         
  -2   8   8        190.65        200.51         7.64 o                         
  -1   8   8          1.83         -2.31         2.31 o                         
   0   8   8          7.11          4.83         2.40 o                         
   1   8   8        119.14        120.47         5.32 o                         
   2   8   8        139.93        140.20         9.57 o                         
   3   8   8         57.56         55.92         3.84 o                         
   4   8   8          1.14          2.75         2.15 o                         
  -4   9   8          0.06          0.95         2.63 o                         
  -3   9   8         14.93         16.57         2.82 o                         
  -2   9   8          4.03          5.74         2.89 o                         
  -1   9   8         50.23         44.87         3.46 o                         
   0   9   8         17.78         18.45         2.87 o                         
   1   9   8         27.39         24.54         3.43 o                         
   2   9   8          2.62          6.03         4.05 o                         
   3   9   8          4.95          0.89         2.53 o                         
   4   9   8         36.23         33.72         2.77 o                         
  -4  10   8         23.05         13.94         3.02 o                         
  -3  10   8         65.70         62.65         4.27 o                         
  -2  10   8          0.40          5.08         3.25 o                         
  -1  10   8         95.86         93.52         4.70 o                         
   0  10   8         12.06         13.33         2.60 o                         
   1  10   8          4.45          4.26         2.50 o                         
   2  10   8         67.84         75.86         5.18 o                         
   3  10   8         52.86         59.16         4.26 o                         
  -4  11   8          8.95          7.59         3.05 o                         
  -3  11   8         15.69         18.02         3.06 o                         
  -2  11   8        119.48        112.38         7.07 o                         
  -1  11   8         14.22         16.51         2.97 o                         
   0  11   8          7.01          9.32         2.72 o                         
   1  11   8         17.48         12.66         2.87 o                         
   2  11   8         37.87         33.76         3.22 o                         
   3  11   8         44.61         46.33         4.79 o                         
  -3  12   8         26.20         23.98         3.11 o                         
  -2  12   8          0.09          2.69         3.99 o                         
  -1  12   8        240.46        248.19         8.01 o                         
   0  12   8         26.77         29.98         3.30 o                         
   1  12   8         19.69         21.33         3.11 o                         
   2  12   8        171.32        181.13         6.70 o                         
   3  12   8         29.06         35.82         3.40 o                         
  -3  13   8        112.78        108.42         5.55 o                         
  -2  13   8         39.83         49.21         5.32 o                         
  -1  13   8          1.37         -2.89         2.89 o                         
   0  13   8          2.04          2.47         3.02 o                         
   1  13   8          0.11         -0.84         2.98 o                         
   2  13   8        213.44        306.48        12.31 o                         
  -2  14   8        130.59        107.39         8.34 o                         
  -1  14   8        210.79        204.05        10.63 o                         
   0  14   8          0.68         -3.04         3.10 o                         
   1  14   8          4.95         11.95         3.47 o                         
  -1  15   8         19.88         26.62        10.04 o                         
   0  15   8        115.82        112.59         5.99 o                         
  -4   1   9        263.71        280.53        17.40 o                         
  -3   1   9         29.77         32.51         5.32 o                         
  -2   1   9         35.60         43.78         3.82 o                         
  -1   1   9         72.09         78.07         5.42 o                         
   0   1   9         61.18         61.60         3.81 o                         
   1   1   9          8.54          5.13         3.49 o                         
   2   1   9          1.34         -0.43         4.17 o                         
   3   1   9         16.38         17.77         3.36 o                         
  -4   2   9        249.48        256.78        13.20 o                         
  -3   2   9         32.72         41.15         3.46 o                         
  -2   2   9         48.63         40.82         3.63 o                         
  -1   2   9          0.78         -2.54         2.54 o                         
   0   2   9         33.89         32.21         3.15 o                         
   1   2   9         59.41         53.79         3.30 o                         
   2   2   9         40.80         34.21         3.06 o                         
   3   2   9         84.78         89.66         4.86 o                         
  -4   3   9          0.01          1.00         6.51 o                         
  -3   3   9          1.43          4.01         4.68 o                         
  -2   3   9        125.84        137.21         8.72 o                         
  -1   3   9          8.56          8.94         2.89 o                         
   0   3   9          3.04         -1.02         2.54 o                         
   1   3   9         45.31         40.11         3.39 o                         
   2   3   9        232.95        266.96        11.98 o                         
   3   3   9         31.34         24.59         2.48 o                         
  -4   4   9          7.40          8.38         4.56 o                         
  -3   4   9          0.34          0.06         3.29 o                         
  -2   4   9         18.92         21.55         3.16 o                         
  -1   4   9         52.36         44.69         3.94 o                         
   0   4   9         17.72         12.93         2.75 o                         
   1   4   9        105.86        115.20         5.09 o                         
   2   4   9        107.44        125.25         5.50 o                         
   3   4   9         34.22         35.37         4.84 o                         
  -4   5   9         19.71         20.56         3.25 o                         
  -3   5   9         13.60         15.00         3.15 o                         
  -2   5   9          9.23         10.87         3.04 o                         
  -1   5   9         61.83         51.88         5.21 o                         
   0   5   9        264.11        246.72         8.60 o                         
   1   5   9        104.87        104.88         4.91 o                         
   2   5   9         27.38         41.03         3.72 o                         
   3   5   9        140.37        137.63         6.10 o                         
  -3   6   9         14.28         11.76         3.30 o                         
  -2   6   9         13.85         25.03         5.14 o                         
  -1   6   9        139.09        139.74         7.77 o                         
   0   6   9         30.04         29.80         3.28 o                         
   1   6   9          6.99         10.04         2.97 o                         
   2   6   9        112.67        112.07         5.13 o                         
   3   6   9         10.01          6.70         2.69 o                         
  -3   7   9          0.00         -0.53         3.42 o                         
  -2   7   9         48.44         40.71         4.28 o                         
  -1   7   9        178.90        183.06         7.46 o                         
   0   7   9          0.17         -3.63         3.63 o                         
   1   7   9        123.87        107.40         5.82 o                         
   2   7   9         22.04         25.16         4.74 o                         
  -3   8   9          2.81          2.09         3.62 o                         
  -2   8   9        326.63        346.41        11.95 o                         
  -1   8   9          7.98          5.46         3.22 o                         
   0   8   9        218.65        195.90         7.72 o                         
   1   8   9          6.97          6.37         4.51 o                         
   2   8   9         12.05          8.39         3.02 o                         
  -3   9   9         12.09         11.15         3.43 o                         
  -2   9   9        176.95        154.84         8.24 o                         
  -1   9   9          3.14          9.48         3.36 o                         
   0   9   9         12.33          8.47         3.26 o                         
   1   9   9          9.61          9.76         3.90 o                         
   2   9   9          0.13          0.28         3.42 o                         
  -2  10   9         95.74        102.89         8.18 o                         
  -1  10   9        113.56        132.64         6.82 o                         
   0  10   9          0.01          1.56         3.47 o                         
   1  10   9         11.94         18.29         3.65 o                         
  -1  11   9          6.44          3.11         3.64 o                         
   0  11   9         18.46         32.20         4.38 o                         
  -2   0  10         15.22         27.09         5.35 o                         
  -1   0  10          0.83         -4.48         5.67 o                         
   0   0  10        507.26        549.62        19.21 o                         
  -1   1  10          4.65          6.64         3.86 o                         
   0   1  10        269.76        311.86         9.06 o                         
  -1   2  10         82.00        106.59         8.11 o                         
   0   2  10         51.73         58.32         5.55 o                         
  -1   3  10          1.68          3.95         4.81 o                         
   0   3  10         56.25         55.77         5.09 o                         
                                                                                
